# Supplementary material for: Abyssal hydrothermal alteration drives the evolution from simple alkanes to prebiotic molecular complexity
Source: Nat Commun. 2026 Feb 5;17:2415. doi: 10.1038/s41467-026-68745-1 (PMC12988106; doi:10.1038/s41467-026-68745-1)
Supplement: Supplementary file 3 — Supplementary Dataset 1 [file 41467_2026_68745_MOESM3_ESM.txt]

(376:0.46825,(((88:0.42030,(((524:0.26259,((517:0.15925,(554:0.06650,(480:0.02200,478:0.02200)Inner3:0.04450)Inner41:0.09275)Inner115:0.03900,((557:0.06100,486:0.06100)Inner36:0.06550,428:0.12650)Inner90:0.07175)Inner147:0.06434)Inner191:0.08230,(93:0.21850,(341:0.14850,42:0.14850)Inner110:0.07000)Inner162:0.12639)Inner213:0.05797,(((90:0.19700,87:0.19700)Inner145:0.14656,(((64:0.14500,63:0.14500)Inner107:0.09352,((72:0.08150,66:0.08150)Inner51:0.12806,(575:0.16119,(566:0.13650,(50:0.09125,(48:0.04700,41:0.04700)Inner23:0.04425)Inner64:0.04525)Inner100:0.02469)Inner117:0.04838)Inner156:0.02896)Inner176:0.04997,((((617:0.08850,616:0.08850)Inner60:0.08000,45:0.16850)Inner125:0.01844,(43:0.11650,37:0.11650)Inner82:0.07044)Inner139:0.03756,28:0.22450)Inner169:0.06399)Inner201:0.05507)Inner212:0.03320,(((32:0.10087,((49:0.04575,(39:0.03800,35:0.03800)Inner15:0.00775)Inner21:0.03813,26:0.08388)Inner54:0.01700)Inner72:0.04666,20:0.14753)Inner109:0.12612,((38:0.11831,((24:0.06925,(29:0.05750,17:0.05750)Inner33:0.01175)Inner44:0.01488,12:0.08413)Inner55:0.03419)Inner85:0.12678,(((409:0.19025,(500:0.17400,19:0.17400)Inner130:0.01625)Inner142:0.02500,16:0.21525)Inner161:0.00661,(9:0.15475,(7:0.03950,5:0.03950)Inner16:0.11525)Inner111:0.06711)Inner167:0.02323)Inner182:0.02857)Inner195:0.10310)Inner218:0.02611)Inner225:0.01743)Inner226:0.02877,((497:0.38253,((607:0.22275,((547:0.08800,514:0.08800)Inner59:0.05331,(411:0.09425,(415:0.02250,314:0.02250)Inner4:0.07175)Inner66:0.04706)Inner104:0.08144)Inner168:0.03761,(370:0.12100,(278:0.09500,(367:0.04850,249:0.04850)Inner25:0.04650)Inner67:0.02600)Inner87:0.13936)Inner190:0.12217)Inner221:0.05772,(((166:0.36675,(135:0.09550,108:0.09550)Inner69:0.27125)Inner217:0.03147,(((179:0.25675,(96:0.03200,94:0.03200)Inner10:0.22475)Inner187:0.03991,(125:0.24225,(610:0.19050,59:0.19050)Inner143:0.05175)Inner179:0.05441)Inner206:0.08487,((472:0.25900,((98:0.09950,(91:0.06350,(86:0.00400,82:0.00400)Inner2:0.05950)Inner40:0.03600)Inner71:0.01187,76:0.11138)Inner80:0.14763)Inner189:0.09074,(187:0.30284,((92:0.20800,(84:0.18150,74:0.18150)Inner133:0.02650)Inner154:0.06622,(148:0.18288,((130:0.08100,75:0.08100)Inner49:0.09100,(61:0.13200,44:0.13200)Inner95:0.04000)Inner128:0.01087)Inner136:0.09134)Inner196:0.02863)Inner208:0.04690)Inner215:0.03179)Inner219:0.01669)Inner224:0.03054,(((487:0.24400,(513:0.11675,(473:0.06350,393:0.06350)Inner39:0.05325)Inner83:0.12725)Inner180:0.14413,188:0.38812)Inner222:0.00813,((((404:0.14550,390:0.14550)Inner108:0.08850,364:0.23400)Inner174:0.12295,((((392:0.18900,334:0.18900)Inner141:0.09152,(((342:0.22550,(389:0.16950,330:0.16950)Inner127:0.05600)Inner170:0.04544,(383:0.21487,(361:0.13450,(371:0.09000,315:0.09000)Inner62:0.04450)Inner97:0.08038)Inner160:0.05606)Inner194:0.00625,(((509:0.08450,507:0.08450)Inner57:0.13650,354:0.22100)Inner164:0.02700,213:0.24800)Inner183:0.02919)Inner198:0.00333)Inner200:0.03375,(438:0.26656,(146:0.21150,(632:0.08350,(633:0.00000,97:0.00000)Inner1:0.08350)Inner53:0.12800)Inner157:0.05506)Inner192:0.04770)Inner209:0.01351,(((((467:0.16250,194:0.16250)Inner120:0.08213,(241:0.18850,(222:0.12700,192:0.12700)Inner92:0.06150)Inner140:0.05613)Inner181:0.01062,189:0.25525)Inner186:0.03831,(211:0.16800,21:0.16800)Inner124:0.12556)Inner205:0.02718,(((((254:0.10925,(253:0.02900,200:0.02900)Inner8:0.08025)Inner78:0.11212,(358:0.20550,186:0.20550)Inner152:0.01587)Inner166:0.01438,(176:0.19200,174:0.19200)Inner144:0.04375)Inner175:0.04076,(110:0.20725,(117:0.16225,(115:0.10600,106:0.10600)Inner76:0.05625)Inner118:0.04500)Inner153:0.06926)Inner197:0.01351,((((450:0.17800,(351:0.16387,((395:0.09950,319:0.09950)Inner70:0.03788,(316:0.04900,262:0.04900)Inner26:0.08838)Inner101:0.02650)Inner122:0.01412)Inner132:0.04334,153:0.22134)Inner165:0.03229,((562:0.15650,167:0.15650)Inner112:0.07019,(212:0.20900,(151:0.10450,123:0.10450)Inner75:0.10450)Inner155:0.01769)Inner172:0.02695)Inner185:0.01730,(((397:0.21869,(((344:0.07350,306:0.07350)Inner47:0.10812,((365:0.06250,322:0.06250)Inner37:0.06250,299:0.12500)Inner89:0.05663)Inner134:0.01756,(294:0.15700,291:0.15700)Inner113:0.04219)Inner148:0.01950)Inner163:0.02042,((292:0.10950,(293:0.07100,272:0.07100)Inner45:0.03850)Inner79:0.05138,(490:0.14500,(363:0.04450,251:0.04450)Inner19:0.10050)Inner106:0.01588)Inner116:0.07824)Inner177:0.01915,(((433:0.18450,355:0.18450)Inner138:0.01625,338:0.20075)Inner149:0.05193,((477:0.19712,((508:0.13450,445:0.13450)Inner98:0.04925,((446:0.05450,417:0.05450)Inner29:0.08075,407:0.13525)Inner99:0.04850)Inner137:0.01337)Inner146:0.03488,(((644:0.10400,311:0.10400)Inner74:0.06806,((391:0.09100,257:0.09100)Inner63:0.05300,(510:0.12175,(129:0.05900,127:0.05900)Inner34:0.06275)Inner88:0.02225)Inner105:0.02806)Inner129:0.04090,(((586:0.16875,(279:0.13250,196:0.13250)Inner96:0.03625)Inner126:0.03348,(((515:0.11350,442:0.11350)Inner81:0.05138,(525:0.07550,122:0.07550)Inner48:0.08937)Inner123:0.01244,(155:0.13200,102:0.13200)Inner94:0.04531)Inner131:0.02492)Inner150:0.00987,((521:0.16250,190:0.16250)Inner119:0.04179,(402:0.16377,(412:0.15778,((492:0.08150,277:0.08150)Inner50:0.05903,((((337:0.04450,336:0.04450)Inner20:0.06461,((615:0.07162,(((602:0.02700,587:0.02700)Inner6:0.02975,(636:0.02450,339:0.02450)Inner5:0.03225)Inner32:0.00263,(((512:0.03775,((((568:0.02700,552:0.02700)Inner7:0.00425,538:0.03125)Inner9:0.00275,526:0.03400)Inner11:0.00206,496:0.03606)Inner12:0.00169)Inner14:0.00813,(476:0.04250,456:0.04250)Inner18:0.00338)Inner22:0.00508,248:0.05095)Inner27:0.00843)Inner35:0.01224)Inner46:0.01038,(((427:0.05500,385:0.05500)Inner30:0.00825,218:0.06325)Inner38:0.00388,163:0.06713)Inner42:0.01488)Inner52:0.02710)Inner77:0.00811,(312:0.09513,(549:0.08450,((182:0.04000,162:0.04000)Inner17:0.01525,112:0.05525)Inner31:0.02925)Inner56:0.01063)Inner68:0.02209)Inner84:0.00953,(((474:0.05150,382:0.05150)Inner28:0.03350,152:0.08500)Inner58:0.03409,(((544:0.04750,280:0.04750)Inner24:0.04225,124:0.08975)Inner61:0.01319,(596:0.06900,(36:0.03700,10:0.03700)Inner13:0.03200)Inner43:0.03394)Inner73:0.01616)Inner86:0.00766)Inner91:0.01378)Inner103:0.01725)Inner114:0.00599)Inner121:0.04052)Inner151:0.00782)Inner158:0.00085)Inner159:0.01904)Inner173:0.02067)Inner184:0.00558)Inner188:0.01268)Inner193:0.01908)Inner202:0.03073)Inner210:0.00702)Inner211:0.02919)Inner216:0.02505,((447:0.30200,413:0.30200)Inner207:0.04591,((471:0.24050,448:0.24050)Inner178:0.05216,(465:0.22612,(462:0.18200,(464:0.14000,1:0.14000)Inner102:0.04200)Inner135:0.04412)Inner171:0.06653)Inner203:0.05525)Inner214:0.03410)Inner220:0.01425)Inner223:0.03249)Inner227:0.01150)Inner229:0.00882)Inner230:0.00487,(((403:0.09250,286:0.09250)Inner65:0.18800,220:0.28050)Inner199:0.15156,(590:0.29300,(457:0.13100,0:0.13100)Inner93:0.16200)Inner204:0.13906)Inner228:0.02187)Inner231:0.01432)Inner232:0.00000;
