# Supplementary material for: Abyssal hydrothermal alteration drives the evolution from simple alkanes to prebiotic molecular complexity
Source: Nat Commun. 2026 Feb 5;17:2415. doi: 10.1038/s41467-026-68745-1 (PMC12988106; doi:10.1038/s41467-026-68745-1)
Supplement: Supplementary file 7 — Source data [file 41467_2026_68745_MOESM7_ESM.xlsx]

## Sheet: Fig. 3 (Data notes)
Alignment ID	Edmond	Kairei	Longqi	INACTIVE	ACTIVE	Quant mass	Formula	Total score	Metabolite name
0	0.00238463	0.993694	0.00392104	0.992189	0.00781144	79	C2H6S4	94	Tetrasulfide, dimethyl
1	0.431557	0.077667	0.490776	0.341583	0.658417	281.1	C22H32O4Si2	74.1	Angolensin, 2TMS derivative
2	0.386106	0.0403526	0.573542	0.271018	0.728982	282.1	C8H24O4Si4	85.4	Unknown
3	0.413915	0.0355383	0.550546	0.289868	0.710132	281.1	C8H24O4Si4	87	Unknown
4	0.0637347	0.132132	0.804133	0.108566	0.891434	151.3	null	null	Unknown
5	0.0231696	0.0136637	0.963167	0.0187622	0.981238	151.1	C20H34O3	84.4	Cyclooctatin
6	0.254038	0	0.745962	0.1455	0.8545	138.1	null	null	Unknown
7	0.0722701	0.358795	0.568935	0.27475	0.72525	123.2	C10H14O2	75.5	p-tert.-Butylcatechol
8	0.0563044	0.17853	0.765165	0.133038	0.866962	137.1	null	null	Unknown
9	0.0377695	0.175497	0.786734	0.119361	0.880639	137.1	C12H22	71.2	Cyclohexene, 4,5-diethyl-1,2-dimethyl-, cis-
10	0.0352208	0.0515466	0.913233	0.0453512	0.954649	57.2	C12H26	93.3	2,6-Dimethyldecane
11	0.0644754	0.138028	0.797496	0.112659	0.887341	166.3	null	null	Unknown
12	0.0563034	0.174401	0.769296	0.130393	0.869607	95.1	C10H14O3	85.7	1-(4-Methoxyphenyl)propane-1,2-diol
13	0.0668045	0.172398	0.760798	0.135849	0.864151	83.1	null	null	Unknown
14	0.029566	0.270146	0.700288	0.176271	0.823729	121.2	null	null	Unknown
15	0.0263542	0.111769	0.861877	0.0741849	0.925815	151.3	null	null	Unknown
16	0.0517648	0.25138	0.696855	0.178651	0.821349	110.3	C11H18O	75.7	2-Isopropyl-5,5-dimethylcyclohex-2-enone
17	0.0252029	0.0128451	0.961952	0.0193929	0.980607	137.2	C16H22O2S	87.1	(2,6,6-Trimethylcyclohex-1-enylmethanesulfonyl)benzene
18	0.0677422	0.364744	0.567513	0.275906	0.724094	121.2	null	null	Unknown
19	0.0339861	0.207305	0.758709	0.137198	0.862802	93.1	C11H18O	74.4	1-Oxaspiro[2.5]octane, 2,4,4-trimethyl-8-methylene-
20	0.025373	0	0.974627	0.0128495	0.98715	151.2	C10H14O2	71.6	p-tert.-Butylcatechol
21	0.0325906	0.0476769	0.919733	0.0418118	0.958188	110.2	C10H14O2	79.3	Perilla ketone
22	0.0486151	0.223539	0.727846	0.157511	0.842489	83.2	null	null	Unknown
23	0.0566447	0.269674	0.673681	0.194971	0.805029	147.2	null	null	Unknown
24	0.0440461	0.111864	0.84409	0.0845457	0.915454	95.1	C14H24O	82.3	2,4,4-Trimethyl-3-(3-methylbutyl)cyclohex-2-enone
25	0.0282244	0.074072	0.897704	0.0539054	0.946095	166.2	null	null	Unknown
26	0.0439251	0.117083	0.838992	0.0875525	0.912447	152.2	C26H40O6	79.8	(1R,3R,3aS,4S,7R,9aR,10aR,Z)-1-(Acetoxymethyl)-7-isopropyl-4,9a-dimethyl-1,2,3,3a,4,5,7,8,9,9a,10,10a-dodecahydrodicyclopenta[a,d][8]annulene-3,4-diyl diacetate
27	0.074103	0.235963	0.689934	0.183478	0.816522	147.2	null	null	Unknown
28	0.106929	0.314884	0.578188	0.267276	0.732724	135.3	C8H13N3	71.2	1-Cyclopentyl-1H-pyrazol-5-amine
29	0.0259893	0.0394214	0.934589	0.0338111	0.966189	137.2	C12H22	86	Cyclohexene, 4,5-diethyl-1,2-dimethyl-, cis-
30	0.0403234	0.0484182	0.911258	0.046431	0.953569	151.2	null	null	Unknown
31	0.0290807	0.0668736	0.904046	0.050395	0.949605	137.2	null	null	Unknown
32	0.0215745	0.00794426	0.970481	0.0149805	0.98502	151.2	C12H22	77.5	Naphthalene, decahydro-1,2-dimethyl-
33	0.0539264	0.137127	0.808946	0.105616	0.894384	83.1	null	null	Unknown
34	0.0210287	0.16611	0.812861	0.103228	0.896772	108.2	null	null	Unknown
35	0.0156518	0.0080919	0.976256	0.0120145	0.987986	151.2	C12H22	83.9	Naphthalene, decahydro-2,3-dimethyl-
36	0.0174237	0.122794	0.859782	0.0753946	0.924605	43.2	C14H30	87.8	Dodecane, 4,6-dimethyl-
37	0.0243739	0.0735356	0.902091	0.0514747	0.948525	67.1	C13H24O	80	4-(1,2,4-Trimethylcyclohex-3-en-1-yl)butan-2-ol (isomer 1)
38	0.0200077	0.0310595	0.948933	0.0262026	0.973797	137.2	C11H18O	79.9	1-Cyclohexene-1-acetaldehyde, 2,6,6-trimethyl-
39	0.0209367	0.0116028	0.96746	0.0165389	0.983461	151.2	C11H18O	81.5	Dihydrojasmone
40	0.0621155	0.323796	0.614088	0.23909	0.76091	80.1	null	null	Unknown
41	0.0139814	0.0248811	0.961138	0.0198163	0.980184	82.1	C6H13O3P	93.4	1,3,2-Dioxaphosphorinane-2-oxide, 4,4,6-trimethyl-
42	0.035011	0.0904727	0.874516	0.0669419	0.933058	81.2	C12H18O2	78.7	3-(2,2,4-Trimethylcyclohex-3-enyl)prop-2-enoic acid
43	0.0116911	0.15226	0.836049	0.0892953	0.910705	120.1	C11H16O	70.9	2,7-Methanonaphthalen-3-ol, 1,2,3,4,4a,7,8,8a-octahydro-, (2.alpha.,3.beta.,4a.beta.,7.alpha.,8a.beta.)-
44	0.0112409	0.0195475	0.969212	0.0156349	0.984365	119.1	C10H14	76.8	Benzene, 2-ethyl-1,4-dimethyl-
45	0.0303776	0.167681	0.801941	0.109914	0.890086	107.2	C10H14O	75.8	2,6,6-Trimethylcyclohexa-1,4-dienecarbaldehyde
46	0.0369528	0.186677	0.776371	0.125891	0.874109	137.2	null	null	Unknown
47	0.0904374	0.177978	0.731584	0.155012	0.844988	96.1	null	null	Unknown
48	0.0272905	0.0983323	0.874377	0.0670211	0.932979	121.1	C12H20	83.2	Bicyclo[4.3.0]non-3-ene, 3,4,7-trimethyl-
49	0.0254272	0.0560299	0.918543	0.0424578	0.957542	95.1	C12H22	84.6	Naphthalene, decahydro-2,3-dimethyl-
50	0.0339013	0.0342598	0.931839	0.035283	0.964717	82.2	C6H13O3P	88.2	1,3,2-Dioxaphosphorinane-2-oxide, 4,4,6-trimethyl-
51	0.0371984	0.428041	0.534761	0.303135	0.696865	80.1	null	null	Unknown
52	0.0368859	0.308227	0.654887	0.208541	0.791459	110.2	null	null	Unknown
53	0.0542251	0.298684	0.647091	0.214262	0.785738	109.2	null	null	Unknown
54	0.0461044	0.0868021	0.867094	0.0711836	0.928816	96.2	null	null	Unknown
55	0.0337801	0.189515	0.776705	0.125679	0.874321	149.2	null	null	Unknown
56	0.10076	0.183317	0.715923	0.165553	0.834447	133.1	null	null	Unknown
57	0.0329064	0.222517	0.744577	0.14641	0.85359	149.2	null	null	Unknown
58	0.0649054	0.176721	0.758373	0.137415	0.862585	109.2	null	null	Unknown
59	0.0617068	0.107209	0.831084	0.092249	0.907751	118.2	C10H12	86.8	1H-Indene, 2,3-dihydro-4-methyl-
60	0.0816412	0.327141	0.591217	0.256899	0.743101	53.2	null	null	Unknown
61	0.00567268	0.0184676	0.97586	0.0122176	0.987782	119.1	C10H14	94.2	Benzene, 1,2,4,5-tetramethyl-
62	0.044674	0.15906	0.796266	0.113421	0.886579	121.1	null	null	Unknown
63	0.0226777	0.0426434	0.934679	0.0337633	0.966237	82.1	C12H20	77.2	Decan-2,4,8-triene, 4,7-dimethyl-
64	0.00404598	0	0.995954	0.00202709	0.997973	164.2	C10H12O2	70.5	2-Butanone, 4-(4-hydroxyphenyl)-
65	0.0383828	0.21819	0.743427	0.147166	0.852834	121.2	null	null	Unknown
66	0.0262904	0.14002	0.83369	0.0906969	0.909303	107.1	C12H20	80	1,3-Cyclohexadiene, 1,3,5,5,6,6-hexamethyl-
67	0.435359	0	0.564641	0.278249	0.721751	268	C10H30O5Si5	82	Unknown
68	0.489024	0	0.510976	0.323648	0.676352	249.1	null	null	Unknown
69	0.437426	0.0501701	0.512404	0.322398	0.677602	73.1	null	null	Unknown
70	0.465764	0.00412605	0.53011	0.307095	0.692905	355.1	C10H30O5Si5	89.9	Unknown
71	0.0900649	0.103924	0.806011	0.107413	0.892587	96.2	null	null	Unknown
72	0.0476275	0.219338	0.733035	0.154045	0.845955	149.2	C12H20	75.3	1,3-Cyclohexadiene, 1,3,5,5,6,6-hexamethyl-
73	0.0760233	0.215521	0.708456	0.170648	0.829352	133.1	null	null	Unknown
74	0.0527692	0.272241	0.67499	0.194037	0.805963	147.2	C12H18	71	Tricyclo[3.2.1.02,7]oct-3-ene, 2,3,4,5-tetramethyl-
75	0.0442753	0.114919	0.840806	0.0864805	0.91352	119.1	C9H12N2	77	Nicotine, 1'-demethyl-, (.+/-.)-
76	0.0181109	0.0608078	0.921081	0.0410803	0.95892	133.1	C11H16	83.4	3,4-Dimethylcumene
77	0.0221304	0.175665	0.802204	0.109752	0.890248	131.1	null	null	Unknown
78	0.0516875	0.287791	0.660521	0.204441	0.795559	107.1	null	null	Unknown
79	0.020148	0.284552	0.6953	0.179732	0.820268	119.2	null	null	Unknown
80	0.0493078	0.300473	0.650219	0.21196	0.78804	103.1	null	null	Unknown
81	0.00971048	0.0617735	0.928516	0.0370668	0.962933	134.2	null	null	Unknown
82	0.00552732	0.0274825	0.96699	0.0167819	0.983218	133.1	C11H16	90	Benzene, 1,3-dimethyl-5-(1-methylethyl)-
83	0.0401088	0.30839	0.651501	0.211019	0.788981	65.2	null	null	Unknown
84	0.0606295	0.172064	0.767307	0.131665	0.868335	147.2	C11H14O	74.1	4-(4-Methylphenyl)-2-butanone
85	0.0626212	0.245569	0.69181	0.182166	0.817834	77.2	null	null	Unknown
86	0.0117408	0.0438196	0.94444	0.028574	0.971426	133.2	C11H16	91.2	Benzene, 1-ethyl-4-(1-methylethyl)-
87	0.00819638	0.97899	0.0128141	0.974696	0.0253039	162.9	C10H10O4	78.4	Dimethyl phthalate
88	0.489227	0	0.510773	0.323826	0.676174	339.1	C20H22O4Si	71.8	5-Hydroxy-7-methoxy-6-methylflavone, TMS
89	0.0740472	0.292873	0.63308	0.22468	0.77532	147.1	null	null	Unknown
90	0.0345111	0.915465	0.0500237	0.904719	0.0952811	43.2	C14H26O	76	E-11,13-Tetradecadien-1-ol
91	0.0446805	0.102801	0.852519	0.0796112	0.920389	133.2	C11H16	87.9	3,4-Dimethylcumene
92	0.00514208	0.986027	0.00883044	0.982494	0.0175063	161	C14H18O2	80.6	4-Methoxy-3-(isopenten-2-yl)acetophenone
93	0.00679717	0.980788	0.0124149	0.975475	0.0245253	64.1	S6	88.6	Hexathiane
94	0.00517941	0.05934	0.935481	0.0333351	0.966665	131.1	C11H14	92.8	1H-Indene, 2,3-dihydro-4,7-dimethyl-
95	0.0496024	0.189525	0.760872	0.135801	0.864199	147.2	null	null	Unknown
96	0.0109954	0.0810402	0.907964	0.0482376	0.951762	131.1	C11H14	83.5	1H-Indene, 2,3-dihydro-1,6-dimethyl-
97	0.000111773	0.99968	0.000208597	0.999583	0.000417107	58.1	C17H31NO4	89.4	Fumaric acid, 2-dimethylaminoethyl nonyl ester
98	0.00615052	0.0105923	0.983257	0.00844208	0.991558	133.2	C11H16	96	Benzene, pentamethyl-
99	0.0721421	0.224703	0.703155	0.174291	0.825709	73.1	null	null	Unknown
100	0.0257098	0.0753079	0.898982	0.0531957	0.946804	131.1	null	null	Unknown
101	0.0314274	0.104641	0.863931	0.0730008	0.926999	83.2	null	null	Unknown
102	0.00815305	0.0317403	0.960107	0.0203526	0.979647	71.2	C15H32	90	Pentadecane
103	0.0131227	0.0558812	0.930996	0.0357349	0.964265	162.2	null	null	Unknown
104	0.0195962	0.218965	0.761438	0.135436	0.864564	145.1	null	null	Unknown
105	0.0271876	0.147911	0.824902	0.0959494	0.904051	83.2	null	null	Unknown
106	0.0128367	0.0233491	0.963814	0.0184263	0.981574	57.2	C13H28	91.8	Tridecane
107	0.0266578	0.342703	0.630639	0.226513	0.773487	115.1	null	null	Unknown
108	0.003134	0.0359987	0.960867	0.0199568	0.980043	141.1	C11H10	93.5	Naphthalene, 2-methyl-
109	0.0151791	0.144685	0.840135	0.0868766	0.913123	143.1	null	null	Unknown
110	0.0174095	0	0.98259	0.00878119	0.991219	159.2	C12H25Br	77.9	2-Bromo dodecane
111	0.598676	0	0.401324	0.427222	0.572778	341.1	C12H36O6Si6	81.6	Unknown
112	0.0163256	0.0338034	0.949871	0.0257089	0.974291	71.2	C15H32	93.2	Dodecane, 2,6,11-trimethyl-
113	0.0652645	0.273772	0.660963	0.204121	0.795879	131	null	null	Unknown
114	0.484287	0.0155457	0.500168	0.333184	0.666816	73.2	null	null	Unknown
115	0.0723161	0	0.927684	0.0375145	0.962486	169.3	C27H56	72.7	Heptacosane
116	0.0782546	0.203127	0.718618	0.163726	0.836274	82.2	null	null	Unknown
117	0.0728184	0	0.927182	0.0377849	0.962215	173.2	C21H44	72.2	Heptadecane, 2,6,10,15-tetramethyl-
118	0.0393809	0.201492	0.759127	0.136927	0.863073	140.3	null	null	Unknown
119	0.0611489	0.0837049	0.855146	0.0780822	0.921918	147.1	null	null	Unknown
120	0.0620423	0.289658	0.6483	0.213372	0.786628	105.1	null	null	Unknown
121	0.120957	0.280253	0.59879	0.250946	0.749054	133.1	null	null	Unknown
122	0.0656135	0.351112	0.583275	0.263205	0.736795	154.1	C14H30	92.1	Tridecane, 2-methyl-
123	0.0289959	0.0462743	0.92473	0.0391069	0.960893	169.2	C14H30	89.1	Tridecane, 3-methyl-
124	0.0462203	0.0549399	0.89884	0.0532748	0.946725	57.2	C20H42	95.8	Hexadecane, 2,6,10,14-tetramethyl-
125	0	0	1	0	1	160.2	C12H16	84.5	Naphthalene, 1,2,3,4-tetrahydro-1,5-dimethyl-
126	0.0476975	0.242027	0.710276	0.169402	0.830598	128.1	null	null	Unknown
127	0.00536498	0.00841022	0.986225	0.00693537	0.993065	57.2	C14H30	99.4	Tetradecane
128	0.0905542	0	0.909446	0.0474243	0.952576	183.2	null	null	Unknown
129	0.209729	0.0509573	0.739314	0.149879	0.850121	57.2	C14H30	83.4	Tetradecane
130	0.0303916	0.0820194	0.887589	0.0595527	0.940447	119.2	C15H24	91.5	1H-3a,7-Methanoazulene, 2,3,4,7,8,8a-hexahydro-3,6,8,8-tetramethyl-, [3R-(3.alpha.,3a.beta.,7.beta.,8a.alpha.)]-
131	0.0879418	0.154487	0.757571	0.137934	0.862066	133.2	null	null	Unknown
132	0.0877416	0.0882684	0.82399	0.0964972	0.903503	193.3	null	null	Unknown
133	0.09645	0.121232	0.782318	0.122134	0.877866	192.2	null	null	Unknown
134	0.101022	0.0671809	0.831797	0.0918238	0.908176	125.3	null	null	Unknown
135	0.0214192	0.0260843	0.952497	0.0243296	0.97567	155.1	C12H12	83.6	Naphthalene, 1,4-dimethyl-
136	0.0500818	0.176641	0.773277	0.127855	0.872145	105.1	null	null	Unknown
137	0.0414122	0.126188	0.8324	0.0914649	0.908535	187.2	null	null	Unknown
138	0.0918223	0.0586414	0.849536	0.0813521	0.918648	161.2	null	null	Unknown
139	0.0776403	0.0840582	0.838302	0.0879608	0.912039	133.1	null	null	Unknown
140	0.105085	0.155218	0.739697	0.149626	0.850374	105.1	null	null	Unknown
141	0.0880124	0.240426	0.671561	0.196486	0.803514	132.1	null	null	Unknown
142	0.0528222	0.594327	0.352851	0.47836	0.52164	83.2	null	null	Unknown
143	0.187827	0	0.812173	0.103648	0.896352	183.2	null	null	Unknown
144	0.0441591	0.592689	0.363152	0.467188	0.532812	41.2	null	null	Unknown
145	0.0797688	0.217239	0.702992	0.174403	0.825597	69.1	null	null	Unknown
146	0.270159	0.117507	0.612334	0.240438	0.759562	112.1	C44H90	77	Tetratetracontane
147	0.0724962	0.0478785	0.879625	0.0640418	0.935958	105.1	null	null	Unknown
148	0.114808	0	0.885192	0.0609002	0.9391	132.1	C18H37Cl	70.9	Octadecane, 1-chloro-
149	0.077062	0.0211009	0.901837	0.0516148	0.948385	133.1	null	null	Unknown
150	0.134365	0.222219	0.643417	0.216977	0.783023	123.1	null	null	Unknown
151	0.224803	0.076202	0.698995	0.177166	0.822834	70.2	C15H32	75	Tetradecane, 4-methyl-
152	0.354806	0.0621269	0.583067	0.263371	0.736629	71.2	C16H34	96.7	2,6,10-Trimethyltridecane
153	0.315676	0.0222749	0.662049	0.203334	0.796666	169.3	C15H32	73.6	Tetradecane, 2-methyl-
154	0.233086	0	0.766914	0.131917	0.868083	224.3	null	null	Unknown
155	0.285721	0.137888	0.576391	0.26872	0.73128	57.2	C15H32	84.9	Tetradecane, 3-methyl-
156	0.171959	0.167592	0.660449	0.204493	0.795507	123.2	null	null	Unknown
157	0.00206654	0.996437	0.00149608	0.997012	0.00298768	58.1	C17H31NO4	90.8	Fumaric acid, 2-dimethylaminoethyl nonyl ester
158	0.248061	0.341435	0.410504	0.417933	0.582067	71.1	null	null	Unknown
159	0.342266	0.0567537	0.60098	0.249235	0.750765	83.2	null	null	Unknown
160	0.340406	0.0730716	0.586522	0.260619	0.739381	97.2	null	null	Unknown
161	0.360772	0.175978	0.46325	0.366821	0.633179	197.2	null	null	Unknown
162	0.420933	0.0229682	0.556099	0.285265	0.714735	71.2	C21H44	91.2	Heneicosane
163	0.512128	0.00293755	0.484934	0.346861	0.653139	57.2	C15H32	98.8	Pentadecane
164	0.56202	0.0173851	0.420595	0.407861	0.592139	281.1	C14H42O7Si7	98.3	Unknown
165	0.416226	0.0634108	0.520363	0.315475	0.684525	57.2	null	null	Unknown
166	0.169798	0	0.830202	0.0927756	0.907224	155.1	C13H14	75.3	Naphthalene, 2-(1-methylethyl)-
167	0.477094	0.134944	0.387963	0.440961	0.559039	57.2	C18H38	86.3	Pentadecane, 2,6,10-trimethyl-
168	0.094203	0.642724	0.263073	0.58344	0.41656	206.3	null	null	Unknown
169	0.327418	0.0686608	0.603921	0.246944	0.753056	159.2	null	null	Unknown
170	0.338161	0.0516586	0.61018	0.242097	0.757903	216.2	null	null	Unknown
171	0.30337	0.133273	0.563357	0.279298	0.720702	179.1	null	null	Unknown
172	0.309319	0.230355	0.460327	0.369557	0.630443	133.1	null	null	Unknown
173	0.38313	0.0970566	0.519813	0.315951	0.684049	119.2	null	null	Unknown
174	0.635063	0.102499	0.262438	0.584237	0.415763	126.2	C21H44	74.3	Pentadecane, 8-hexyl-
175	0.425816	0.129573	0.444611	0.384456	0.615544	97.2	null	null	Unknown
176	0.355698	0.0877563	0.556546	0.284896	0.715104	133.15	C16H34	77.4	Dodecane, 5,8-diethyl-
177	0.394627	0.0794979	0.525875	0.310723	0.689277	137.2	null	null	Unknown
178	0.304421	0	0.695579	0.179538	0.820462	182.2	null	null	Unknown
179	0.00433938	0.990337	0.00532357	0.989409	0.0105908	219	C15H22O2	97.4	3,5-di-tert-Butyl-4-hydroxybenzaldehyde
180	0.481807	0.20106	0.317133	0.51845	0.48155	98.2	null	null	Unknown
181	0.207309	0.256972	0.535719	0.302322	0.697678	204.2	null	null	Unknown
182	0.549878	0.021548	0.428574	0.399998	0.600002	71.2	C20H42	93.3	Eicosane
183	0.399825	0.0582285	0.541946	0.297062	0.702938	119.2	null	null	Unknown
184	0.362601	0.0614028	0.575996	0.269038	0.730962	123.2	null	null	Unknown
185	0.279711	0	0.720289	0.162595	0.837405	170.1	null	null	Unknown
186	0.507443	0.198431	0.294126	0.545445	0.454555	196.3	C21H44	78.1	Pentadecane, 8-hexyl-
187	0.594623	0.0343431	0.371034	0.458753	0.541247	57.2	C14H28	70.7	Cyclohexane, octyl-
188	0.564867	0.0140054	0.421128	0.407333	0.592667	83.2	C15H26O4	75.1	Succinic acid, 3-methylbut-2-yl cis-hex-3-en-1-yl ester
189	0.549341	0.0425165	0.408142	0.420311	0.579689	68.2	C10H18O	71.3	Cyclohexanone, 4-(1,1-dimethylethyl)-
190	0.464356	0.0892388	0.446405	0.382739	0.617261	170.2	C44H90	89.5	Tetratetracontane
191	0.56383	0.0759189	0.360251	0.470317	0.529683	84.2	null	null	Unknown
192	0.569288	0.0865236	0.344189	0.487886	0.512114	57.2	C17H36	83.1	Tetradecane, 2,6,10-trimethyl-
193	0.4044	0	0.5956	0.253447	0.746553	187.2	null	null	Unknown
194	0.61232	0.0253555	0.362325	0.468079	0.531921	71.2	C16H34	70.6	Pentadecane, 4-methyl-
195	0.493482	0.098594	0.407924	0.420531	0.579469	109.1	null	null	Unknown
196	0.63676	0.022126	0.341114	0.491298	0.508702	57.2	C16H34	90.4	Pentadecane, 2-methyl-
197	0.57227	0.0516718	0.376058	0.453427	0.546573	70.2	null	null	Unknown
198	0.527461	0.0599219	0.412617	0.415812	0.584188	133.2	null	null	Unknown
199	0.590966	0.0914704	0.317564	0.517953	0.482047	111.2	null	null	Unknown
200	0.676872	0.00308291	0.320045	0.5151	0.4849	57.2	C16H34	96	Pentadecane, 3-methyl-
201	0.399268	0	0.600732	0.249429	0.750571	201.2	null	null	Unknown
202	0.410588	0.135034	0.454378	0.375159	0.624841	119.1	null	null	Unknown
203	0.495681	0.173649	0.330671	0.503002	0.496998	113.2	null	null	Unknown
204	0.510447	0.115794	0.373759	0.455859	0.544141	55.1	null	null	Unknown
205	0.455988	0.117576	0.426435	0.402096	0.597904	147.1	null	null	Unknown
206	0.40039	0.167018	0.432592	0.396071	0.603929	201.2	null	null	Unknown
207	0.496521	0.0442794	0.4592	0.370614	0.629386	133.15	null	null	Unknown
208	0.512362	0	0.487638	0.344413	0.655587	187.2	null	null	Unknown
209	0.511771	0	0.488229	0.343879	0.656121	246.4	null	null	Unknown
210	0.502217	0.0723965	0.425387	0.403128	0.596872	151.2	null	null	Unknown
211	0.645311	0.095795	0.258894	0.588696	0.411304	98.1	C18H37Cl3Si	78.7	Silane, trichlorooctadecyl-
212	0.620726	0.101858	0.277416	0.565661	0.434339	55.2	C27H55Cl	76.7	Heptacosane, 1-chloro-
213	0.614312	0.0781611	0.307527	0.529606	0.470394	82.2	C16H32	70.1	Cyclohexadecane
214	0.497098	0.0801826	0.42272	0.405758	0.594242	196.2	null	null	Unknown
215	0.447274	0.101027	0.451699	0.377696	0.622304	145.2	null	null	Unknown
216	0.645987	0.0447508	0.309262	0.527578	0.472422	97.2	null	null	Unknown
217	0.506671	0.0808348	0.412494	0.415935	0.584065	147.2	null	null	Unknown
218	0.705709	0.00578936	0.288501	0.552191	0.447809	57.2	C16H34	99.5	Hexadecane
219	0.65547	0	0.34453	0.487508	0.512492	211.3	null	null	Unknown
220	0.00523701	0.990266	0.00449678	0.991047	0.00895329	101.1	C20H40O2	76.7	1,3-Dioxolane, 4-ethyl-2-pentadecyl-
221	0.516707	0	0.483293	0.348351	0.651649	187.1	null	null	Unknown
222	0.601877	0.0647287	0.333394	0.499932	0.500068	97.2	C44H90	74.8	Tetratetracontane
223	0.602293	0.0866555	0.311051	0.525493	0.474507	85.2	null	null	Unknown
224	0.648466	0.0586477	0.292886	0.546927	0.453073	97.1	null	null	Unknown
225	0.510133	0.113108	0.376759	0.452687	0.547313	190.2	null	null	Unknown
226	0.489168	0.0583667	0.452466	0.376969	0.623031	146.1	null	null	Unknown
227	0.643814	0.0603243	0.295862	0.543375	0.456625	82.1	null	null	Unknown
228	0.60514	0.0903765	0.304483	0.533174	0.466826	85.2	null	null	Unknown
229	0.47336	0.116095	0.410545	0.417892	0.582108	133.1	null	null	Unknown
230	0.640167	0	0.359833	0.470768	0.529232	175.1	null	null	Unknown
231	0.587707	0.097581	0.314712	0.521246	0.478754	119.1	null	null	Unknown
232	0.563482	0.166536	0.269982	0.574825	0.425175	134.2	null	null	Unknown
233	0.562119	0.0999351	0.337946	0.494828	0.505172	119.2	null	null	Unknown
234	0.507826	0.024141	0.468033	0.362367	0.637633	169.2	null	null	Unknown
235	0.496989	0.0626017	0.440409	0.388495	0.611505	133.2	null	null	Unknown
236	0.686092	0	0.313908	0.522177	0.477823	211.2	null	null	Unknown
237	0.489636	0.0752945	0.435069	0.393661	0.606339	169.1	null	null	Unknown
238	0.500577	0.10937	0.390054	0.438793	0.561207	145.1	null	null	Unknown
239	0.515342	0.0702841	0.414374	0.414053	0.585947	161.2	null	null	Unknown
240	0.485325	0.0933426	0.421333	0.40713	0.59287	91.2	null	null	Unknown
241	0.659493	0.0368637	0.303644	0.534162	0.465838	57.2	C23H48	79.1	Heptadecane, 9-hexyl-
242	0.642812	0	0.357188	0.473635	0.526365	203.2	null	null	Unknown
243	0.632822	0.0907031	0.276475	0.566814	0.433186	137.15	null	null	Unknown
244	0.496643	0.113344	0.390013	0.438836	0.561164	111.2	null	null	Unknown
245	0.499042	0.160843	0.340115	0.492409	0.507591	121.2	null	null	Unknown
246	0.611486	0.054844	0.33367	0.499621	0.500379	126.2	null	null	Unknown
247	0.675325	0.0300934	0.294581	0.544901	0.455099	154.2	null	null	Unknown
248	0.533728	0.251685	0.214587	0.64665	0.35335	57.2	C18H38	96.1	Pentadecane, 2,6,10-trimethyl-
249	0.000954987	0.998201	0.000843597	0.998314	0.00168577	149	C19H28O4	94.1	Phthalic acid, hept-2-yl isobutyl ester
250	0.572843	0.0440595	0.383098	0.44603	0.55397	147.15	null	null	Unknown
251	0.727868	0.00576073	0.266371	0.579316	0.420684	83.2	C16H32	88	Cyclopentane, undecyl-
252	0.515024	0.100626	0.38435	0.444721	0.555279	133.1	null	null	Unknown
253	0.696319	0.0325073	0.271173	0.573349	0.426651	70.2	C17H36	82.9	Hexadecane, 2-methyl-
254	0.690161	0	0.309839	0.526905	0.473095	218.3	C16H34	72.7	Dodecane, 5,8-diethyl-
255	0.670425	0.0945375	0.235037	0.619384	0.380616	106.1	null	null	Unknown
256	0.558711	0	0.441289	0.387647	0.612353	189.3	null	null	Unknown
257	0.478108	0.337267	0.184625	0.688298	0.311702	43.2	C17H36	94.4	Hexadecane, 2-methyl-
258	0.282424	0.592427	0.125149	0.777542	0.222458	111.2	null	null	Unknown
259	0.698548	0.0309253	0.270527	0.57415	0.42585	210.3	null	null	Unknown
260	0.315242	0.523591	0.161167	0.722405	0.277595	125.2	null	null	Unknown
261	0.600115	0	0.399885	0.428689	0.571311	162.15	null	null	Unknown
262	0.734204	0.0200361	0.24576	0.605445	0.394555	57.2	C18H38	88.1	Heptadecane, 2-methyl-
263	0.67923	0.0498134	0.270957	0.573618	0.426382	111.2	null	null	Unknown
264	0.536463	0	0.463537	0.366553	0.633447	201.2	null	null	Unknown
265	0.74448	0.0536655	0.201855	0.664095	0.335905	92.1	null	null	Unknown
266	0.454594	0.0513232	0.494083	0.338613	0.661387	147.1	null	null	Unknown
267	0.633448	0	0.366552	0.463537	0.536463	171.2	null	null	Unknown
268	0.392441	0.00577256	0.601787	0.248606	0.751394	355.1	C16H48O8Si8	87.3	Unknown
269	0.734451	0	0.265549	0.580342	0.419658	244.3	null	null	Unknown
270	0.693716	0.0578089	0.248475	0.601954	0.398046	147.15	null	null	Unknown
271	0.591213	0.0549652	0.353822	0.4773	0.5227	133.1	null	null	Unknown
272	0.680282	0.0141183	0.305599	0.531864	0.468136	71.2	C19H40	87.3	Octadecane, 2-methyl-
273	0.590388	0.0462777	0.363335	0.466991	0.533009	133.15	null	null	Unknown
274	0.671719	0.073121	0.25516	0.593422	0.406578	82.2	null	null	Unknown
275	0.641953	0	0.358047	0.472704	0.527296	201.2	null	null	Unknown
276	0.560081	0.108491	0.331428	0.502146	0.497854	105.1	null	null	Unknown
277	0.781842	0.00359998	0.214558	0.64669	0.35331	57.2	C17H36	98.5	Heptadecane
278	0.0141682	0.971652	0.0141797	0.972037	0.0279628	149	C16H22O4	91.5	1,2-Benzenedicarboxylic acid, bis(2-methylpropyl) ester
279	0.581633	0.0935726	0.324795	0.509668	0.490332	161.2	C19H40	81.2	Pentadecane, 2,6,10,14-tetramethyl-
280	0.740635	0.00371134	0.255654	0.592796	0.407204	57.2	C19H40	98.6	Hexadecane, 2,6,10-trimethyl-
281	0.580947	0.0321302	0.386923	0.442041	0.557959	195.2	null	null	Unknown
282	0.612026	0.0281194	0.359854	0.470746	0.529254	195.2	null	null	Unknown
283	0.682091	0.0276134	0.290295	0.550033	0.449967	97.2	null	null	Unknown
284	0.69917	0	0.30083	0.53748	0.46252	158.2	null	null	Unknown
285	0.640863	0.0219344	0.337203	0.495659	0.504341	159.2	null	null	Unknown
286	0.00287512	0.9955	0.00162528	0.996755	0.00324528	74.1	C17H34O2	98.3	Hexadecanoic acid, methyl ester
287	0.71263	0	0.28737	0.553555	0.446445	223.3	null	null	Unknown
288	0.748732	0.0646366	0.186631	0.685444	0.314556	82.1	null	null	Unknown
289	0.554993	0.0775807	0.367426	0.462602	0.537398	161.1	null	null	Unknown
290	0.625153	0.0778905	0.296956	0.542072	0.457928	111.2	null	null	Unknown
291	0.753204	0.0217855	0.22501	0.632639	0.367361	57.2	C16H33I	75.8	Hexadecane, 1-iodo-
292	0.682501	0.0830972	0.234401	0.620218	0.379782	41.2	C48H99BO3	82.4	Trihexadecyl borate
293	0.559197	0.0768627	0.363941	0.466339	0.533661	91.1	C27H55Cl	82.2	Heptacosane, 1-chloro-
294	0.706388	0.0749861	0.218626	0.641193	0.358807	56.1	C16H34	78.5	Tetradecane, 2,5-dimethyl-
295	0.809881	0.020126	0.169993	0.709412	0.290588	57.2	null	null	Unknown
296	0.611532	0.0645587	0.32391	0.510677	0.489323	91.15	null	null	Unknown
297	0.667076	0	0.332924	0.500461	0.499539	232.2	null	null	Unknown
298	0.711512	0.0896646	0.198823	0.668302	0.331698	179.2	null	null	Unknown
299	0.741794	0.0270612	0.231145	0.624504	0.375496	57.2	C18H38	77.3	Heptadecane, 3-methyl-
300	0.755042	0.0201504	0.224808	0.632909	0.367091	71.2	null	null	Unknown
301	0.731959	0.0417292	0.226312	0.630906	0.369094	97.1	null	null	Unknown
302	0.508349	0.18385	0.307801	0.529284	0.470716	147.2	null	null	Unknown
303	0.734439	0.128745	0.136816	0.7593	0.2407	119.1	null	null	Unknown
304	0.754488	0.0310436	0.214468	0.646811	0.353189	120.1	null	null	Unknown
305	0.755103	0.0138119	0.231085	0.624584	0.375416	126.2	null	null	Unknown
306	0.763636	0.0194838	0.21688	0.643547	0.356453	57.2	C18H38	88.8	Heptadecane, 7-methyl-
307	0.734223	0	0.265777	0.580057	0.419943	239.2	null	null	Unknown
308	0.725489	0.048413	0.226098	0.631191	0.368809	98.15	null	null	Unknown
309	0.67692	0.0454434	0.277636	0.565391	0.434609	137.2	null	null	Unknown
310	0.760062	0	0.239938	0.612984	0.387016	225.3	null	null	Unknown
311	0.494632	0.307558	0.19781	0.669713	0.330287	57.2	C21H44	87.9	Pentadecane, 8-hexyl-
312	0.669666	0.0178515	0.312483	0.52383	0.47617	169.2	C25H52	81.8	Pentacosane
313	0.690061	0.0462966	0.263642	0.582726	0.417274	214.2	null	null	Unknown
314	0.000710239	0.998989	0.000301069	0.999398	0.000601957	149	C20H30O4	93.1	1,2-Benzenedicarboxylic acid, butyl octyl ester
315	0.789484	0.00488495	0.205631	0.658883	0.341117	83.2	C17H34	92.9	Cyclohexane, undecyl-
316	0.774364	0.0323818	0.193254	0.676089	0.323911	70.2	C18H38	79.5	Heptadecane, 4-methyl-
317	0.680212	0.113727	0.206061	0.658291	0.341709	119.1	null	null	Unknown
318	0.709605	0.0827966	0.207598	0.65618	0.34382	106.1	null	null	Unknown
319	0.781188	0.0127045	0.206107	0.658228	0.341772	57.2	C18H38	94.4	Heptadecane, 2-methyl-
320	0.673505	0.0555847	0.27091	0.573676	0.426324	111.2	null	null	Unknown
321	0.836359	0	0.163641	0.718743	0.281257	225.3	null	null	Unknown
322	0.827656	0.00334018	0.169004	0.710858	0.289142	57.2	C18H38	97.3	Heptadecane, 3-methyl-
323	0.579855	0.136976	0.283169	0.558642	0.441358	195.2	null	null	Unknown
324	0.759789	0	0.240211	0.612628	0.387372	239.3	null	null	Unknown
325	0.734914	0.0986814	0.166404	0.714671	0.285329	92.1	null	null	Unknown
326	0.543785	0.0950094	0.361205	0.469286	0.530714	147.2	null	null	Unknown
327	0.70442	0.0621002	0.23348	0.621429	0.378571	151.2	null	null	Unknown
328	0.720734	0.0726494	0.206616	0.657528	0.342472	105.1	null	null	Unknown
329	0.363756	0.141015	0.495229	0.337588	0.662412	137.1	null	null	Unknown
330	0.791918	0.0172283	0.190854	0.679468	0.320532	97.2	C10H20	78.7	Cyclohexane, 1-isopropyl-1-methyl-
331	0.638948	0.109236	0.251816	0.597678	0.402322	41.2	null	null	Unknown
332	0.680655	0.078121	0.241224	0.611313	0.388687	175.2	null	null	Unknown
333	0.310921	0.117272	0.571807	0.272421	0.727579	268.3	null	null	Unknown
334	0.745378	0.0618662	0.192755	0.67679	0.32321	55.2	C18H36	84.7	5-Octadecene, (E)-
335	0.700925	0.106029	0.193046	0.676381	0.323619	179.2	null	null	Unknown
336	0.749589	0.00877193	0.24164	0.610773	0.389227	57.2	C18H38	98.9	Octadecane
337	0.623907	0.0562966	0.319796	0.515386	0.484614	105.1	C43H88	92	Tritetracontane
338	0.631864	0	0.368136	0.461843	0.538157	223.3	C44H90	84.4	Tetratetracontane
339	0.718568	0.00444564	0.276986	0.566188	0.433812	57.2	C20H42	98.2	Hexadecane, 2,6,10,14-tetramethyl-
340	0.721489	0.0017769	0.276735	0.566496	0.433504	71.2	null	null	Unknown
341	0.0983774	0.794273	0.10735	0.806114	0.193886	64	S8	87.3	Cyclic octaatomic sulfur
342	0.649846	0.0642809	0.285873	0.555363	0.444637	55.1	C25H50O3S	71.8	Sulfurous acid, cyclohexylmethyl octadecyl ester
343	0.602576	0.128432	0.268992	0.576054	0.423946	105.1	null	null	Unknown
344	0.697876	0.105556	0.196568	0.671447	0.328553	57.2	C54H108Br2	78.1	Tetrapentacontane, 1,54-dibromo-
345	0.712296	0.0766239	0.21108	0.651419	0.348581	134.1	null	null	Unknown
346	0.702854	0	0.297146	0.541846	0.458154	238.4	null	null	Unknown
347	0.645837	0	0.354163	0.476927	0.523073	175.15	null	null	Unknown
348	0.61105	0.0399431	0.349006	0.482573	0.517427	91.1	null	null	Unknown
349	0.624646	0.120752	0.254602	0.594131	0.405869	179.2	null	null	Unknown
350	0.591123	0.170126	0.238751	0.614529	0.385471	147.2	null	null	Unknown
351	0.765338	0.0284063	0.206256	0.658024	0.341976	57.2	C19H40	83.9	Octadecane, 3-methyl-
352	0.709493	0.115715	0.174793	0.702428	0.297572	280.3	null	null	Unknown
353	0.298706	0.0311644	0.670129	0.197512	0.802488	73.1	C18H54O9Si9	81.1	Unknown
354	0.77658	0.0268529	0.196567	0.671448	0.328552	154.2	C41H77F5O2	76.3	Octatriacontyl pentafluoropropionate
355	0.769432	0.00961792	0.22095	0.638069	0.361931	71.2	C20H42	77.9	Nonadecane, 9-methyl-
356	0.744688	0.0224788	0.232834	0.622279	0.377721	113.2	null	null	Unknown
357	0.769249	0.0243591	0.206392	0.657836	0.342164	112.2	null	null	Unknown
358	0.830397	0	0.169603	0.709982	0.290018	185.2	C16H34	71.4	Dodecane, 5,8-diethyl-
359	0.65984	0.0964542	0.243706	0.608098	0.391902	196.3	null	null	Unknown
360	0.699643	0.0653729	0.234984	0.619454	0.380546	84.2	null	null	Unknown
361	0.813206	0.0162351	0.170559	0.708586	0.291414	99.2	C19H40	81.5	3,3-Diethylpentadecane
362	0.734656	0.083777	0.181567	0.692668	0.307332	134.2	null	null	Unknown
363	0.811437	0.0123386	0.176224	0.700356	0.299644	68.2	C18H38O	92.3	1-Octadecanol
364	0.790067	0.0073746	0.202558	0.663121	0.336879	82.1	C18H36	87.9	Dodecylcyclohexane
365	0.741553	0.0186851	0.239762	0.613213	0.386787	57.2	C19H40	88.2	Octadecane, 2-methyl-
366	0.633897	0.124837	0.241266	0.611258	0.388742	105.1	null	null	Unknown
367	0.606014	0.00742428	0.386561	0.442417	0.557583	149.1	C16H22O4	79.4	1,2-Benzenedicarboxylic acid, bis(2-methylpropyl) ester
368	0.618519	0.0875096	0.293972	0.545629	0.454371	91.2	null	null	Unknown
369	0.750998	0.0510197	0.197982	0.669474	0.330526	123.15	null	null	Unknown
370	0.664044	0.0843924	0.251564	0.598001	0.401999	41.15	C23H48	79.7	Heptadecane, 9-hexyl-
371	0.720369	0	0.279631	0.56295	0.43705	239.3	C19H40	72.1	Octadecane, 3-methyl-
372	0.769527	0.084774	0.145699	0.745659	0.254341	92.1	null	null	Unknown
373	0.632573	0.0940955	0.273331	0.570683	0.429317	96.1	null	null	Unknown
374	0.611498	0.161203	0.227299	0.629595	0.370405	106.2	null	null	Unknown
375	0.758863	0	0.241137	0.611425	0.388575	246.2	null	null	Unknown
376	0.924563	0.025689	0.0497483	0.905219	0.0947814	119.2	C25H35NO	77.1	Benzamide, 3-methyl-N-(2-phenylethyl)-N-nonyl-
377	0.736948	0	0.263052	0.583466	0.416534	250.2	null	null	Unknown
378	0.247821	0.66096	0.0912191	0.832812	0.167188	41.2	null	null	Unknown
379	0.681606	0.169272	0.149122	0.740459	0.259541	252.3	null	null	Unknown
380	0.698788	0.127682	0.173531	0.704259	0.295741	113.2	null	null	Unknown
381	0.404808	0.442059	0.153132	0.734406	0.265594	58.1	null	null	Unknown
382	0.453084	0.418823	0.128093	0.772904	0.227096	57.2	C20H42	90.3	6,6-Diethylhexadecane
383	0.178378	0.762486	0.0591357	0.888332	0.111668	111.2	C35H70	73.3	17-Pentatriacontene
384	0.71119	0.0534798	0.23533	0.619	0.381	198.2	null	null	Unknown
385	0.785968	0.000196543	0.213836	0.64767	0.35233	57.2	C19H40	99.2	Nonadecane
386	0.688188	0.0668236	0.244988	0.606441	0.393559	97.2	null	null	Unknown
387	0.652497	0.17095	0.176553	0.69988	0.30012	179.2	null	null	Unknown
388	0.657163	0	0.342837	0.489384	0.510616	185.3	null	null	Unknown
389	0.778329	0.0851585	0.136513	0.759769	0.240231	71.2	C36H74O	70.4	Octadecane, 1,1'-oxybis-
390	0.715659	0.0937065	0.190635	0.679776	0.320224	140.2	C20H42	72.6	3-Ethyl-3-methylheptadecane
391	0.773167	0.013602	0.21323	0.648491	0.351509	85.2	C21H44	87.2	Eicosane, 2-methyl-
392	0.722998	0.0577019	0.2193	0.640285	0.359715	82.1	C29H60O	74.5	Eicosyl nonyl ether
393	0.00631926	0.988952	0.00472858	0.990587	0.00941264	134	C20H35N	93.4	Dodecylmethylbenzylamine
394	0.656571	0.123518	0.219912	0.639463	0.360537	83.2	null	null	Unknown
395	0.785553	0.0451646	0.169283	0.71045	0.28955	57.2	C21H44	78.5	Eicosane, 2-methyl-
396	0.601361	0.14585	0.252789	0.596438	0.403562	145.2	null	null	Unknown
397	0.812149	0.0256058	0.162246	0.720807	0.279193	71.2	C26H54	70.2	Octadecane, 3-ethyl-5-(2-ethylbutyl)-
398	0.786279	0	0.213721	0.647825	0.352175	245.2	null	null	Unknown
399	0.718177	0.0571524	0.224671	0.633092	0.366908	168.2	null	null	Unknown
400	0.690593	0	0.309407	0.527409	0.472591	182.2	null	null	Unknown
401	0.465631	0.348487	0.185882	0.686508	0.313492	56.2	null	null	Unknown
402	0.640356	0.17674	0.182904	0.690754	0.309246	71.2	C21H44	81.2	5-Butyl-5-ethylpentadecane
403	0.00323558	0.993409	0.0033553	0.993312	0.00668815	74.1	C19H38O2	98.7	Methyl stearate
404	0.547238	0.312318	0.140444	0.753703	0.246297	84.2	C20H42	73.5	3-Ethyl-3-methylheptadecane
405	0.617837	0.0921045	0.290058	0.550317	0.449683	98.2	null	null	Unknown
406	0.748736	0	0.251264	0.598384	0.401616	225.3	null	null	Unknown
407	0.813915	0.0130244	0.17306	0.704942	0.295058	85.2	C20H42	87.2	3-Ethyl-3-methylheptadecane
408	0.72001	0	0.27999	0.562513	0.437487	239.2	null	null	Unknown
409	0.131607	0.800175	0.0682181	0.872277	0.127723	109	C17H28O4	79.7	4,11-Dimethyl-8-(propan-2-yl)-5,12-dioxatricyclo[9.1.0.04,6]dodecan-7-ol, Ac
410	0.708294	0	0.291706	0.54834	0.45166	261.3	null	null	Unknown
411	0.95673	0.0309986	0.0122712	0.975755	0.0242448	149.1	C22H34O4	96	1,2-Benzenedicarboxylic acid, butyl 8-methylnonyl ester
412	0.721731	0.0290887	0.24918	0.60105	0.39895	57.2	C44H90	81.7	Tetratetracontane
413	0.831633	0.0161838	0.152183	0.735835	0.264165	83.2	C19H38	84.3	n-Tridecylcyclohexane
414	0.643049	0.153014	0.203937	0.661216	0.338784	81.2	null	null	Unknown
415	0.752207	0.0293257	0.218467	0.641407	0.358593	85.2	C28H46O4	75.4	Di-3,7-dimethyl-1-octyl phthalate
416	0.588082	0.247157	0.164761	0.717091	0.282909	106.2	null	null	Unknown
417	0.82183	0.0355815	0.142589	0.750411	0.249589	57.2	C20H42	94.5	Nonadecane, 3-methyl-
418	0.716519	0	0.283481	0.558262	0.441738	241.3	null	null	Unknown
419	0.508617	0.264186	0.227198	0.629729	0.370271	92.1	null	null	Unknown
420	0.506154	0.248429	0.245417	0.605888	0.394112	145.2	null	null	Unknown
421	0.622919	0.168856	0.208225	0.65532	0.34468	106.1	null	null	Unknown
422	0.731712	0	0.268288	0.576929	0.423071	245.2	null	null	Unknown
423	0.287934	0.102581	0.609485	0.242633	0.757367	221.2	null	null	Unknown
424	0.302561	0.0653616	0.632078	0.225432	0.774568	73.1	null	null	Unknown
425	0.618126	0.121658	0.260216	0.587029	0.412971	110.1	null	null	Unknown
426	0.61862	0.093511	0.287869	0.552952	0.447048	96.1	null	null	Unknown
427	0.667543	0.0432081	0.289248	0.551291	0.448709	57.2	C20H42	98.3	Eicosane
428	0.00159515	0.997622	0.000782628	0.998436	0.00156403	59.1	C16H33NO	96.1	Hexadecanamide
429	0.640745	0.0182941	0.340961	0.491468	0.508532	127.2	null	null	Unknown
430	0.312501	0	0.687499	0.185186	0.814814	257.8	null	null	Unknown
431	0.563002	0.156441	0.280558	0.56182	0.43818	161.2	null	null	Unknown
432	0.773777	0	0.226223	0.631025	0.368975	241.2	null	null	Unknown
433	0.676584	0.0582208	0.265195	0.580784	0.419216	97.2	C35H70	70.9	17-Pentatriacontene
434	0.625102	0.153312	0.221586	0.637215	0.362785	105.1	null	null	Unknown
435	0.614029	0.151493	0.234479	0.620117	0.379883	95.2	null	null	Unknown
436	0.801503	0.100527	0.0979698	0.821544	0.178456	191.2	null	null	Unknown
437	0.638133	0.133047	0.22882	0.627578	0.372422	97.2	null	null	Unknown
438	0.391858	0.527407	0.080735	0.850592	0.149408	43.2	C19H38O2	79.5	Isopropyl palmitate
439	0.476765	0.315557	0.207678	0.65607	0.34393	57.2	null	null	Unknown
440	0.505651	0.236088	0.258262	0.589494	0.410506	42.2	null	null	Unknown
441	0.528222	0.114738	0.357039	0.473796	0.526204	126.3	null	null	Unknown
442	0.689319	0.0877658	0.222915	0.635437	0.364563	57.2	C20H42	89.7	Nonadecane, 9-methyl-
443	0.508795	0.100785	0.39042	0.438414	0.561586	112.25	null	null	Unknown
444	0.686704	0	0.313296	0.522886	0.477114	272.3	null	null	Unknown
445	0.60589	0.121039	0.273071	0.571004	0.428996	57.1	C21H44	85.7	3,3-Diethylheptadecane
446	0.674031	0.0616452	0.264323	0.581874	0.418126	57.2	C21H44	75.4	Eicosane, 2-methyl-
447	0.754494	0.0526636	0.192842	0.676668	0.323332	69.2	C25H50	73.2	1-Cyclopentyleicosane
448	0.774922	0.0328753	0.192203	0.677567	0.322433	82.15	C20H40	71.4	Cyclohexane, tetradecyl-
449	0.538005	0.116009	0.345986	0.485899	0.514101	267.3	null	null	Unknown
450	0.579238	0.0544983	0.366264	0.463846	0.536154	57.2	C23H48	75.1	Nonadecane, 2,6,10,14-tetramethyl-
451	0.709948	0.105292	0.18476	0.688106	0.311894	257.2	null	null	Unknown
452	0.66608	0	0.33392	0.499341	0.500659	261.2	null	null	Unknown
453	0.407367	0.147063	0.44557	0.383538	0.616462	71.2	null	null	Unknown
454	0.652	0.205506	0.142494	0.750556	0.249444	92.1	null	null	Unknown
455	0.759977	0	0.240023	0.612873	0.387127	258.3	null	null	Unknown
456	0.692782	0.0296457	0.277573	0.565469	0.434531	57.2	C21H44	99.3	Heneicosane
457	0.0167125	0.970745	0.0125428	0.975225	0.0247748	185.1	C20H34O8	73.4	Tributyl acetylcitrate
458	0.513183	0.153597	0.33322	0.500128	0.499872	192.2	null	null	Unknown
459	0.018246	0.968541	0.0132133	0.973918	0.026082	129	null	null	Unknown
460	0.564111	0.13534	0.300549	0.537812	0.462188	97.2	null	null	Unknown
461	0.532319	0.136737	0.330944	0.502693	0.497307	168.2	null	null	Unknown
462	0.646268	0.0450168	0.308716	0.528216	0.471784	57.2	C22H46	72.1	Heneicosane, 3-methyl-
463	0.629852	0.0377373	0.332411	0.501039	0.498961	85.1	null	null	Unknown
464	0.473178	0.242052	0.28477	0.556699	0.443301	71.1	C28H58	80.8	Eicosane, 9-octyl-
465	0.484186	0.259993	0.255822	0.592583	0.407417	98.2	C26H54	73.7	Octadecane, 3-ethyl-5-(2-ethylbutyl)-
466	0.458601	0.0427003	0.498698	0.334491	0.665509	168.2	null	null	Unknown
467	0.215102	0.413217	0.371681	0.458065	0.541935	71.2	C54H110	75.7	Tetrapentacontane
468	0.373888	0.213992	0.41212	0.41631	0.58369	155.2	null	null	Unknown
469	0.244348	0.447219	0.308432	0.528547	0.471453	57.2	null	null	Unknown
470	0.322021	0.0536786	0.6243	0.231299	0.768701	355.1	null	null	Unknown
471	0.445164	0.160984	0.393851	0.434873	0.565127	85.2	C22H46	79.2	3-Ethyl-3-methylnonadecane
472	0.0384539	0.939124	0.022422	0.956139	0.0438606	177.9	C18H26O3	84.6	2-Propenoic acid, 3-(4-methoxyphenyl)-, 2-ethylhexyl ester
473	0.00718193	0.986106	0.00671243	0.986665	0.0133353	134	C20H35N	91.3	Dodecylmethylbenzylamine
474	0.539405	0.112845	0.34775	0.483955	0.516045	57.2	C26H52	86.2	Cyclohexane, (1-butylhexadecyl)-
475	0.457127	0.120059	0.422813	0.405666	0.594334	98.2	null	null	Unknown
476	0.44345	0.0117726	0.544777	0.294685	0.705315	57.2	C22H46	99	Docosane
477	0.183609	0.432644	0.383747	0.445351	0.554649	85.2	C21H44	75.3	5,5-Diethylheptadecane
478	0.000201798	0.999622	0.000175864	0.999648	0.000351666	59.1	C18H35NO	98.2	9-Octadecenamide, (Z)-
479	0.113325	0.796892	0.0897824	0.835229	0.164771	97.1	null	null	Unknown
480	0.000846526	0.99846	0.000693535	0.998614	0.00138611	59.1	C18H35NO	97.8	9-Octadecenamide, (Z)-
481	0.470573	0.097762	0.431665	0.396974	0.603026	97.2	null	null	Unknown
482	0.205341	0.12066	0.674	0.194743	0.805257	43.2	null	null	Unknown
483	0.296254	0.0112022	0.692544	0.181654	0.818346	57.2	null	null	Unknown
484	0.309782	0.0377226	0.652495	0.210291	0.789709	56.2	null	null	Unknown
485	0.432697	0.0161385	0.551165	0.289354	0.710646	71.2	null	null	Unknown
486	0.000500154	0.999103	0.000396805	0.999207	0.000793295	59.1	C18H37NO	96.8	Octadecanamide
487	0.0185214	0.959044	0.0224345	0.956116	0.0438844	129	C14H26O4	85.7	Hexanedioic acid, mono(2-ethylhexyl)ester
488	0.433955	0.147322	0.418724	0.409718	0.590282	99.2	null	null	Unknown
489	0.507944	0.053483	0.438573	0.390267	0.609733	57.2	null	null	Unknown
490	0.473747	0.161441	0.364812	0.465403	0.534597	69.1	C54H108Br2	75.9	Tetrapentacontane, 1,54-dibromo-
491	0.475596	0.135069	0.389335	0.439537	0.560463	82.2	null	null	Unknown
492	0.27944	0.071084	0.649476	0.212506	0.787494	85.2	C32H66	77.2	Docosane, 11-decyl-
493	0.464246	0.142324	0.39343	0.435307	0.564693	191.2	null	null	Unknown
494	0.289138	0.112153	0.59871	0.251009	0.748991	355	C18H54O9Si9	71.6	Unknown
495	0.304377	0.0462707	0.649352	0.212597	0.787403	429.2	null	null	Unknown
496	0.225421	0.00413485	0.770444	0.12966	0.87034	57.2	C23H48	97.4	Tricosane
497	0.0100347	0.97842	0.0115453	0.977173	0.0228271	91	C24H24	96.1	Cyclohexane, 1,3,5-triphenyl-
498	0.25052	0.163047	0.586433	0.26069	0.73931	110.2	null	null	Unknown
499	0.267016	0.0529611	0.680023	0.19046	0.80954	57.2	null	null	Unknown
500	0.0666251	0.804391	0.128984	0.771505	0.228495	67.1	C19H34O2	79.3	9-Methyl-10,12-hexadecadien-1-ol acetate
501	0.300461	0.185694	0.513845	0.321139	0.678861	71.2	null	null	Unknown
502	0.301212	0.215734	0.483055	0.348568	0.651432	119.1	null	null	Unknown
503	0.303507	0.284971	0.411522	0.41691	0.58309	119.2	null	null	Unknown
504	0.243276	0.0457426	0.710981	0.16892	0.83108	57.2	null	null	Unknown
505	0.363481	0.27482	0.361699	0.468753	0.531247	191.1	null	null	Unknown
506	0.203643	0.0443775	0.75198	0.141566	0.858434	298.2	null	null	Unknown
507	0.0311541	0.961763	0.00708283	0.985934	0.014066	55.1	C22H41N	89.1	(Z)-Docos-9-enenitrile
508	0.101161	0.604353	0.294486	0.545015	0.454985	71.2	C24H50	81.4	Tricosane, 2-methyl-
509	0.106416	0.678164	0.21542	0.645522	0.354478	55.1	C22H41N	84.2	(Z)-Docos-9-enenitrile
510	0.202699	0.370208	0.427093	0.40145	0.59855	57.1	C24H50	78	3-Methyltricosane
511	0.393368	0.191958	0.414673	0.413754	0.586246	83.1	null	null	Unknown
512	0.160666	0.00189922	0.837435	0.088474	0.911526	57.2	C24H50	98.6	Tetracosane
513	0.206107	0.407352	0.386541	0.442438	0.557562	43.1	C36H74	70.7	Hexatriacontane
514	0.000566937	0.998416	0.00101691	0.997968	0.00203175	149	C24H38O4	99.1	Bis(2-ethylhexyl) phthalate
515	0.181158	0.0580127	0.760829	0.135829	0.864171	85.2	C29H60	74.1	Nonacosane
516	0.294887	0.0804798	0.624633	0.231047	0.768953	147.1	C20H60O10Si10	74.6	Unknown
517	0.00649364	0.979686	0.0138202	0.972736	0.0272636	59.1	C18H35NO	85	9-Octadecenamide, (Z)-
518	0.0923333	0.121855	0.785812	0.119939	0.880061	57.2	null	null	Unknown
519	0.0505681	0.820862	0.12857	0.772154	0.227846	67.1	null	null	Unknown
520	0.0647347	0.763574	0.171692	0.706934	0.293066	81	null	null	Unknown
521	0.149182	0	0.850818	0.0806031	0.919397	323.4	C26H54	83.4	2-Methylpentacosane
522	0.40353	0.194268	0.402202	0.426328	0.573672	68.2	null	null	Unknown
523	0.366506	0.261854	0.37164	0.458109	0.541891	82.2	null	null	Unknown
524	0.00477528	0.984834	0.0103905	0.979433	0.0205674	59.1	C18H37NO	70.9	Octadecanamide
525	0.035173	0.726534	0.238293	0.615127	0.384873	57.1	C44H90	79.8	Tetratetracontane
526	0.142431	0.00155336	0.856015	0.0775773	0.922423	57.2	C25H52	98.9	Pentacosane
527	0.361694	0	0.638306	0.220773	0.779227	337.4	null	null	Unknown
528	0.0917838	0.0395376	0.868679	0.070275	0.929725	257.3	null	null	Unknown
529	0.132322	0.0176104	0.850068	0.0810414	0.918959	257.2	null	null	Unknown
530	0.37985	0.302444	0.317706	0.517789	0.482211	106.1	null	null	Unknown
531	0.390819	0.106014	0.503166	0.330525	0.669475	149.1	null	null	Unknown
532	0.384083	0.128932	0.486984	0.345004	0.654996	167.1	null	null	Unknown
533	0.305528	0.226298	0.468174	0.362237	0.637763	71.2	null	null	Unknown
534	0.0924212	0.0522263	0.855352	0.0779623	0.922038	57.2	null	null	Unknown
535	0.0955939	0.0588225	0.845584	0.0836681	0.916332	57.2	null	null	Unknown
536	0.276777	0.0801074	0.643115	0.2172	0.7828	221.1	C20H60O10Si10	74.6	Unknown
537	0.361893	0.157913	0.480194	0.351174	0.648826	82.2	null	null	Unknown
538	0.173867	0.000666966	0.825466	0.0956106	0.904389	57.2	C34H70	97.9	Tetratriacontane
539	0.2246	0.0139686	0.761432	0.13544	0.86456	257.3	null	null	Unknown
540	0.296796	0.032642	0.670562	0.197202	0.802798	217.1	null	null	Unknown
541	0.369104	0	0.630896	0.22632	0.77368	372.4	null	null	Unknown
542	0.0600055	0.195038	0.744957	0.14616	0.85384	84.2	null	null	Unknown
543	0.409923	0.249071	0.341007	0.491417	0.508583	169.2	null	null	Unknown
544	0.0956791	0.592327	0.311994	0.524398	0.475602	57.1	C30H62	88.6	Squalane
545	0.235232	0.163002	0.601766	0.248622	0.751378	155.2	null	null	Unknown
546	0.0493745	0.519184	0.431442	0.397193	0.602807	43.2	null	null	Unknown
547	0.00844813	0.946749	0.0448024	0.914238	0.0857625	70.1	C24H38O4	98.5	1,3-Benzenedicarboxylic acid, bis(2-ethylhexyl) ester
548	0.276325	0.0771575	0.646517	0.214685	0.785315	217.1	null	null	Unknown
549	0.0863301	0.0608624	0.852808	0.0794429	0.920557	57.2	C27H56	91.1	3-Methylhexacosane
550	0.197996	0.0957648	0.706239	0.172169	0.827831	68.2	null	null	Unknown
551	0.256426	0.153842	0.589732	0.258074	0.741926	82.2	null	null	Unknown
552	0.168453	0.126425	0.705122	0.172936	0.827064	57.2	C34H70	97.6	Tetratriacontane
553	0.624637	0.0349839	0.340379	0.492116	0.507884	231.2	null	null	Unknown
554	0.000264361	0.998872	0.000863779	0.998274	0.00172607	59.1	C22H43NO	97.4	13-Docosenamide, (Z)-
555	0.466658	0.107214	0.426127	0.402399	0.597601	231.3	null	null	Unknown
556	0.276115	0.200975	0.522909	0.313276	0.686724	355.2	C24H72O12Si12	72	Unknown
557	0.00324676	0.990264	0.00648927	0.987105	0.0128949	59.1	C18H37NO	88	Octadecanamide
558	0.577286	0	0.422714	0.405764	0.594236	231.2	null	null	Unknown
559	0.0975099	0.189669	0.712821	0.167664	0.832336	98.2	null	null	Unknown
560	0.0721931	0.152997	0.77481	0.126882	0.873118	84.2	null	null	Unknown
561	0.150023	0.102611	0.747366	0.14458	0.85542	71.2	null	null	Unknown
562	0.0975826	0.0667435	0.835674	0.0895181	0.910482	71.15	C44H90	72	Tetratetracontane
563	0.0832867	0.0753633	0.84135	0.0861596	0.91384	57.2	null	null	Unknown
564	0.575229	0.0434309	0.38134	0.447869	0.552131	231.25	null	null	Unknown
565	0.129872	0.1583	0.711828	0.168342	0.831658	68.1	null	null	Unknown
566	0.318698	0.135574	0.545728	0.293889	0.706111	357.3	C27H48	76.8	Coprostane
567	0.2861	0.241527	0.472373	0.358351	0.641649	123.2	null	null	Unknown
568	0.2347	0.0026058	0.762694	0.134627	0.865373	57.2	C34H70	97.1	Tetratriacontane
569	0.054895	0.898135	0.0469703	0.910274	0.0897261	73.1	C16H50O7Si8	72	Unknown
570	0.0591686	0.855357	0.0854747	0.842512	0.157488	95	null	null	Unknown
571	0.0186998	0.922988	0.0583118	0.889802	0.110198	67.1	null	null	Unknown
572	0.642116	0.047523	0.31036	0.526298	0.473702	231.2	null	null	Unknown
573	0.607521	0.15914	0.233339	0.621614	0.378386	69.2	null	null	Unknown
574	0.274834	0.223984	0.501182	0.332283	0.667717	68.1	null	null	Unknown
575	0.470359	0.0247071	0.504934	0.328962	0.671038	217.2	C27H48	91.2	Cholestane
576	0.0642281	0.257853	0.677919	0.191953	0.808047	98.2	null	null	Unknown
577	0.40894	0.140597	0.450463	0.37887	0.62113	123.2	null	null	Unknown
578	0.0665464	0.168627	0.764826	0.133256	0.866744	84.2	null	null	Unknown
579	0.448325	0.195928	0.355747	0.475202	0.524798	123.1	null	null	Unknown
580	0.0888561	0.17147	0.739674	0.14964	0.85036	70.2	null	null	Unknown
581	0.139937	0.0720275	0.788035	0.118546	0.881454	57.2	null	null	Unknown
582	0.243007	0.228338	0.528655	0.30834	0.69166	73.15	C20H60O10Si10	74.2	Unknown
583	0.118945	0.0857794	0.795276	0.114035	0.885965	57.2	null	null	Unknown
584	0.566489	0	0.433511	0.395176	0.604824	368.4	null	null	Unknown
585	0.139235	0.0920621	0.768703	0.130772	0.869228	68.2	null	null	Unknown
586	0.263622	0.0122048	0.724174	0.159976	0.840024	69.2	C33H68	71.9	Tritriacontane
587	0.250207	0.00300096	0.746792	0.144956	0.855044	57.2	C31H64	98	Hentriacontane
588	0.619368	0	0.380632	0.448611	0.551389	395.4	null	null	Unknown
589	0.452823	0.17841	0.368767	0.461169	0.538831	175.2	null	null	Unknown
590	0.00553722	0.989793	0.00466961	0.990704	0.00929582	127.1	C27H50O6	96.8	Glycerol tricaprylate
591	0.610872	0.113824	0.275304	0.568253	0.431747	217.2	null	null	Unknown
592	0.505753	0.228615	0.265632	0.580239	0.419761	218.3	null	null	Unknown
593	0.0979873	0.203052	0.698961	0.17719	0.82281	98.1	null	null	Unknown
594	0.136291	0.18796	0.675749	0.193496	0.806504	84.2	null	null	Unknown
595	0.0980625	0.1356	0.766337	0.132287	0.867713	70.1	null	null	Unknown
596	0.187874	0.0981653	0.713961	0.166888	0.833112	57.2	C44H90	80.1	Tetratetracontane
597	0.53525	0.136816	0.327934	0.506099	0.493901	217.3	null	null	Unknown
598	0.134218	0.180572	0.68521	0.186796	0.813204	57.2	null	null	Unknown
599	0.050597	0.890654	0.0587486	0.889023	0.110977	73.1	C24H72O12Si12	73.8	Unknown
600	0.527096	0.0820784	0.390826	0.437994	0.562006	385.5	null	null	Unknown
601	0.492895	0.167768	0.339337	0.493276	0.506724	217.2	null	null	Unknown
602	0.138897	0.0082555	0.852847	0.0794197	0.92058	57.2	C44H90	96.2	Tetratetracontane
603	0.257297	0.184446	0.558256	0.283486	0.716514	355	null	null	Unknown
604	0.505592	0.289743	0.204665	0.660212	0.339788	231.3	null	null	Unknown
605	0.27378	0.174488	0.551732	0.288883	0.711117	191.2	null	null	Unknown
606	0.255613	0.228046	0.516341	0.318965	0.681035	109.2	null	null	Unknown
607	0.665756	0.111996	0.222247	0.63633	0.36367	217.2	C29H52	70.3	Stigmastane
608	0.107474	0.374638	0.517887	0.317621	0.682379	205.2	null	null	Unknown
609	0.372183	0.308542	0.319276	0.515984	0.484016	187	null	null	Unknown
610	0.0676737	0.874422	0.0579041	0.890531	0.109469	135	C27H44O	76.2	Cholesta-4,6-dien-3-ol, (3.beta.)-
611	0.213927	0	0.786073	0.119775	0.880225	393.4	null	null	Unknown
612	0.366427	0.316141	0.317432	0.518105	0.481895	176.1	null	null	Unknown
613	0.716683	0	0.283317	0.558462	0.441538	367.35	null	null	Unknown
614	0.178642	0.0867169	0.734641	0.152976	0.847024	407.4	null	null	Unknown
615	0.060484	0.28628	0.653236	0.209749	0.790251	85.2	C44H90	88.6	Tetratetracontane
616	0.0277304	0.75384	0.218429	0.641457	0.358543	43.2	C27H46O	87.5	Cholesterol
617	0.0109492	0.97832	0.010731	0.978766	0.0212341	91	C27H46O	90.9	Cholesterol
618	0.0850433	0.708475	0.206482	0.657712	0.342288	82.2	null	null	Unknown
619	0.391194	0.0879797	0.520826	0.315074	0.684926	191.2	null	null	Unknown
620	0.309821	0.20639	0.483789	0.347901	0.652099	136.1	null	null	Unknown
621	0.0837715	0.739393	0.176836	0.699473	0.300527	73.1	null	null	Unknown
622	0.0135914	0.967261	0.0191478	0.962424	0.0375761	127.1	null	null	Unknown
623	0.207367	0.520319	0.272314	0.57194	0.42806	192.2	null	null	Unknown
624	0.0147297	0.96773	0.0175402	0.965524	0.0344758	131	null	null	Unknown
625	0.304967	0.223651	0.471381	0.359267	0.640733	191.2	null	null	Unknown
626	0.214203	0.213441	0.572356	0.271976	0.728024	221.2	null	null	Unknown
627	0.0774267	0.855238	0.0673352	0.873826	0.126174	147	null	null	Unknown
628	0.0419717	0.881639	0.0763892	0.858064	0.141936	220.9	null	null	Unknown
629	0.0353641	0.901066	0.0635695	0.88046	0.11954	43.2	null	null	Unknown
630	0.0192918	0.919238	0.0614703	0.884179	0.115821	57.1	null	null	Unknown
631	0.048828	0.870506	0.0806656	0.850711	0.149289	69.1	null	null	Unknown
632	0.0229487	0.920571	0.0564808	0.893078	0.106922	81.1	C29H50O	82	.gamma.-Sitosterol
633	0.0305012	0.927927	0.0415714	0.920176	0.0798244	43.2	C29H50O	76.8	.gamma.-Sitosterol
634	0.0282238	0.937968	0.0338083	0.934595	0.0654054	155	null	null	Unknown
635	0.0650302	0.824173	0.110796	0.80051	0.19949	57.1	null	null	Unknown
636	0.140853	0.376078	0.483069	0.348555	0.651445	113.2	C54H110	80	Tetrapentacontane
637	0.0388904	0.911072	0.0500379	0.904693	0.0953068	57.1	null	null	Unknown
638	0.226647	0.348517	0.424837	0.40367	0.59633	221.1	null	null	Unknown
639	0.254981	0.327252	0.417767	0.410669	0.589331	355.1	null	null	Unknown
640	0.0516965	0.893269	0.055034	0.895673	0.104327	73.1	null	null	Unknown
641	0.00520669	0.984984	0.00980911	0.980572	0.0194276	174	null	null	Unknown
642	0.187438	0.496857	0.315705	0.520097	0.479903	139.1	null	null	Unknown
643	0.244142	0.098893	0.656965	0.207026	0.792974	71.2	null	null	Unknown
644	0.265631	0.0858052	0.648564	0.213177	0.786823	57.2	C54H110	81.6	Tetrapentacontane
645	0.283117	0.0648467	0.652036	0.210627	0.789373	141.2	null	null	Unknown
646	0.248938	0.10217	0.648892	0.212936	0.787064	322.3	null	null	Unknown
647	0.0171124	0.969884	0.0130034	0.974327	0.0256729	57.2	null	null	Unknown
648	0.040942	0.900972	0.0580858	0.890206	0.109794	43.2	null	null	Unknown
649	0.251882	0.384164	0.363953	0.466326	0.533674	221.1	null	null	Unknown
650	0.0473004	0.918366	0.0343336	0.933612	0.0663879	73.1	null	null	Unknown
651	0.0362153	0.917445	0.0463398	0.911425	0.088575	43.2	null	null	Unknown
652	0.0429712	0.91388	0.0431493	0.917271	0.0827289	57.1	null	null	Unknown
653	0.0487624	0.882859	0.0683788	0.871995	0.128005	57.1	null	null	Unknown

## Sheet: Fig. 3 (>0% Similarity matrix)
SourceID	TargetID	Score
97	146	1
97	150	1
97	158	1
97	163	1
97	167	1
97	168	1
97	171	1
97	210	1
97	215	1
97	219	1
97	226	1
97	228	1
97	230	1
97	233	1
97	235	1
97	236	1
97	239	1
97	240	1
97	263	1
97	267	1
97	274	1
97	285	1
97	299	1
97	303	1
97	307	1
97	313	1
97	317	1
97	319	1
97	320	1
97	323	1
97	329	1
97	333	1
97	338	1
97	340	1
97	345	1
97	348	1
97	353	1
97	356	1
97	366	1
97	368	1
97	369	1
97	373	1
97	377	1
97	381	1
97	387	1
97	392	1
97	396	1
97	397	1
97	398	1
97	400	1
97	403	1
97	405	1
97	416	1
97	420	1
97	421	1
97	424	1
97	430	1
97	431	1
97	432	1
97	438	1
97	440	1
97	444	1
97	450	1
97	451	1
97	454	1
97	459	1
97	461	1
97	464	1
97	465	1
97	467	1
97	470	1
97	482	1
97	484	1
97	490	1
97	492	1
97	493	1
97	505	1
97	506	1
97	522	1
97	527	1
97	528	1
97	535	1
97	537	1
97	540	1
97	542	1
97	550	1
97	560	1
97	561	1
97	567	1
97	593	1
97	594	1
97	595	1
97	601	1
97	604	1
97	610	1
97	612	1
97	616	1
97	617	1
97	618	1
97	620	1
97	632	1
97	633	1
97	634	1
97	637	1
97	642	1
97	649	1
97	651	1
97	652	1
82	86	0.992
97	630	0.99
97	555	0.978
97	531	0.97
478	480	0.956
314	415	0.955
339	636	0.951
552	568	0.946
587	602	0.946
200	253	0.942
97	330	0.94
97	331	0.94
97	622	0.94
538	552	0.94
94	96	0.936
538	568	0.935
526	538	0.932
526	552	0.932
526	568	0.932
552	602	0.931
339	538	0.93
339	552	0.928
496	526	0.928
496	538	0.928
496	552	0.928
496	512	0.927
496	568	0.927
10	36	0.926
568	602	0.926
35	39	0.924
200	257	0.922
339	544	0.922
512	526	0.922
512	538	0.922
512	552	0.922
512	568	0.922
5	7	0.921
496	602	0.921
538	602	0.921
162	182	0.92
339	602	0.92
339	512	0.918
339	568	0.918
97	641	0.917
35	49	0.916
339	526	0.916
280	339	0.915
456	476	0.915
456	538	0.914
339	476	0.913
456	512	0.913
456	526	0.913
456	552	0.913
456	568	0.913
10	365	0.912
82	91	0.912
82	98	0.911
251	363	0.911
336	337	0.911
476	512	0.91
476	526	0.91
476	538	0.91
476	552	0.91
587	596	0.91
526	602	0.909
10	112	0.908
476	568	0.908
587	615	0.908
339	496	0.907
41	48	0.906
339	587	0.906
3	164	0.905
248	512	0.905
248	526	0.905
280	544	0.905
456	602	0.905
248	538	0.904
249	367	0.903
10	337	0.902
262	316	0.902
476	602	0.902
39	49	0.901
248	552	0.901
248	568	0.901
336	427	0.901
314	531	0.9
339	456	0.9
512	602	0.9
278	415	0.899
385	476	0.899
456	496	0.899
456	636	0.899
552	596	0.899
10	115	0.898
10	596	0.898
385	456	0.898
476	496	0.898
314	367	0.897
382	474	0.897
385	496	0.897
10	474	0.896
385	526	0.896
248	456	0.895
248	476	0.895
385	512	0.895
248	636	0.894
249	415	0.894
385	538	0.894
385	552	0.894
17	23	0.893
112	182	0.893
248	587	0.893
552	636	0.893
587	636	0.892
10	102	0.891
248	496	0.891
339	474	0.891
385	568	0.891
417	446	0.891
112	427	0.89
385	427	0.89
10	544	0.889
248	602	0.889
385	587	0.889
411	415	0.887
496	549	0.887
10	106	0.886
10	552	0.886
17	31	0.886
112	162	0.886
10	538	0.885
17	29	0.885
162	636	0.885
336	385	0.885
339	385	0.885
456	615	0.885
336	456	0.884
339	615	0.884
382	636	0.884
385	602	0.884
36	636	0.883
10	467	0.882
127	129	0.882
336	474	0.882
336	496	0.882
568	596	0.882
162	544	0.881
248	385	0.881
248	427	0.881
280	636	0.881
336	476	0.881
336	512	0.881
336	538	0.88
478	554	0.88
10	162	0.879
248	544	0.879
336	526	0.879
336	552	0.879
339	427	0.879
382	586	0.879
10	568	0.878
10	636	0.878
486	557	0.878
10	534	0.877
10	602	0.877
336	568	0.877
12	31	0.876
162	427	0.876
496	587	0.876
10	124	0.875
124	544	0.875
322	365	0.875
385	615	0.875
476	492	0.875
10	182	0.874
218	385	0.874
278	367	0.874
336	587	0.874
496	636	0.874
10	339	0.873
162	538	0.873
218	427	0.873
248	615	0.873
312	602	0.873
312	636	0.873
393	473	0.873
32	49	0.872
339	644	0.872
456	587	0.872
10	338	0.871
24	29	0.871
162	336	0.871
162	512	0.871
162	552	0.871
336	602	0.871
10	587	0.87
41	45	0.87
163	218	0.87
10	253	0.869
10	615	0.869
218	476	0.869
124	339	0.868
10	513	0.867
112	115	0.867
162	615	0.867
218	456	0.867
314	514	0.867
10	312	0.866
10	512	0.866
26	35	0.866
112	636	0.866
127	544	0.866
336	615	0.866
10	526	0.865
152	365	0.865
152	636	0.865
162	526	0.865
162	549	0.865
162	568	0.865
10	427	0.864
218	496	0.864
512	636	0.864
12	46	0.863
218	512	0.863
218	526	0.863
163	385	0.862
393	513	0.862
10	492	0.861
162	456	0.861
162	602	0.861
163	427	0.861
312	538	0.861
382	512	0.861
82	235	0.86
127	163	0.86
162	257	0.86
312	552	0.86
36	544	0.859
218	538	0.859
218	552	0.859
248	549	0.859
10	117	0.858
10	549	0.858
50	195	0.858
162	492	0.858
162	587	0.858
162	596	0.858
272	293	0.858
312	568	0.858
336	636	0.858
382	568	0.858
526	549	0.858
112	538	0.857
162	496	0.857
552	615	0.857
602	615	0.857
10	510	0.856
112	552	0.856
127	218	0.856
163	476	0.856
218	568	0.856
314	370	0.856
382	526	0.856
82	109	0.855
112	336	0.855
162	365	0.855
162	474	0.855
163	456	0.855
17	38	0.854
124	636	0.854
152	544	0.854
162	385	0.854
162	476	0.854
218	365	0.854
480	554	0.854
514	531	0.854
568	636	0.854
12	17	0.853
112	339	0.853
112	365	0.853
306	344	0.853
311	636	0.853
336	417	0.853
382	476	0.853
382	552	0.853
411	531	0.853
476	615	0.853
476	636	0.853
17	24	0.852
427	538	0.852
427	552	0.852
218	587	0.851
312	456	0.851
312	583	0.851
10	319	0.85
10	563	0.85
112	544	0.85
163	167	0.85
249	370	0.85
314	542	0.85
382	538	0.85
476	587	0.85
122	525	0.849
163	496	0.849
163	512	0.849
163	526	0.849
312	512	0.849
393	551	0.849
456	596	0.849
526	587	0.849
526	636	0.849
538	636	0.849
568	615	0.849
3	268	0.848
3	599	0.848
152	474	0.848
162	253	0.848
248	474	0.848
382	450	0.848
427	456	0.848
496	596	0.848
496	615	0.848
512	587	0.848
312	526	0.847
427	476	0.847
538	615	0.847
122	636	0.846
127	385	0.846
127	510	0.846
163	538	0.846
163	552	0.846
218	602	0.846
10	336	0.845
162	391	0.845
218	615	0.845
427	512	0.845
10	378	0.844
10	385	0.844
10	456	0.844
10	476	0.844
127	427	0.844
162	371	0.844
248	596	0.844
312	476	0.844
336	583	0.844
339	549	0.844
427	526	0.844
10	371	0.843
10	496	0.843
10	581	0.843
112	587	0.843
122	192	0.843
127	492	0.843
310	365	0.843
393	516	0.843
427	496	0.843
10	521	0.842
17	302	0.842
112	124	0.842
112	385	0.842
112	512	0.842
163	568	0.842
218	336	0.842
476	596	0.842
3	470	0.841
10	110	0.841
112	510	0.841
162	200	0.841
163	319	0.841
382	456	0.841
478	517	0.841
5	35	0.84
26	49	0.84
112	312	0.84
112	456	0.84
127	476	0.84
162	339	0.84
280	533	0.84
336	598	0.84
427	568	0.84
36	534	0.839
127	339	0.839
200	254	0.839
427	602	0.839
427	615	0.839
496	544	0.839
538	596	0.839
75	130	0.838
124	474	0.838
152	512	0.838
163	587	0.838
218	322	0.838
248	450	0.838
277	385	0.838
339	596	0.838
382	496	0.838
496	583	0.838
526	596	0.838
66	72	0.837
127	456	0.837
152	552	0.837
277	492	0.837
312	596	0.837
382	602	0.837
385	596	0.837
10	152	0.836
10	272	0.836
41	50	0.836
76	91	0.836
112	526	0.836
152	538	0.836
248	583	0.836
427	474	0.836
427	587	0.836
10	257	0.835
112	476	0.835
112	615	0.835
124	615	0.835
127	148	0.835
152	568	0.835
277	456	0.835
336	391	0.835
10	218	0.834
86	91	0.834
112	218	0.834
112	474	0.834
163	615	0.834
182	525	0.834
200	645	0.834
218	277	0.834
314	551	0.834
393	596	0.834
512	596	0.834
10	200	0.833
112	496	0.833
163	602	0.833
36	602	0.832
162	414	0.832
163	336	0.832
277	596	0.832
385	544	0.832
10	598	0.831
112	549	0.831
124	552	0.831
127	526	0.831
152	526	0.831
152	587	0.831
162	218	0.831
162	525	0.831
277	427	0.831
277	476	0.831
312	615	0.831
507	509	0.831
10	611	0.83
112	192	0.83
124	538	0.83
127	496	0.83
127	512	0.83
152	456	0.83
152	476	0.83
248	339	0.83
312	474	0.83
336	596	0.83
385	636	0.83
526	615	0.83
10	163	0.829
10	382	0.829
50	62	0.829
112	319	0.829
112	568	0.829
112	602	0.829
162	319	0.829
277	496	0.829
306	568	0.829
312	496	0.829
339	598	0.829
10	155	0.828
10	442	0.828
12	29	0.828
86	235	0.828
98	324	0.828
127	538	0.828
163	492	0.828
312	549	0.828
339	492	0.828
512	544	0.828
602	636	0.828
10	391	0.827
127	182	0.827
127	552	0.827
152	385	0.827
182	636	0.827
200	311	0.827
272	363	0.827
277	512	0.827
277	526	0.827
382	611	0.827
411	551	0.827
10	129	0.826
36	596	0.826
50	620	0.826
124	587	0.826
306	636	0.826
538	587	0.826
10	499	0.825
10	645	0.825
152	496	0.825
163	277	0.825
314	547	0.825
3	536	0.824
10	477	0.824
124	492	0.824
127	391	0.824
277	538	0.824
280	450	0.824
514	547	0.824
10	127	0.823
10	167	0.823
10	508	0.823
12	24	0.823
112	163	0.823
127	568	0.823
127	581	0.823
127	587	0.823
218	611	0.823
306	538	0.823
382	596	0.823
480	517	0.823
616	617	0.823
10	515	0.822
152	615	0.822
262	319	0.822
277	552	0.822
299	322	0.822
306	552	0.822
385	562	0.822
512	549	0.822
86	98	0.821
124	512	0.821
162	322	0.821
162	618	0.821
277	568	0.821
291	344	0.821
306	512	0.821
336	446	0.821
382	549	0.821
417	445	0.821
10	644	0.82
306	526	0.82
315	371	0.82
512	615	0.82
10	176	0.819
82	271	0.819
124	526	0.819
124	568	0.819
182	538	0.819
277	336	0.819
336	611	0.819
76	86	0.818
82	297	0.818
102	112	0.818
124	427	0.818
152	602	0.818
257	391	0.818
280	512	0.818
280	538	0.818
385	549	0.818
552	587	0.818
10	397	0.817
50	613	0.817
162	163	0.817
182	365	0.817
182	552	0.817
200	391	0.817
272	365	0.817
280	568	0.817
382	492	0.817
385	492	0.817
10	446	0.816
127	615	0.816
162	581	0.816
306	602	0.816
382	391	0.816
382	446	0.816
456	544	0.816
10	309	0.815
17	22	0.815
82	198	0.815
127	602	0.815
162	534	0.815
182	512	0.815
277	587	0.815
280	552	0.815
286	403	0.815
312	365	0.815
393	509	0.815
10	433	0.814
10	646	0.814
112	563	0.814
312	587	0.814
336	378	0.814
442	596	0.814
456	549	0.814
476	510	0.814
124	644	0.813
152	427	0.813
385	467	0.813
385	474	0.813
476	549	0.813
36	552	0.812
122	596	0.812
127	446	0.812
152	248	0.812
152	382	0.812
162	312	0.812
162	337	0.812
182	526	0.812
248	336	0.812
248	492	0.812
280	458	0.812
310	344	0.812
336	544	0.812
382	445	0.812
456	474	0.812
36	538	0.811
124	456	0.811
124	602	0.811
127	176	0.811
127	336	0.811
162	277	0.811
218	467	0.811
382	510	0.811
10	417	0.81
112	581	0.81
124	385	0.81
162	598	0.81
162	644	0.81
163	544	0.81
248	611	0.81
10	322	0.809
10	490	0.809
108	135	0.809
112	391	0.809
112	513	0.809
112	525	0.809
124	476	0.809
152	192	0.809
182	568	0.809
182	587	0.809
26	210	0.808
112	446	0.808
112	618	0.808
127	277	0.808
182	596	0.808
280	474	0.808
315	361	0.808
42	54	0.807
112	277	0.807
162	192	0.807
182	544	0.807
276	648	0.807
280	526	0.807
280	602	0.807
312	492	0.807
315	490	0.807
10	248	0.806
67	70	0.806
277	602	0.806
280	340	0.806
336	549	0.806
385	611	0.806
417	510	0.806
122	544	0.805
280	476	0.805
312	427	0.805
393	481	0.805
496	508	0.805
496	562	0.805
17	243	0.804
112	644	0.804
124	167	0.804
456	492	0.804
496	521	0.804
12	302	0.803
112	127	0.803
124	510	0.803
162	521	0.803
218	583	0.803
257	645	0.803
277	510	0.803
339	365	0.803
10	358	0.802
112	117	0.802
127	257	0.802
127	583	0.802
163	192	0.802
163	382	0.802
218	474	0.802
280	456	0.802
382	395	0.802
10	402	0.801
10	525	0.801
29	38	0.801
42	71	0.801
70	470	0.801
112	248	0.801
124	496	0.801
182	602	0.801
218	549	0.801
218	596	0.801
306	476	0.801
319	395	0.801
339	583	0.801
393	507	0.801
526	583	0.801
2	628	0.8
112	378	0.8
112	596	0.8
152	510	0.8
182	615	0.8
218	248	0.8
218	337	0.8
262	351	0.8
280	365	0.8
10	370	0.799
17	46	0.799
36	568	0.799
36	644	0.799
48	50	0.799
127	611	0.799
218	544	0.799
314	606	0.799
385	525	0.799
587	598	0.799
10	282	0.798
36	526	0.798
61	317	0.798
102	636	0.798
122	442	0.798
127	200	0.798
127	534	0.798
162	417	0.798
182	496	0.798
277	402	0.798
306	496	0.798
336	339	0.798
336	382	0.798
427	636	0.798
496	515	0.798
538	549	0.798
36	512	0.797
162	510	0.797
163	236	0.797
163	474	0.797
182	549	0.797
218	344	0.797
427	596	0.797
10	123	0.796
10	190	0.796
10	583	0.796
36	467	0.796
82	102	0.796
162	338	0.796
162	402	0.796
163	182	0.796
182	427	0.796
249	606	0.796
319	474	0.796
385	510	0.796
44	317	0.795
124	338	0.795
152	549	0.795
280	496	0.795
411	607	0.795
10	344	0.794
32	35	0.794
70	268	0.794
112	598	0.794
123	504	0.794
124	549	0.794
127	192	0.794
163	190	0.794
163	583	0.794
182	476	0.794
272	636	0.794
311	339	0.794
476	544	0.794
10	586	0.793
112	322	0.793
248	510	0.793
257	492	0.793
442	602	0.793
456	508	0.793
456	598	0.793
10	414	0.792
82	239	0.792
122	515	0.792
127	474	0.792
127	636	0.792
162	611	0.792
277	615	0.792
311	644	0.792
312	450	0.792
339	510	0.792
382	644	0.792
385	445	0.792
385	583	0.792
587	644	0.792
44	210	0.791
102	598	0.791
123	151	0.791
124	152	0.791
251	490	0.791
280	587	0.791
411	514	0.791
411	547	0.791
442	568	0.791
122	182	0.79
163	248	0.79
163	337	0.79
182	456	0.79
278	370	0.79
306	363	0.79
10	316	0.789
36	339	0.789
196	544	0.789
218	339	0.789
248	644	0.789
277	412	0.789
306	596	0.789
382	515	0.789
568	587	0.789
599	641	0.789
5	15	0.788
10	279	0.788
98	297	0.788
106	115	0.788
112	583	0.788
127	311	0.788
163	339	0.788
191	355	0.788
249	531	0.788
442	552	0.788
10	277	0.787
41	62	0.787
50	566	0.787
75	242	0.787
124	192	0.787
124	596	0.787
310	322	0.787
442	538	0.787
102	182	0.786
112	477	0.786
124	248	0.786
163	549	0.786
182	385	0.786
182	644	0.786
218	513	0.786
248	277	0.786
272	596	0.786
306	587	0.786
311	510	0.786
314	364	0.786
314	518	0.786
314	575	0.786
314	591	0.786
385	412	0.786
10	363	0.785
86	239	0.785
122	492	0.785
277	361	0.785
277	371	0.785
382	467	0.785
385	446	0.785
393	604	0.785
112	417	0.784
122	488	0.784
152	596	0.784
152	644	0.784
162	513	0.784
191	515	0.784
315	634	0.784
427	598	0.784
442	636	0.784
26	39	0.783
112	442	0.783
122	521	0.783
124	378	0.783
163	596	0.783
200	636	0.783
280	615	0.783
311	645	0.783
336	395	0.783
339	563	0.783
427	544	0.783
552	583	0.783
17	309	0.782
26	32	0.782
36	496	0.782
36	549	0.782
48	62	0.782
112	534	0.782
124	182	0.782
152	182	0.782
162	355	0.782
163	344	0.782
163	644	0.782
182	391	0.782
312	412	0.782
319	492	0.782
339	513	0.782
73	569	0.781
82	324	0.781
112	370	0.781
122	336	0.781
200	339	0.781
200	492	0.781
218	361	0.781
248	445	0.781
272	292	0.781
292	293	0.781
336	589	0.781
36	124	0.78
82	217	0.78
98	271	0.78
112	309	0.78
122	427	0.78
127	337	0.78
162	344	0.78
162	442	0.78
182	474	0.78
218	293	0.78
280	467	0.78
442	476	0.78
456	583	0.78
568	583	0.78
162	262	0.779
182	190	0.779
218	636	0.779
248	395	0.779
312	515	0.779
428	571	0.779
91	326	0.778
152	467	0.778
182	598	0.778
251	492	0.778
257	636	0.778
277	344	0.778
311	587	0.778
336	508	0.778
382	583	0.778
476	583	0.778
24	40	0.777
102	581	0.777
122	512	0.777
124	611	0.777
248	482	0.777
272	510	0.777
312	544	0.777
315	383	0.777
36	371	0.776
163	534	0.776
182	521	0.776
249	514	0.776
251	596	0.776
276	285	0.776
336	445	0.776
442	492	0.776
496	586	0.776
3	516	0.775
82	493	0.775
86	198	0.775
112	402	0.775
124	365	0.775
127	190	0.775
218	391	0.775
262	395	0.775
277	544	0.775
312	385	0.775
319	636	0.775
442	512	0.775
442	526	0.775
10	194	0.774
122	496	0.774
152	611	0.774
162	190	0.774
218	525	0.774
248	382	0.774
272	544	0.774
306	549	0.774
336	510	0.774
382	427	0.774
10	148	0.773
10	351	0.773
10	647	0.773
122	456	0.773
123	589	0.773
182	336	0.773
306	442	0.773
311	568	0.773
315	404	0.773
385	508	0.773
442	515	0.773
476	598	0.773
486	554	0.773
587	611	0.773
50	245	0.772
82	326	0.772
112	414	0.772
122	526	0.772
124	563	0.772
127	248	0.772
127	549	0.772
152	339	0.772
272	602	0.772
312	618	0.772
336	492	0.772
385	644	0.772
427	549	0.772
442	496	0.772
496	510	0.772
10	280	0.771
122	344	0.771
122	538	0.771
152	336	0.771
162	515	0.771
163	510	0.771
311	512	0.771
311	538	0.771
312	644	0.771
427	515	0.771
7	35	0.77
10	311	0.77
10	355	0.77
36	510	0.77
112	122	0.77
112	371	0.77
122	615	0.77
136	147	0.77
218	510	0.77
257	510	0.77
272	490	0.77
311	552	0.77
336	365	0.77
411	542	0.77
12	23	0.769
36	645	0.769
122	385	0.769
122	568	0.769
127	152	0.769
163	482	0.769
182	371	0.769
182	513	0.769
248	586	0.769
336	513	0.769
336	562	0.769
339	391	0.769
339	467	0.769
526	544	0.769
0	275	0.768
10	404	0.768
24	31	0.768
106	124	0.768
112	190	0.768
122	476	0.768
122	552	0.768
122	602	0.768
152	586	0.768
162	446	0.768
163	636	0.768
191	344	0.768
248	515	0.768
280	427	0.768
312	338	0.768
376	502	0.768
382	645	0.768
476	586	0.768
516	556	0.768
536	556	0.768
36	525	0.767
37	43	0.767
82	506	0.767
280	644	0.767
312	581	0.767
322	417	0.767
512	583	0.767
538	544	0.767
3	628	0.766
9	29	0.766
21	49	0.766
36	508	0.766
124	280	0.766
162	477	0.766
280	596	0.766
311	526	0.766
312	336	0.766
417	589	0.766
427	510	0.766
512	515	0.766
218	492	0.765
251	602	0.765
312	645	0.765
336	402	0.765
494	603	0.765
552	586	0.765
36	587	0.764
106	488	0.764
112	515	0.764
123	167	0.764
191	596	0.764
218	563	0.764
280	385	0.764
306	458	0.764
311	492	0.764
339	521	0.764
385	391	0.764
526	586	0.764
3	582	0.763
10	262	0.763
112	412	0.763
122	587	0.763
124	336	0.763
124	467	0.763
127	162	0.763
162	248	0.763
163	391	0.763
163	467	0.763
248	504	0.763
276	337	0.763
280	492	0.763
311	322	0.763
382	544	0.763
385	563	0.763
123	344	0.762
152	492	0.762
163	316	0.762
163	365	0.762
200	256	0.762
272	583	0.762
277	378	0.762
393	488	0.762
61	275	0.761
70	536	0.761
75	332	0.761
124	371	0.761
182	492	0.761
276	283	0.761
277	611	0.761
306	492	0.761
306	598	0.761
315	408	0.761
319	615	0.761
456	513	0.761
10	535	0.76
50	55	0.76
82	131	0.76
122	618	0.76
127	236	0.76
127	596	0.76
182	339	0.76
182	618	0.76
218	402	0.76
279	544	0.76
478	500	0.76
2	464	0.759
36	282	0.759
36	499	0.759
37	616	0.759
75	147	0.759
124	218	0.759
124	490	0.759
124	499	0.759
311	496	0.759
70	556	0.758
82	118	0.758
122	378	0.758
124	525	0.758
127	221	0.758
162	176	0.758
162	378	0.758
163	525	0.758
218	221	0.758
218	589	0.758
272	568	0.758
280	583	0.758
315	602	0.758
526	598	0.758
615	636	0.758
12	243	0.757
17	573	0.757
32	33	0.757
36	152	0.757
75	503	0.757
82	139	0.757
112	262	0.757
127	253	0.757
248	412	0.757
248	563	0.757
277	549	0.757
315	596	0.757
382	534	0.757
496	644	0.757
536	603	0.757
2	164	0.756
3	641	0.756
36	615	0.756
75	121	0.756
122	391	0.756
124	598	0.756
152	562	0.756
162	311	0.756
218	294	0.756
249	652	0.756
251	636	0.756
280	510	0.756
306	615	0.756
41	620	0.755
50	576	0.755
76	98	0.755
102	162	0.755
112	382	0.755
127	167	0.755
147	148	0.755
152	417	0.755
191	485	0.755
312	339	0.755
322	589	0.755
427	562	0.755
10	174	0.754
75	136	0.754
86	271	0.754
122	218	0.754
123	355	0.754
123	515	0.754
152	450	0.754
306	533	0.754
315	401	0.754
336	525	0.754
428	557	0.754
526	562	0.754
7	15	0.753
36	476	0.753
50	156	0.753
162	219	0.753
162	583	0.753
272	552	0.753
315	568	0.753
336	338	0.753
382	615	0.753
456	490	0.753
473	551	0.753
536	599	0.753
12	38	0.752
44	387	0.752
61	591	0.752
82	566	0.752
124	477	0.752
182	510	0.752
218	534	0.752
249	364	0.752
272	512	0.752
385	515	0.752
393	641	0.752
473	638	0.752
549	562	0.752
10	122	0.751
21	458	0.751
36	112	0.751
36	337	0.751
48	66	0.751
61	254	0.751
102	534	0.751
112	450	0.751
112	611	0.751
122	510	0.751
124	337	0.751
163	446	0.751
163	581	0.751
200	515	0.751
248	562	0.751
276	467	0.751
279	636	0.751
306	456	0.751
311	602	0.751
336	515	0.751
442	544	0.751
516	603	0.751
3	494	0.75
124	513	0.75
127	378	0.75
163	488	0.75
200	358	0.75
248	458	0.75
272	538	0.75
272	587	0.75
291	293	0.75
339	611	0.75
382	385	0.75
442	615	0.75
512	611	0.75
544	596	0.75
599	650	0.75
10	293	0.749
36	611	0.749
50	623	0.749
82	268	0.749
98	235	0.749
106	176	0.749
112	458	0.749
122	365	0.749
163	351	0.749
182	534	0.749
191	292	0.749
218	446	0.749
272	526	0.749
315	615	0.749
319	552	0.749
385	450	0.749
568	618	0.749
10	395	0.748
36	192	0.748
36	513	0.748
91	271	0.748
112	316	0.748
122	402	0.748
122	598	0.748
124	219	0.748
127	365	0.748
162	508	0.748
163	402	0.748
191	618	0.748
218	644	0.748
277	474	0.748
312	414	0.748
312	534	0.748
339	562	0.748
385	417	0.748
427	485	0.748
112	492	0.747
124	148	0.747
124	395	0.747
127	467	0.747
127	515	0.747
152	446	0.747
248	337	0.747
311	340	0.747
417	586	0.747
538	598	0.747
10	219	0.746
19	38	0.746
50	572	0.746
106	492	0.746
127	598	0.746
162	196	0.746
192	222	0.746
200	340	0.746
218	442	0.746
218	581	0.746
248	417	0.746
249	278	0.746
257	515	0.746
312	562	0.746
336	534	0.746
339	371	0.746
382	587	0.746
428	554	0.746
3	424	0.745
10	186	0.745
36	395	0.745
48	57	0.745
61	502	0.745
102	365	0.745
102	427	0.745
218	382	0.745
218	482	0.745
248	293	0.745
299	363	0.745
306	510	0.745
311	476	0.745
319	538	0.745
336	415	0.745
336	586	0.745
336	644	0.745
382	417	0.745
456	644	0.745
512	598	0.745
512	644	0.745
10	292	0.744
50	577	0.744
102	391	0.744
163	611	0.744
182	378	0.744
248	312	0.744
277	442	0.744
277	515	0.744
277	562	0.744
312	337	0.744
319	526	0.744
427	492	0.744
427	586	0.744
476	589	0.744
26	28	0.743
36	433	0.743
50	210	0.743
82	451	0.743
112	397	0.743
124	391	0.743
127	482	0.743
162	316	0.743
200	322	0.743
218	414	0.743
248	378	0.743
312	433	0.743
315	492	0.743
315	552	0.743
382	508	0.743
456	485	0.743
496	611	0.743
526	644	0.743
568	611	0.743
10	462	0.742
29	49	0.742
94	100	0.742
98	198	0.742
102	446	0.742
112	167	0.742
112	355	0.742
123	248	0.742
152	277	0.742
182	611	0.742
191	527	0.742
218	378	0.742
262	492	0.742
311	615	0.742
336	397	0.742
382	513	0.742
391	446	0.742
417	474	0.742
456	521	0.742
82	201	0.741
152	563	0.741
218	272	0.741
218	485	0.741
218	515	0.741
306	427	0.741
306	433	0.741
319	512	0.741
319	568	0.741
322	568	0.741
339	499	0.741
391	510	0.741
442	456	0.741
476	644	0.741
41	55	0.74
102	378	0.74
102	544	0.74
112	395	0.74
123	586	0.74
162	279	0.74
163	176	0.74
310	321	0.74
311	456	0.74
322	510	0.74
336	581	0.74
337	492	0.74
339	533	0.74
428	486	0.74
512	618	0.74
538	583	0.74
50	212	0.739
50	610	0.739
122	277	0.739
123	645	0.739
124	392	0.739
127	563	0.739
136	148	0.739
182	337	0.739
196	324	0.739
251	293	0.739
277	636	0.739
315	456	0.739
315	512	0.739
427	583	0.739
0	457	0.738
10	137	0.738
10	618	0.738
75	144	0.738
106	378	0.738
127	382	0.738
129	636	0.738
182	417	0.738
248	598	0.738
253	645	0.738
277	391	0.738
277	450	0.738
280	442	0.738
291	365	0.738
306	589	0.738
312	563	0.738
315	636	0.738
319	544	0.738
319	602	0.738
544	602	0.738
552	611	0.738
10	383	0.737
10	412	0.737
10	464	0.737
36	155	0.737
36	492	0.737
98	131	0.737
112	351	0.737
152	218	0.737
163	211	0.737
248	525	0.737
257	311	0.737
277	467	0.737
278	531	0.737
322	512	0.737
336	521	0.737
385	521	0.737
516	536	0.737
538	644	0.737
36	182	0.736
44	61	0.736
82	121	0.736
91	98	0.736
102	117	0.736
102	155	0.736
102	336	0.736
102	339	0.736
106	647	0.736
123	442	0.736
162	382	0.736
182	583	0.736
191	538	0.736
251	510	0.736
314	411	0.736
319	515	0.736
322	552	0.736
322	587	0.736
385	477	0.736
456	510	0.736
480	500	0.736
10	299	0.735
10	453	0.735
12	239	0.735
36	365	0.735
102	525	0.735
122	562	0.735
162	462	0.735
163	563	0.735
191	526	0.735
196	279	0.735
218	562	0.735
246	467	0.735
248	446	0.735
251	292	0.735
306	450	0.735
315	538	0.735
319	351	0.735
336	414	0.735
385	598	0.735
456	562	0.735
36	646	0.734
73	121	0.734
112	155	0.734
112	337	0.734
122	339	0.734
124	450	0.734
152	280	0.734
163	371	0.734
163	442	0.734
272	549	0.734
280	646	0.734
312	355	0.734
314	607	0.734
339	581	0.734
512	521	0.734
512	534	0.734
552	644	0.734
2	495	0.733
10	392	0.733
36	115	0.733
102	510	0.733
112	521	0.733
124	382	0.733
162	174	0.733
182	446	0.733
191	361	0.733
191	568	0.733
200	485	0.733
280	382	0.733
280	563	0.733
312	351	0.733
319	534	0.733
322	538	0.733
407	446	0.733
442	583	0.733
442	587	0.733
2	470	0.732
36	102	0.732
45	55	0.732
106	544	0.732
106	548	0.732
122	508	0.732
123	180	0.732
124	146	0.732
127	174	0.732
152	482	0.732
163	562	0.732
196	492	0.732
272	476	0.732
322	526	0.732
339	392	0.732
427	450	0.732
496	513	0.732
516	599	0.732
5	39	0.731
10	238	0.731
10	471	0.731
36	378	0.731
73	198	0.731
75	83	0.731
127	525	0.731
152	412	0.731
190	596	0.731
190	636	0.731
191	456	0.731
191	552	0.731
191	615	0.731
218	222	0.731
218	417	0.731
280	598	0.731
311	391	0.731
322	515	0.731
336	412	0.731
445	508	0.731
486	570	0.731
82	250	0.73
102	176	0.73
122	371	0.73
124	176	0.73
191	442	0.73
191	496	0.73
218	412	0.73
248	391	0.73
248	442	0.73
277	337	0.73
319	611	0.73
336	442	0.73
364	492	0.73
427	521	0.73
456	515	0.73
544	636	0.73
3	653	0.729
42	647	0.729
98	102	0.729
102	106	0.729
106	117	0.729
127	586	0.729
152	371	0.729
162	309	0.729
162	563	0.729
251	637	0.729
257	538	0.729
262	467	0.729
280	336	0.729
306	515	0.729
336	344	0.729
337	636	0.729
427	504	0.729
456	611	0.729
494	556	0.729
568	586	0.729
10	589	0.728
20	32	0.728
45	245	0.728
76	198	0.728
102	513	0.728
106	646	0.728
182	508	0.728
218	257	0.728
248	351	0.728
257	552	0.728
262	382	0.728
337	596	0.728
339	508	0.728
339	586	0.728
496	618	0.728
536	641	0.728
568	581	0.728
36	427	0.727
82	569	0.727
124	417	0.727
162	395	0.727
163	370	0.727
182	277	0.727
191	336	0.727
257	446	0.727
257	587	0.727
278	514	0.727
280	501	0.727
312	322	0.727
315	439	0.727
339	450	0.727
516	582	0.727
10	294	0.726
26	30	0.726
38	597	0.726
61	103	0.726
102	538	0.726
106	162	0.726
190	293	0.726
191	492	0.726
272	646	0.726
277	351	0.726
312	445	0.726
314	653	0.726
319	344	0.726
322	602	0.726
407	417	0.726
1	628	0.725
36	414	0.725
41	245	0.725
48	55	0.725
102	115	0.725
102	552	0.725
124	316	0.725
127	155	0.725
127	312	0.725
152	167	0.725
162	485	0.725
163	312	0.725
163	322	0.725
191	427	0.725
191	512	0.725
200	510	0.725
257	496	0.725
272	581	0.725
312	611	0.725
319	382	0.725
351	371	0.725
376	503	0.725
476	515	0.725
496	598	0.725
544	615	0.725
587	618	0.725
26	38	0.724
36	382	0.724
75	148	0.724
122	465	0.724
162	412	0.724
163	241	0.724
191	385	0.724
191	602	0.724
249	575	0.724
253	254	0.724
272	344	0.724
279	645	0.724
312	521	0.724
319	476	0.724
322	476	0.724
336	488	0.724
411	575	0.724
536	582	0.724
599	603	0.724
19	29	0.723
36	248	0.723
65	567	0.723
102	512	0.723
152	337	0.723
152	445	0.723
191	277	0.723
251	568	0.723
306	611	0.723
312	397	0.723
442	485	0.723
538	581	0.723
10	128	0.722
17	597	0.722
24	38	0.722
36	106	0.722
36	586	0.722
76	271	0.722
82	601	0.722
102	218	0.722
102	319	0.722
102	385	0.722
124	548	0.722
127	402	0.722
162	351	0.722
163	262	0.722
196	340	0.722
257	512	0.722
257	568	0.722
268	470	0.722
277	339	0.722
280	549	0.722
315	474	0.722
322	344	0.722
336	618	0.722
427	445	0.722
0	626	0.721
3	556	0.721
7	9	0.721
10	485	0.721
10	562	0.721
21	37	0.721
36	397	0.721
122	361	0.721
218	586	0.721
257	602	0.721
272	496	0.721
322	496	0.721
336	614	0.721
339	358	0.721
385	402	0.721
427	513	0.721
456	534	0.721
476	485	0.721
486	524	0.721
496	504	0.721
496	534	0.721
514	653	0.721
526	589	0.721
538	586	0.721
1	464	0.72
10	196	0.72
10	236	0.72
17	609	0.72
32	39	0.72
35	327	0.72
50	616	0.72
82	599	0.72
102	122	0.72
102	456	0.72
102	526	0.72
124	163	0.72
124	581	0.72
152	598	0.72
191	306	0.72
191	476	0.72
218	319	0.72
257	526	0.72
277	370	0.72
277	446	0.72
337	568	0.72
391	492	0.72
512	586	0.72
36	129	0.719
36	358	0.719
102	587	0.719
112	293	0.719
123	496	0.719
124	190	0.719
152	190	0.719
182	402	0.719
200	496	0.719
200	538	0.719
218	312	0.719
218	445	0.719
276	330	0.719
306	417	0.719
306	544	0.719
312	525	0.719
319	427	0.719
336	355	0.719
476	521	0.719
556	582	0.719
48	56	0.718
94	201	0.718
98	493	0.718
102	476	0.718
106	538	0.718
124	402	0.718
152	525	0.718
162	293	0.718
163	378	0.718
163	412	0.718
163	417	0.718
163	450	0.718
191	549	0.718
196	636	0.718
200	568	0.718
218	390	0.718
218	647	0.718
248	257	0.718
272	615	0.718
312	442	0.718
1	424	0.717
20	38	0.717
[truncated: 209,468+ more rows]

## Sheet: Fig. 4a
m/z	Intensity	KM	KMD	H	C	thero_mass	ppm	isotope kind	actDBE	O	N	Na	P	S	Cl-	class	category	C2	DBE	Intensity2
208.098	7291.6	207.865	0.865376	14	11	208.098	-0.853348		5.5	3	1	0	0	0	0	O3N1	CHON	11	5	7291.6
209.045	26256.3	208.812	0.811958	9	10	209.046	-0.806427		6.5	5	0	0	0	0	0	O5	CHO	10	6	26256.3
209.155	750.9	208.921	0.920976	21	13	209.155	-0.877723		3.5	2	0	0	0	0	0	O2	CHO	13	3	750.9
212.056	3527.2	211.82	0.819526	10	9	212.056	-0.648789		5.5	5	1	0	0	0	0	O5N1	CHON	9	5	3527.2
213.032	12143.8	212.794	0.794366	10	10	213.032	-0.735005		6.5	3	0	0	0	0	1	O3Cl-1	CHOCl-	10	6	12143.8
214.036	715.6	213.797	0.796706	8	8	214.036	-0.0587748		5.5	6	1	0	0	0	0	O6N1	CHON	8	5	715.6
217.087	1303.7	216.845	0.844559	13	13	217.087	-0.269845		7.5	3	0	0	0	0	0	O3	CHO	13	7	1303.7
217.123	986.6	216.881	0.880928	17	14	217.123	-0.154658		6.5	2	0	0	0	0	0	O2	CHO	14	6	986.6
219.066	3364.7	218.821	0.821449	11	12	219.066	-1.0206		7.5	4	0	0	0	0	0	O4	CHO	12	7	3364.7
219.103	43797.1	218.858	0.857878	15	13	219.103	-0.632488		6.5	3	0	0	0	0	0	O3	CHO	13	6	43797.1
219.139	1688	218.894	0.894347	19	14	219.139	-0.0619693		5.5	2	0	0	0	0	0	O2	CHO	14	5	1688
220.061	1058.3	219.816	0.815757	10	11	220.062	-0.238933		7.5	4	1	0	0	0	0	O4N1	CHON	11	7	1058.3
220.098	1370.9	219.852	0.852007	14	12	220.098	-0.670519		6.5	3	1	0	0	0	0	O3N1	CHON	12	6	1370.9
221.082	688.1	220.835	0.834958	13	12	221.082	-0.513746		6.5	4	0	0	0	0	0	O4	CHO	12	6	688.1
221.082	621	220.835	0.835118	13	12	221.082	0.209968		6.5	4	0	0	0	0	0	O4	CHO	12	6	621
221.118	385.4	220.871	0.871297	17	13	221.118	-0.536274		5.5	3	0	0	0	0	0	O3	CHO	13	5	385.4
221.155	11088.4	220.908	0.907657	21	14	221.155	-0.468359		4.5	2	0	0	0	0	0	O2	CHO	14	4	11088.4
222.077	29670.5	221.829	0.829087	12	11	222.077	-0.55197		6.5	4	1	0	0	0	0	O4N1	CHON	11	6	29670.5
222.113	11629.8	221.865	0.865436	16	12	222.114	-0.529368		5.5	3	1	0	0	0	0	O3N1	CHON	12	5	11629.8
223.097	758.2	222.848	0.848238	15	12	223.098	-1.04699		5.5	4	0	0	0	0	0	O4	CHO	12	5	758.2
223.134	18638.8	222.885	0.884737	19	13	223.134	-0.352165		4.5	3	0	0	0	0	0	O3	CHO	13	4	18638.8
224.056	6062.2	223.806	0.806087	10	10	224.056	-0.792568		6.5	5	1	0	0	0	0	O5N1	CHON	10	6	6062.2
224.093	10429.1	223.842	0.842496	14	11	224.093	-0.502381		5.5	4	1	0	0	0	0	O4N1	CHON	11	5	10429.1
224.996	360.8	224.745	0.744668	6	10	224.996	-0.495919		8.5	4	0	0	0	0	1	O4Cl-1	CHOCl-	10	8	360.8
225.032	1634.2	224.781	0.781067	10	11	225.032	-0.25143		7.5	3	0	0	0	0	1	O3Cl-1	CHOCl-	11	7	1634.2
225.092	1988.2	224.841	0.84072	13	15	225.092	-0.193609		9.5	2	0	0	0	0	0	O2	CHO	15	9	1988.2
225.149	10256.6	224.898	0.898076	21	13	225.15	-0.615501		3.5	3	0	0	0	0	0	O3	CHO	13	3	10256.6
226.072	441.2	225.82	0.819736	12	10	226.072	0.320341		5.5	5	1	0	0	0	0	O5N1	CHON	10	5	441.2
226.108	412.7	225.856	0.855746	16	11	226.108	-1.1613		4.5	4	1	0	0	0	0	O4N1	CHON	11	4	412.7
227.048	27520.5	226.794	0.794406	12	11	227.048	-0.513459		6.5	3	0	0	0	0	1	O3Cl-1	CHOCl-	11	6	27520.5
227.092	774	226.839	0.838817	15	11	227.093	-0.478131		4.5	5	0	0	0	0	0	O5	CHO	11	4	774
227.108	644	226.854	0.85396	15	15	227.108	-0.896402		8.5	2	0	0	0	0	0	O2	CHO	15	8	644
227.201	1002.4	226.948	0.947775	27	14	227.202	-0.808004		1.5	2	0	0	0	0	0	O2	CHO	14	1	1002.4
228.043	975684	227.789	0.788565	11	10	228.043	-0.41913		6.5	3	1	0	0	0	1	O3N1Cl-1	CHONCl-	10	6	975684
228.051	721.2	227.797	0.796566	10	9	228.051	-0.669059		5.5	6	1	0	0	0	0	O6N1	CHON	9	5	721.2
228.066	1550.9	227.812	0.811809	10	13	228.067	-0.647091		9.5	3	1	0	0	0	0	O3N1	CHON	13	9	1550.9
228.161	490.3	227.906	0.905904	22	12	228.161	0.668039		2.5	3	1	0	0	0	0	O3N1	CHON	12	2	490.3
229.027	680.5	228.771	0.771446	10	10	229.027	-0.574516		6.5	4	0	0	0	0	1	O4Cl-1	CHOCl-	10	6	680.5
229.051	340.2	228.795	0.79483	9	13	229.051	-0.190263		9.5	4	0	0	0	0	0	O4	CHO	13	9	340.2
229.087	728.3	228.831	0.831229	13	14	229.087	0.0498505		8.5	3	0	0	0	0	0	O3	CHO	14	8	728.3
230.01	656.9	229.753	0.752789	4	11	230.01	0.532239		10.5	5	1	0	0	0	0	O5N1	CHON	11	10	656.9
230.059	34056.4	229.802	0.801914	13	10	230.059	-0.632794		5.5	3	1	0	0	0	1	O3N1Cl-1	CHONCl-	10	5	34056.4
230.082	660	229.825	0.825228	12	13	230.082	-0.554497		8.5	3	1	0	0	0	0	O3N1	CHON	13	8	660
231.066	745.3	230.808	0.808239	11	13	231.066	-0.145326		8.5	4	0	0	0	0	0	O4	CHO	13	8	745.3
231.103	1863.4	230.845	0.844529	15	14	231.103	-0.383292		7.5	3	0	0	0	0	0	O3	CHO	14	7	1863.4
231.139	8382	230.881	0.880838	19	15	231.139	-0.534656		6.5	2	0	0	0	0	0	O2	CHO	15	6	8382
232.025	557.5	231.766	0.765949	6	11	232.025	-0.506755		9.5	5	1	0	0	0	0	O5N1	CHON	11	9	557.5
233.045	784.8	232.785	0.785209	9	12	233.046	-0.508827		8.5	5	0	0	0	0	0	O5	CHO	12	8	784.8
233.059	1096.8	232.798	0.798485	14	10	233.059	0.465205		4.5	4	0	0	0	0	1	O4Cl-1	CHOCl-	10	4	1096.8
233.082	4243.7	232.822	0.821699	13	13	233.082	0.113351		7.5	4	0	0	0	0	0	O4	CHO	13	7	4243.7
233.118	2491.7	232.858	0.857888	17	14	233.118	-0.551565		6.5	3	0	0	0	0	0	O3	CHO	14	6	2491.7
233.155	765476	232.894	0.894277	21	15	233.155	-0.358474		5.5	2	0	0	0	0	0	O2	CHO	15	5	765476
234.077	1769.9	233.816	0.815727	12	12	234.077	-0.352789		7.5	4	1	0	0	0	0	O4N1	CHON	12	7	1769.9
234.113	3301.1	233.852	0.852087	16	13	234.114	-0.288663		6.5	3	1	0	0	0	0	O3N1	CHON	13	6	3301.1
234.171	281.5	233.91	0.909762	24	11	234.171	0.672244		0.5	4	1	0	0	0	0	O4N1	CHON	11	0	281.5
235.074	444	234.811	0.811484	16	10	235.074	-1.24037		3.5	4	0	0	0	0	1	O4Cl-1	CHOCl-	10	3	444
235.097	2445.7	234.835	0.834928	15	13	235.098	-0.610725		6.5	4	0	0	0	0	0	O4	CHO	13	6	2445.7
235.134	12463.5	234.871	0.871307	19	14	235.134	-0.461779		5.5	3	0	0	0	0	0	O3	CHO	14	5	12463.5
236.056	686.7	235.793	0.792807	10	11	236.056	-0.243924		7.5	5	1	0	0	0	0	O5N1	CHON	11	7	686.7
236.093	8313.7	235.829	0.829107	14	12	236.093	-0.43449		6.5	4	1	0	0	0	0	O4N1	CHON	12	6	8313.7
236.129	13932.3	235.865	0.865436	18	13	236.129	-0.497947		5.5	3	1	0	0	0	0	O3N1	CHON	13	5	13932.3
237.077	48030.2	236.812	0.812058	13	12	237.077	-0.289273		6.5	5	0	0	0	0	0	O5	CHO	12	6	48030.2
237.092	743.5	236.827	0.827051	13	16	237.092	-1.32261		10.5	2	0	0	0	0	0	O2	CHO	16	10	743.5
237.113	1315	236.848	0.848487	17	13	237.113	0.06925		5.5	4	0	0	0	0	0	O4	CHO	13	5	1315
237.15	4374.1	236.885	0.884767	21	14	237.15	-0.204849		4.5	3	0	0	0	0	0	O3	CHO	14	4	4374.1
237.186	777	236.921	0.921086	25	15	237.186	-0.31022		3.5	2	0	0	0	0	0	O2	CHO	15	3	777
238.072	8030.2	237.806	0.806187	12	11	238.072	-0.325867		6.5	5	1	0	0	0	0	O5N1	CHON	11	6	8030.2
238.108	1371.2	237.843	0.842556	16	12	238.108	-0.220823		5.5	4	1	0	0	0	0	O4N1	CHON	12	5	1371.2
238.122	781.6	237.856	0.855711	21	10	238.122	0.228539		1.5	3	1	0	0	0	1	O3N1Cl-1	CHONCl-	10	1	781.6
239.012	499	238.745	0.744757	8	11	239.012	-0.0902881		8.5	4	0	0	0	0	1	O4Cl-1	CHOCl-	11	8	499
239.071	717.4	238.805	0.804531	11	15	239.071	0.466054		10.5	3	0	0	0	0	0	O3	CHO	15	10	717.4
239.092	9840.1	238.825	0.825477	15	12	239.093	-0.203185		5.5	5	0	0	0	0	0	O5	CHO	12	5	9840.1
239.108	15948.9	238.841	0.84064	15	16	239.108	-0.516838		9.5	2	0	0	0	0	0	O2	CHO	16	9	15948.9
239.129	81129.9	238.862	0.861797	19	13	239.129	-0.3077		4.5	4	0	0	0	0	0	O4	CHO	13	4	81129.9
239.165	1402.6	238.898	0.898116	23	14	239.165	-0.412183		3.5	3	0	0	0	0	0	O3	CHO	14	3	1402.6
240.067	602.6	239.798	0.7985	10	14	240.067	-0.23985		10.5	3	1	0	0	0	0	O3N1	CHON	14	10	602.6
240.124	29045.8	239.856	0.855915	18	12	240.124	-0.38555		4.5	4	1	0	0	0	0	O4N1	CHON	12	4	29045.8
241.144	670.8	240.875	0.875096	21	13	241.145	-0.719817		3.5	4	0	0	0	0	0	O4	CHO	13	3	670.8
242.082	208806	241.812	0.811889	12	14	242.082	-0.279161		9.5	3	1	0	0	0	0	O3N1	CHON	14	9	208806
242.132	394.7	241.861	0.861304	21	13	242.132	-0.188244		4.5	1	1	0	0	0	1	O1N1Cl-1	CHONCl-	13	4	394.7
242.176	25818.9	241.906	0.905694	24	13	242.176	-0.23776		2.5	3	1	0	0	0	0	O3N1	CHON	13	2	25818.9
243.007	1077.5	242.735	0.735247	8	10	243.007	0.0552253		7.5	5	0	0	0	0	1	O5Cl-1	CHOCl-	10	7	1077.5
243.103	698.4	242.831	0.8311	15	15	243.103	-0.487777		8.5	3	0	0	0	0	0	O3	CHO	15	8	698.4
243.139	767.1	242.868	0.867719	19	16	243.139	0.643336		7.5	2	0	0	0	0	0	O2	CHO	16	7	767.1
245.022	1548.6	244.748	0.748496	10	10	245.022	-0.557418		6.5	5	0	0	0	0	1	O5Cl-1	CHOCl-	10	6	1548.6
245.059	6088	244.785	0.784955	14	11	245.059	-0.0880602		5.5	4	0	0	0	0	1	O4Cl-1	CHOCl-	11	5	6088
245.082	927.6	244.808	0.80806	13	14	245.082	-0.871463		8.5	4	0	0	0	0	0	O4	CHO	14	8	927.6
245.095	5816.8	244.821	0.821235	18	12	245.095	-0.35325		4.5	3	0	0	0	0	1	O3Cl-1	CHOCl-	12	4	5816.8
245.118	2645.1	244.844	0.844499	17	15	245.118	-0.483766		7.5	3	0	0	0	0	0	O3	CHO	15	7	2645.1
245.155	7002.1	244.881	0.880928	21	16	245.155	-0.136974		6.5	2	0	0	0	0	0	O2	CHO	16	6	7002.1
246.041	435.3	245.766	0.765959	8	12	246.041	-0.437244		9.5	5	1	0	0	0	0	O5N1	CHON	12	9	435.3
246.077	1702.6	245.802	0.802288	12	13	246.077	-0.498136		8.5	4	1	0	0	0	0	O4N1	CHON	13	8	1702.6
246.113	376.6	245.839	0.838548	16	14	246.114	-0.843431		7.5	3	1	0	0	0	0	O3N1	CHON	14	7	376.6
247.098	4699.1	246.822	0.821669	15	14	247.098	-0.0144878		7.5	4	0	0	0	0	0	O4	CHO	14	7	4699.1
247.111	1101.3	246.835	0.834794	20	12	247.111	0.297114		3.5	3	0	0	0	0	1	O3Cl-1	CHOCl-	12	3	1101.3
247.134	95031.1	246.858	0.857988	19	15	247.134	-0.115645		6.5	3	0	0	0	0	0	O3	CHO	15	6	95031.1
247.17	29057.3	246.894	0.894307	23	16	247.17	-0.216773		5.5	2	0	0	0	0	0	O2	CHO	16	5	29057.3
248.093	3222.5	247.816	0.815667	14	13	248.093	-0.574704		7.5	4	1	0	0	0	0	O4N1	CHON	13	7	3222.5
248.129	7668.4	247.852	0.852127	18	14	248.129	-0.111151		6.5	3	1	0	0	0	0	O3N1	CHON	14	6	7668.4
249.032	604.8	248.754	0.754078	10	13	249.032	-0.990152		9.5	3	0	0	0	0	1	O3Cl-1	CHOCl-	13	9	604.8
249.054	711.3	248.776	0.775634	14	10	249.054	0.816773		4.5	5	0	0	0	0	1	O5Cl-1	CHOCl-	10	4	711.3
249.09	802.3	248.811	0.811494	18	11	249.09	-1.13043		3.5	4	0	0	0	0	1	O4Cl-1	CHOCl-	11	3	802.3
249.113	5387.6	248.835	0.834968	17	14	249.113	-0.415794		6.5	4	0	0	0	0	0	O4	CHO	14	6	5387.6
249.15	68472.7	248.871	0.871407	21	15	249.15	-0.0344367		5.5	3	0	0	0	0	0	O3	CHO	15	5	68472.7
250.072	384.9	249.793	0.792947	12	12	250.072	0.329585		7.5	5	1	0	0	0	0	O5N1	CHON	12	7	384.9
250.109	1321.7	249.829	0.829416	16	13	250.108	0.829321		6.5	4	1	0	0	0	0	O4N1	CHON	13	6	1321.7
250.145	9927407	249.865	0.865406	20	14	250.145	-0.589978		5.5	3	1	0	0	0	0	O3N1	CHON	14	5	9927407
250.158	369.4	249.879	0.878751	25	12	250.158	0.597303		1.5	2	1	0	0	0	1	O2N1Cl-1	CHONCl-	12	1	369.4
251.048	1419.7	250.768	0.767728	12	13	251.048	0.0136233		8.5	3	0	0	0	0	1	O3Cl-1	CHOCl-	13	8	1419.7
251.069	987	250.789	0.788774	16	10	251.069	-0.225356		3.5	5	0	0	0	0	1	O5Cl-1	CHOCl-	10	3	987
251.092	12698.4	250.812	0.812078	15	13	251.093	-0.193474		6.5	5	0	0	0	0	0	O5	CHO	13	6	12698.4
251.107	760.5	250.827	0.827011	15	17	251.108	-1.40808		10.5	2	0	0	0	0	0	O2	CHO	17	10	760.5
251.129	9765.2	250.848	0.848387	19	14	251.129	-0.332817		5.5	4	0	0	0	0	0	O4	CHO	14	5	9765.2
251.142	14679.9	250.861	0.861383	24	12	251.142	-0.543835		1.5	3	0	0	0	0	1	O3Cl-1	CHOCl-	12	1	14679.9
251.165	1734.9	250.885	0.884847	23	15	251.165	0.125097		4.5	3	0	0	0	0	0	O3	CHO	15	4	1734.9
251.202	1539.8	250.921	0.921056	27	16	251.202	-0.412338		3.5	2	0	0	0	0	0	O2	CHO	16	3	1539.8
252.088	3956.2	251.806	0.806197	14	12	252.088	-0.268081		6.5	5	1	0	0	0	0	O5N1	CHON	12	6	3956.2
252.124	2560.7	251.843	0.842596	18	13	252.124	-0.0498957		5.5	4	1	0	0	0	0	O4N1	CHON	13	5	2560.7
252.145	1887.7	251.864	0.863632	22	10	252.145	-0.327509		0.5	6	1	0	0	0	0	O6N1	CHON	10	0	1887.7
253.027	1127.3	252.745	0.744668	10	12	253.027	-0.44098		8.5	4	0	0	0	0	1	O4Cl-1	CHOCl-	12	8	1127.3
253.064	82612.1	252.781	0.781057	14	13	253.064	-0.263095		7.5	3	0	0	0	0	1	O3Cl-1	CHOCl-	13	7	82612.1
253.087	10707.8	252.804	0.804321	13	16	253.087	-0.38951		10.5	3	0	0	0	0	0	O3	CHO	16	10	10707.8
253.108	1242.2	252.826	0.825637	17	13	253.108	0.440207		5.5	5	0	0	0	0	0	O5	CHO	13	5	1242.2
253.123	13671.6	252.841	0.84069	17	17	253.123	-0.290688		9.5	2	0	0	0	0	0	O2	CHO	17	9	13671.6
253.144	21890.7	252.862	0.861797	21	14	253.145	-0.290664		4.5	4	0	0	0	0	0	O4	CHO	14	4	21890.7
253.181	1684.5	252.898	0.898266	25	15	253.181	0.203096		3.5	3	0	0	0	0	0	O3	CHO	15	3	1684.5
253.217	296.1	252.934	0.934306	29	16	253.217	-1.00143		2.5	2	0	0	0	0	0	O2	CHO	16	2	296.1
254.046	851.4	253.762	0.76208	8	14	254.046	-0.521874		11.5	4	1	0	0	0	0	O4N1	CHON	14	11	851.4
254.046	725.1	253.763	0.76253	8	14	254.046	1.24946		11.5	4	1	0	0	0	0	O4N1	CHON	14	11	725.1
254.059	581	253.775	0.775216	13	12	254.059	-0.179407		7.5	3	1	0	0	0	1	O3N1Cl-1	CHONCl-	12	7	581
254.067	6173.2	253.783	0.783277	12	11	254.067	-0.167593		6.5	6	1	0	0	0	0	O6N1	CHON	11	6	6173.2
254.14	657.2	253.856	0.856005	20	13	254.14	-0.0101515		4.5	4	1	0	0	0	0	O4N1	CHON	13	4	657.2
254.176	741.7	253.892	0.892155	24	14	254.176	-0.777334		3.5	3	1	0	0	0	0	O3N1	CHON	14	3	741.7
255.066	928.1	254.782	0.781511	11	15	255.066	0.142787		10.5	4	0	0	0	0	0	O4	CHO	15	10	928.1
255.079	8734.4	254.794	0.794436	16	13	255.079	-0.339423		6.5	3	0	0	0	0	1	O3Cl-1	CHOCl-	13	6	8734.4
255.124	1357.6	254.839	0.838936	19	13	255.124	0.044763		4.5	5	0	0	0	0	0	O5	CHO	13	4	1357.6
255.16	2666.6	254.875	0.875216	23	14	255.16	-0.209985		3.5	4	0	0	0	0	0	O4	CHO	14	3	2666.6
255.233	21512.5	254.948	0.947945	31	16	255.233	-0.0532059		1.5	2	0	0	0	0	0	O2	CHO	16	1	21512.5
256.061	759.4	255.775	0.77547	10	14	256.062	-0.556819		10.5	4	1	0	0	0	0	O4N1	CHON	14	10	759.4
256.075	817.1	255.789	0.788745	15	12	256.075	0.32967		6.5	3	1	0	0	0	1	O3N1Cl-1	CHONCl-	12	6	817.1
256.083	597.9	255.797	0.796576	14	11	256.083	-0.556773		5.5	6	1	0	0	0	0	O6N1	CHON	11	5	597.9
256.098	3186.8	255.812	0.811989	14	15	256.098	0.126593		9.5	3	1	0	0	0	0	O3N1	CHON	15	9	3186.8
257.022	456.9	256.735	0.735017	10	11	257.022	-0.84265		7.5	5	0	0	0	0	1	O5Cl-1	CHOCl-	11	7	456.9
257.095	1615	256.808	0.807895	18	13	257.095	-0.103386		5.5	3	0	0	0	0	1	O3Cl-1	CHOCl-	13	5	1615
257.118	1042.7	256.831	0.831269	17	16	257.118	0.199986		8.5	3	0	0	0	0	0	O3	CHO	16	8	1042.7
257.155	418.4	256.868	0.867679	21	17	257.155	0.452724		7.5	2	0	0	0	0	0	O2	CHO	17	7	418.4
258.077	841.9	257.789	0.789039	12	14	258.077	0.106248		9.5	4	1	0	0	0	0	O4N1	CHON	14	9	841.9
258.098	950.3	257.81	0.810135	16	11	258.098	0.067494		4.5	6	1	0	0	0	0	O6N1	CHON	11	4	950.3
259.074	2056	258.785	0.784885	16	12	259.074	-0.353489		5.5	4	0	0	0	0	1	O4Cl-1	CHOCl-	12	5	2056
259.098	1173.7	258.808	0.808379	15	15	259.098	0.410734		8.5	4	0	0	0	0	0	O4	CHO	15	8	1173.7
259.111	5771.9	258.821	0.821305	20	13	259.111	-0.0639877		4.5	3	0	0	0	0	1	O3Cl-1	CHOCl-	13	4	5771.9
259.134	1519.6	258.845	0.844709	19	16	259.134	0.352791		7.5	3	0	0	0	0	0	O3	CHO	16	7	1519.6
259.17	4133	258.881	0.880868	23	17	259.17	-0.361075		6.5	2	0	0	0	0	0	O2	CHO	17	6	4133
260.093	837.7	259.802	0.802458	14	14	260.093	0.18232		8.5	4	1	0	0	0	0	O4N1	CHON	14	8	837.7
260.114	760.2	259.824	0.823524	18	11	260.114	0.0285263		3.5	6	1	0	0	0	0	O6N1	CHON	11	3	760.2
261.054	1233.6	260.762	0.762055	14	11	261.054	0.0897138		5.5	5	0	0	0	0	1	O5Cl-1	CHOCl-	11	5	1233.6
261.077	372.2	260.785	0.785459	13	14	261.077	0.503377		8.5	5	0	0	0	0	0	O5	CHO	14	8	372.2
261.09	3603.4	260.798	0.798465	18	12	261.09	0.338658		4.5	4	0	0	0	0	1	O4Cl-1	CHOCl-	12	4	3603.4
261.113	2972	260.822	0.821629	17	15	261.113	-0.1669		7.5	4	0	0	0	0	0	O4	CHO	15	7	2972
261.126	836.1	260.835	0.834654	22	13	261.126	-0.254972		3.5	3	0	0	0	0	1	O3Cl-1	CHOCl-	13	3	836.1
261.15	12355.1	260.858	0.857978	21	16	261.15	-0.147731		6.5	3	0	0	0	0	0	O3	CHO	16	6	12355.1
261.186	13416.5	260.894	0.894337	25	17	261.186	-0.0902801		5.5	2	0	0	0	0	0	O2	CHO	17	5	13416.5
262.072	536.3	261.779	0.779288	12	13	262.072	-0.677599		8.5	5	1	0	0	0	0	O5N1	CHON	13	8	536.3
262.109	1944.4	261.816	0.815867	16	14	262.108	0.21907		7.5	4	1	0	0	0	0	O4N1	CHON	14	7	1944.4
262.13	434.5	261.837	0.837203	20	11	262.13	1.09648		2.5	6	1	0	0	0	0	O6N1	CHON	11	2	434.5
262.145	2923.9	261.852	0.852167	20	15	262.145	0.0473788		6.5	3	1	0	0	0	0	O3N1	CHON	15	6	2923.9
262.158	996.6	261.865	0.865292	25	13	262.158	0.341092		2.5	2	1	0	0	0	1	O2N1Cl-1	CHONCl-	13	2	996.6
263.092	1245.5	262.799	0.798619	15	14	263.092	-0.412706		7.5	5	0	0	0	0	0	O5	CHO	14	7	1245.5
263.106	848.8	262.812	0.811914	20	12	263.106	0.526101		3.5	4	0	0	0	0	1	O4Cl-1	CHOCl-	12	3	848.8
263.129	1247.8	262.835	0.835158	19	15	263.129	0.328433		6.5	4	0	0	0	0	0	O4	CHO	15	6	1247.8
263.165	7396.4	262.871	0.871447	23	16	263.165	0.119393		5.5	3	0	0	0	0	0	O3	CHO	16	5	7396.4
263.178	583.4	262.884	0.884253	28	14	263.178	-0.803941		1.5	2	0	0	0	0	1	O2Cl-1	CHOCl-	14	1	583.4
263.202	769.9	262.908	0.907817	27	17	263.202	0.214361		4.5	2	0	0	0	0	0	O2	CHO	17	4	769.9
264.088	2312.8	263.793	0.792807	14	13	264.088	-0.218033		7.5	5	1	0	0	0	0	O5N1	CHON	13	7	2312.8
264.124	131163	263.829	0.829227	18	14	264.124	0.0659542		6.5	4	1	0	0	0	0	O4N1	CHON	14	6	131163
264.138	434.3	263.843	0.842572	23	12	264.137	1.19037		2.5	3	1	0	0	0	1	O3N1Cl-1	CHONCl-	12	2	434.3
264.161	62722.5	263.866	0.865566	22	15	264.161	0.0470172		5.5	3	1	0	0	0	0	O3N1	CHON	15	5	62722.5
264.174	422.5	263.879	0.878761	27	13	264.174	0.603467		1.5	2	1	0	0	0	1	O2N1Cl-1	CHONCl-	13	1	422.5
265.108	2281.1	264.812	0.812028	17	14	265.108	-0.371848		6.5	5	0	0	0	0	0	O5	CHO	14	6	2281.1
265.121	308.2	264.825	0.825113	22	12	265.121	-0.232271		2.5	4	0	0	0	0	1	O4Cl-1	CHOCl-	12	2	308.2
265.145	2200.6	264.849	0.848677	21	15	265.145	0.778519		5.5	4	0	0	0	0	0	O4	CHO	15	5	2200.6
266.103	3816.7	265.806	0.806257	16	13	266.103	-0.0284848		6.5	5	1	0	0	0	0	O5N1	CHON	13	6	3816.7
266.14	72494.9	265.843	0.842606	20	14	266.14	-0.00969378		5.5	4	1	0	0	0	0	O4N1	CHON	14	5	72494.9
266.153	682.4	265.856	0.855861	25	12	266.153	0.768055		1.5	3	1	0	0	0	1	O3N1Cl-1	CHONCl-	12	1	682.4
267.079	678.8	266.781	0.781027	16	14	267.079	-0.361615		7.5	3	0	0	0	0	1	O3Cl-1	CHOCl-	14	7	678.8
267.124	1278.4	266.825	0.825327	19	14	267.124	-0.7434		5.5	5	0	0	0	0	0	O5	CHO	14	5	1278.4
267.139	2727.1	266.841	0.84075	19	18	267.139	-0.0508346		9.5	2	0	0	0	0	0	O2	CHO	18	9	2727.1
267.16	2135	266.862	0.861837	23	15	267.16	-0.125692		4.5	4	0	0	0	0	0	O4	CHO	15	4	2135
267.173	491	266.875	0.874522	28	13	267.173	-1.48435		0.5	3	0	0	0	0	1	O3Cl-1	CHOCl-	13	0	491
267.197	9082.7	266.898	0.898166	27	16	267.197	-0.181813		3.5	3	0	0	0	0	0	O3	CHO	16	3	9082.7
268.083	512.5	267.784	0.783696	14	12	268.083	1.40785		6.5	6	1	0	0	0	0	O6N1	CHON	12	6	512.5
268.119	2021.6	267.82	0.819736	18	13	268.119	0.270104		5.5	5	1	0	0	0	0	O5N1	CHON	13	5	2021.6
269.059	3050.8	268.758	0.758337	14	13	269.059	0.588794		7.5	4	0	0	0	0	1	O4Cl-1	CHOCl-	13	7	3050.8
269.118	369.3	268.818	0.81763	17	17	269.118	-0.700732		9.5	3	0	0	0	0	0	O3	CHO	17	9	369.3
269.119	741.6	268.818	0.81815	17	17	269.118	1.2315		9.5	3	0	0	0	0	0	O3	CHO	17	9	741.6
269.14	1873.4	268.839	0.839046	21	14	269.139	0.451142		4.5	5	0	0	0	0	0	O5	CHO	14	4	1873.4
269.176	992	268.875	0.875296	25	15	269.176	0.0981518		3.5	4	0	0	0	0	0	O4	CHO	15	3	992
269.212	720.8	268.912	0.911595	29	16	269.212	-0.0690158		2.5	3	0	0	0	0	0	O3	CHO	16	2	720.8
269.249	347.3	268.948	0.948084	33	17	269.249	0.469529		1.5	2	0	0	0	0	0	O2	CHO	17	1	347.3
270.041	510.9	269.739	0.73911	8	14	270.041	-0.583541		11.5	5	1	0	0	0	0	O5N1	CHON	14	11	510.9
270.114	2130.6	269.812	0.812179	16	16	270.114	0.823432		9.5	3	1	0	0	0	0	O3N1	CHON	16	9	2130.6
271.038	10321	270.735	0.735217	12	12	271.038	-0.0611719		7.5	5	0	0	0	0	1	O5Cl-1	CHOCl-	12	7	10321
271.074	685.8	270.772	0.771616	16	13	271.074	0.141733		6.5	4	0	0	0	0	1	O4Cl-1	CHOCl-	13	6	685.8
271.111	1888.8	270.808	0.807885	20	14	271.111	-0.134926		5.5	3	0	0	0	0	1	O3Cl-1	CHOCl-	14	5	1888.8
271.17	890.7	270.867	0.867359	23	18	271.17	-0.750745		7.5	2	0	0	0	0	0	O2	CHO	18	7	890.7
271.228	905.4	270.925	0.924845	31	16	271.228	-0.621543		1.5	3	0	0	0	0	0	O3	CHO	16	1	905.4
272.093	380	271.789	0.788969	14	15	272.093	-0.15649		9.5	4	1	0	0	0	0	O4N1	CHON	15	9	380
272.106	487.1	271.802	0.802434	19	13	272.106	1.37601		5.5	3	1	0	0	0	1	O3N1Cl-1	CHONCl-	13	5	487.1
272.114	396.4	271.81	0.810345	18	12	272.114	0.835753		4.5	6	1	0	0	0	0	O6N1	CHON	12	4	396.4
273.054	1305.7	272.749	0.748696	14	12	273.054	0.232263		6.5	5	0	0	0	0	1	O5Cl-1	CHOCl-	12	6	1305.7
273.077	1119.5	272.772	0.77177	13	15	273.077	-0.580715		9.5	5	0	0	0	0	0	O5	CHO	15	9	1119.5
273.09	1621.7	272.785	0.784846	18	13	273.09	-0.481819		5.5	4	0	0	0	0	1	O4Cl-1	CHOCl-	13	5	1621.7
273.15	1835.9	272.845	0.844769	21	17	273.15	0.554349		7.5	3	0	0	0	0	0	O3	CHO	17	7	1835.9
273.186	59554.4	272.881	0.881018	25	18	273.186	0.206526		6.5	2	0	0	0	0	0	O2	CHO	18	6	59554.4
274.036	703.3	273.73	0.729759	8	13	274.036	0.136552		10.5	6	1	0	0	0	0	O6N1	CHON	13	10	703.3
274.122	533.2	273.815	0.815463	21	13	274.122	0.0161246		4.5	3	1	0	0	0	1	O3N1Cl-1	CHONCl-	13	4	533.2
274.145	2836.4	273.839	0.838797	20	16	274.145	0.154736		7.5	3	1	0	0	0	0	O3N1	CHON	16	7	2836.4
275.092	956.5	274.785	0.785199	15	15	275.092	-0.467406		8.5	5	0	0	0	0	0	O5	CHO	15	8	956.5
275.106	17893.7	274.798	0.798335	20	13	275.106	-0.151142		4.5	4	0	0	0	0	1	O4Cl-1	CHOCl-	13	4	17893.7
275.129	2049.1	274.822	0.821509	19	16	275.129	-0.594557		7.5	4	0	0	0	0	0	O4	CHO	16	7	2049.1
275.165	2670.9	274.858	0.858008	23	17	275.165	-0.0311809		6.5	3	0	0	0	0	0	O3	CHO	17	6	2670.9
275.178	390.5	274.871	0.870754	28	15	275.178	-1.13228		2.5	2	0	0	0	0	1	O2Cl-1	CHOCl-	15	2	390.5
275.202	10712.5	274.894	0.894307	27	18	275.202	-0.194693		5.5	2	0	0	0	0	0	O2	CHO	18	5	10712.5
276.088	604.9	275.78	0.779558	14	14	276.088	0.334749		8.5	5	1	0	0	0	0	O5N1	CHON	14	8	604.9
276.124	1053.8	275.816	0.815608	18	15	276.124	-0.733655		7.5	4	1	0	0	0	0	O4N1	CHON	15	7	1053.8
276.161	1786.2	275.852	0.852187	22	16	276.161	0.117396		6.5	3	1	0	0	0	0	O3N1	CHON	16	6	1786.2
277.108	1018.2	276.799	0.799078	17	15	277.108	1.26817		7.5	5	0	0	0	0	0	O5	CHO	15	7	1018.2
277.121	2839.8	276.812	0.811754	22	13	277.121	-0.0778717		3.5	4	0	0	0	0	1	O4Cl-1	CHOCl-	13	3	2839.8
277.144	23172.6	276.835	0.835018	21	16	277.145	-0.193328		6.5	4	0	0	0	0	0	O4	CHO	16	6	23172.6
277.158	632.7	276.848	0.848223	26	14	277.158	0.373145		2.5	3	0	0	0	0	1	O3Cl-1	CHOCl-	14	2	632.7
277.181	384.6	276.871	0.871188	25	17	277.181	-0.82466		5.5	3	0	0	0	0	0	O3	CHO	17	5	384.6
277.194	537.1	276.884	0.884383	30	15	277.194	-0.294306		1.5	2	0	0	0	0	1	O2Cl-1	CHOCl-	15	1	537.1
278.103	3771	277.793	0.792917	16	14	278.103	0.188491		7.5	5	1	0	0	0	0	O5N1	CHON	14	7	3771
278.14	6228.3	277.829	0.829297	20	15	278.14	0.314303		6.5	4	1	0	0	0	0	O4N1	CHON	15	6	6228.3
278.153	1285.4	277.842	0.842272	25	13	278.153	0.0518424		2.5	3	1	0	0	0	1	O3N1Cl-1	CHONCl-	13	2	1285.4
278.176	5089	277.865	0.865436	24	16	278.176	-0.422681		5.5	3	1	0	0	0	0	O3N1	CHON	16	5	5089
278.189	356.4	277.879	0.878541	29	14	278.189	-0.217765		1.5	2	1	0	0	0	1	O2N1Cl-1	CHONCl-	14	1	356.4
279.064	445	278.752	0.752495	16	11	279.064	0.0301726		4.5	6	0	0	0	0	1	O6Cl-1	CHOCl-	11	4	445
279.079	832.8	278.768	0.767648	16	15	279.079	-0.274402		8.5	3	0	0	0	0	1	O3Cl-1	CHOCl-	15	8	832.8
279.1	1037.4	278.789	0.788704	20	12	279.1	-0.453528		3.5	5	0	0	0	0	1	O5Cl-1	CHOCl-	12	3	1037.4
279.16	1009.8	278.849	0.848637	23	16	279.16	0.596146		5.5	4	0	0	0	0	0	O4	CHO	16	5	1009.8
279.196	680.7	278.885	0.884697	27	17	279.197	-0.424718		4.5	3	0	0	0	0	0	O3	CHO	17	4	680.7
280.083	1133.6	279.77	0.769907	14	13	280.083	-0.044915		7.5	6	1	0	0	0	0	O6N1	CHON	13	7	1133.6
280.119	904.9	279.806	0.806197	18	14	280.119	-0.241254		6.5	5	1	0	0	0	0	O5N1	CHON	14	6	904.9
280.155	1523.9	279.843	0.842616	22	15	280.155	0.0264857		5.5	4	1	0	0	0	0	O4N1	CHON	15	5	1523.9
280.168	4381.6	279.856	0.855611	27	13	280.168	-0.162687		1.5	3	1	0	0	0	1	O3N1Cl-1	CHONCl-	13	1	4381.6
281.095	3746.1	280.781	0.781097	18	15	281.095	-0.0945584		7.5	3	0	0	0	0	1	O3Cl-1	CHOCl-	15	7	3746.1
281.118	938.4	280.804	0.804471	17	18	281.118	0.182913		10.5	3	0	0	0	0	0	O3	CHO	18	10	938.4
281.139	1977.4	280.825	0.825457	21	15	281.139	-0.243936		5.5	5	0	0	0	0	0	O5	CHO	15	5	1977.4
281.176	2233.6	280.862	0.861757	25	16	281.176	-0.403946		4.5	4	0	0	0	0	0	O4	CHO	16	4	2233.6
281.212	3780.7	280.898	0.898236	29	17	281.212	0.0761706		3.5	3	0	0	0	0	0	O3	CHO	17	3	3780.7
281.248	770.1	280.934	0.934296	33	18	281.249	-0.937178		2.5	2	0	0	0	0	0	O2	CHO	18	2	770.1
282.098	1409.3	281.783	0.783416	16	13	282.098	0.345341		6.5	6	1	0	0	0	0	O6N1	CHON	13	6	1409.3
282.114	714.2	281.799	0.798719	16	17	282.114	0.575726		10.5	3	1	0	0	0	0	O3N1	CHON	17	10	714.2
282.135	1138.4	281.82	0.819936	20	14	282.135	0.965568		5.5	5	1	0	0	0	0	O5N1	CHON	14	5	1138.4
282.207	356.8	281.892	0.892205	28	16	282.207	-0.522948		3.5	3	1	0	0	0	0	O3N1	CHON	16	3	356.8
283.074	30296	282.758	0.758157	16	14	283.074	-0.0762341		7.5	4	0	0	0	0	1	O4Cl-1	CHOCl-	14	7	30296
283.095	359.7	282.779	0.779043	20	11	283.095	-0.853352		2.5	6	0	0	0	0	1	O6Cl-1	CHOCl-	11	2	359.7
283.111	1321.8	282.794	0.794446	20	15	283.111	-0.270495		6.5	3	0	0	0	0	1	O3Cl-1	CHOCl-	15	6	1321.8
283.155	1678.9	282.839	0.838827	23	15	283.155	-0.348148		4.5	5	0	0	0	0	0	O5	CHO	15	4	1678.9
283.264	3310.9	282.948	0.947885	35	18	283.264	-0.259757		1.5	2	0	0	0	0	0	O2	CHO	18	1	3310.9
284.093	452.7	283.776	0.775599	14	16	284.093	-0.0442809		10.5	4	1	0	0	0	0	O4N1	CHON	16	10	452.7
284.151	728.9	283.833	0.833385	22	14	284.15	1.13468		4.5	5	1	0	0	0	0	O5N1	CHON	14	4	728.9
284.187	373.5	283.869	0.869185	26	15	284.187	-0.783217		3.5	4	1	0	0	0	0	O4N1	CHON	15	3	373.5
285.054	728.8	284.735	0.735277	14	13	285.054	0.152323		7.5	5	0	0	0	0	1	O5Cl-1	CHOCl-	13	7	728.8
285.09	417.8	284.771	0.771476	18	14	285.09	-0.356308		6.5	4	0	0	0	0	1	O4Cl-1	CHOCl-	14	6	417.8
285.126	1033.9	284.808	0.807706	22	15	285.126	-0.759593		5.5	3	0	0	0	0	1	O3Cl-1	CHOCl-	15	5	1033.9
285.15	990.6	284.831	0.831179	21	18	285.15	-0.135297		8.5	3	0	0	0	0	0	O3	CHO	18	8	990.6
285.186	1637.2	284.868	0.867529	25	19	285.186	-0.117747		7.5	2	0	0	0	0	0	O2	CHO	19	7	1637.2
286.072	527	285.752	0.7523	12	15	286.072	-1.28492		10.5	5	1	0	0	0	0	O5N1	CHON	15	10	527
286.108	700	285.789	0.788909	16	16	286.108	-0.358535		9.5	4	1	0	0	0	0	O4N1	CHON	16	9	700
286.122	384.7	285.802	0.802094	21	14	286.122	0.120299		5.5	3	1	0	0	0	1	O3N1Cl-1	CHONCl-	14	5	384.7
286.145	733.6	285.825	0.824998	20	17	286.145	-1.24965		8.5	3	1	0	0	0	0	O3N1	CHON	17	8	733.6
287.069	259.4	286.749	0.748846	16	13	287.069	0.743445		6.5	5	0	0	0	0	1	O5Cl-1	CHOCl-	13	6	259.4
287.106	5888.2	286.785	0.785065	20	14	287.106	0.307971		5.5	4	0	0	0	0	1	O4Cl-1	CHOCl-	14	5	5888.2
287.129	612.7	286.808	0.808469	19	17	287.129	0.684083		8.5	4	0	0	0	0	0	O4	CHO	17	8	612.7
287.142	19908.3	286.821	0.821395	24	15	287.142	0.255693		4.5	3	0	0	0	0	1	O3Cl-1	CHOCl-	15	4	19908.3
287.165	5585.7	286.845	0.844679	23	18	287.165	0.213884		7.5	3	0	0	0	0	0	O3	CHO	18	7	5585.7
287.202	2541.3	286.881	0.880918	27	19	287.202	-0.15174		6.5	2	0	0	0	0	0	O2	CHO	19	6	2541.3
288.088	754.2	287.766	0.766129	14	15	288.088	0.21667		9.5	5	1	0	0	0	0	O5N1	CHON	15	9	754.2
288.145	657.7	287.824	0.823704	22	13	288.145	0.650436		3.5	6	1	0	0	0	0	O6N1	CHON	13	3	657.7
289.085	1547.6	288.762	0.762005	18	13	289.085	-0.091945		5.5	5	0	0	0	0	1	O5Cl-1	CHOCl-	13	5	1547.6
289.121	14916.4	288.798	0.798465	22	14	289.121	0.305824		4.5	4	0	0	0	0	1	O4Cl-1	CHOCl-	14	4	14916.4
289.145	979.2	288.822	0.821789	21	17	289.145	0.402636		7.5	4	0	0	0	0	0	O4	CHO	17	7	979.2
289.158	3121	288.835	0.834774	26	15	289.158	0.184744		3.5	3	0	0	0	0	1	O3Cl-1	CHOCl-	15	3	3121
289.181	2227.3	288.858	0.858048	25	18	289.181	0.108652		6.5	3	0	0	0	0	0	O3	CHO	18	6	2227.3
289.217	7366.7	288.894	0.894377	29	19	289.217	0.0567743		5.5	2	0	0	0	0	0	O2	CHO	19	5	7366.7
290.103	629.6	289.779	0.779248	16	15	290.103	-0.750008		8.5	5	1	0	0	0	0	O5N1	CHON	15	8	629.6
290.161	642.6	289.837	0.837124	24	13	290.161	0.714845		2.5	6	1	0	0	0	0	O6N1	CHON	13	2	642.6
290.226	632.8	289.902	0.901811	33	16	290.226	0.911085		1.5	1	1	0	0	0	1	O1N1Cl-1	CHONCl-	16	1	632.8
291.064	1097.9	290.739	0.739125	16	12	291.064	0.131999		5.5	6	0	0	0	0	1	O6Cl-1	CHOCl-	12	5	1097.9
291.1	3595	290.775	0.775435	20	13	291.1	0.0117489		4.5	5	0	0	0	0	1	O5Cl-1	CHOCl-	13	4	3595
291.124	4168.1	290.799	0.798769	19	16	291.124	0.142277		7.5	5	0	0	0	0	0	O5	CHO	16	7	4168.1
291.137	4690.3	290.812	0.811874	24	14	291.137	0.338054		3.5	4	0	0	0	0	1	O4Cl-1	CHOCl-	14	3	4690.3
291.16	13373.8	290.835	0.835098	23	17	291.16	0.0907408		6.5	4	0	0	0	0	0	O4	CHO	17	6	13373.8
291.21	10731.3	290.884	0.884463	32	16	291.21	-0.0054253		1.5	2	0	0	0	0	1	O2Cl-1	CHOCl-	16	1	10731.3
292.083	779.1	291.757	0.756848	14	14	292.083	1.12098		8.5	6	1	0	0	0	0	O6N1	CHON	14	8	779.1
292.156	2527.6	291.829	0.829297	22	16	292.155	0.299225		6.5	4	1	0	0	0	0	O4N1	CHON	16	6	2527.6
292.192	1513.7	291.866	0.865656	26	17	292.192	0.350524		5.5	3	1	0	0	0	0	O3N1	CHON	17	5	1513.7
293.059	1379.6	292.731	0.731428	14	15	293.059	0.165223		9.5	4	0	0	0	0	1	O4Cl-1	CHOCl-	15	9	1379.6
293.08	2353.2	292.753	0.752614	18	12	293.08	0.438175		4.5	6	0	0	0	0	1	O6Cl-1	CHOCl-	12	4	2353.2
293.095	378.5	292.768	0.767558	18	16	293.095	-0.568348		8.5	3	0	0	0	0	1	O3Cl-1	CHOCl-	16	8	378.5
293.116	1036.2	292.789	0.788964	22	13	293.116	0.455178		3.5	5	0	0	0	0	1	O5Cl-1	CHOCl-	13	3	1036.2
293.14	945302	292.812	0.812218	21	16	293.139	0.311866		6.5	5	0	0	0	0	0	O5	CHO	16	6	945302
293.176	23381.3	292.849	0.848517	25	17	293.176	0.158335		5.5	4	0	0	0	0	0	O4	CHO	17	5	23381.3
293.212	594.6	292.885	0.884857	29	18	293.212	0.141263		4.5	3	0	0	0	0	0	O3	CHO	18	4	594.6
294.135	1969.5	293.806	0.806157	20	15	294.135	-0.36575		6.5	5	1	0	0	0	0	O5N1	CHON	15	6	1969.5
294.171	1413.3	293.842	0.842466	24	16	294.171	-0.484684		5.5	4	1	0	0	0	0	O4N1	CHON	16	5	1413.3
294.184	96343	293.856	0.855601	29	14	294.184	-0.188929		1.5	3	1	0	0	0	1	O3N1Cl-1	CHONCl-	14	1	96343
295.074	1570.4	294.745	0.744618	16	15	295.074	-0.547591		8.5	4	0	0	0	0	1	O4Cl-1	CHOCl-	15	8	1570.4
295.096	758	294.766	0.766064	20	12	295.095	0.604618		3.5	6	0	0	0	0	1	O6Cl-1	CHOCl-	12	3	758
295.11	1326.5	294.781	0.780857	20	16	295.111	-0.903322		7.5	3	0	0	0	0	1	O3Cl-1	CHOCl-	16	7	1326.5
295.132	381.1	294.802	0.802213	24	13	295.132	-0.056178		2.5	5	0	0	0	0	1	O5Cl-1	CHOCl-	13	2	381.1
295.134	656.1	294.804	0.804201	19	19	295.134	-0.740612		10.5	3	0	0	0	0	0	O3	CHO	19	10	656.1
295.155	12940.7	294.825	0.825467	23	16	295.155	-0.198472		5.5	5	0	0	0	0	0	O5	CHO	16	5	12940.7
295.191	3063.9	294.862	0.861867	27	17	295.191	-0.0121274		4.5	4	0	0	0	0	0	O4	CHO	17	4	3063.9
295.205	824.3	294.875	0.875102	32	15	295.205	0.621332		0.5	3	0	0	0	0	1	O3Cl-1	CHOCl-	15	0	824.3
295.228	13419.6	294.898	0.898146	31	18	295.228	-0.232295		3.5	3	0	0	0	0	0	O3	CHO	18	3	13419.6
296.129	919.1	295.798	0.79833	18	18	296.129	-0.768516		10.5	3	1	0	0	0	0	O3N1	CHON	18	10	919.1
297.054	685.7	296.722	0.722047	14	14	297.054	0.718457		8.5	5	0	0	0	0	1	O5Cl-1	CHOCl-	14	8	685.7
297.09	3110.1	296.758	0.758167	18	15	297.09	-0.0389778		7.5	4	0	0	0	0	1	O4Cl-1	CHOCl-	15	7	3110.1
297.113	732.8	296.782	0.781551	17	18	297.113	0.257209		10.5	4	0	0	0	0	0	O4	CHO	18	10	732.8
297.126	2866.7	296.794	0.794456	22	16	297.126	-0.224079		6.5	3	0	0	0	0	1	O3Cl-1	CHOCl-	16	6	2866.7
297.15	1014.6	296.818	0.81777	21	19	297.15	-0.163486		9.5	3	0	0	0	0	0	O3	CHO	19	9	1014.6
297.186	1719.7	296.854	0.854269	25	20	297.186	0.358093		8.5	2	0	0	0	0	0	O2	CHO	20	8	1719.7
297.244	1829.2	296.912	0.911665	33	18	297.244	0.17299		2.5	3	0	0	0	0	0	O3	CHO	18	2	1829.2
298.072	547.1	297.739	0.73901	12	16	298.072	-0.864153		11.5	5	1	0	0	0	0	O5N1	CHON	16	11	547.1
298.108	7635	297.776	0.77551	16	17	298.108	-0.344103		10.5	4	1	0	0	0	0	O4N1	CHON	17	10	7635
298.121	14073.2	297.789	0.788555	21	15	298.122	-0.354151		6.5	3	1	0	0	0	1	O3N1Cl-1	CHONCl-	15	6	14073.2
298.129	1082.1	297.797	0.796566	20	14	298.13	-0.51179		5.5	6	1	0	0	0	0	O6N1	CHON	14	5	1082.1
298.145	432.8	297.812	0.811719	20	18	298.145	-0.796861		9.5	3	1	0	0	0	0	O3N1	CHON	18	9	432.8
298.166	1468.7	297.833	0.833075	24	15	298.166	0.041655		4.5	5	1	0	0	0	0	O5N1	CHON	15	4	1468.7
299.069	1307.2	298.735	0.735047	16	14	299.069	-0.623869		7.5	5	0	0	0	0	1	O5Cl-1	CHOCl-	14	7	1307.2
299.093	883.3	298.759	0.75867	15	17	299.092	0.472831		10.5	5	0	0	0	0	0	O5	CHO	17	10	883.3
299.105	2668.2	298.771	0.771476	20	15	299.106	-0.339612		6.5	4	0	0	0	0	1	O4Cl-1	CHOCl-	15	6	2668.2
299.142	2343	298.808	0.807925	24	16	299.142	0.011433		5.5	3	0	0	0	0	1	O3Cl-1	CHOCl-	16	5	2343
299.165	654	298.831	0.831119	23	19	299.165	-0.329517		8.5	3	0	0	0	0	0	O3	CHO	19	8	654
299.202	80490.4	298.867	0.867499	27	20	299.202	-0.212498		7.5	2	0	0	0	0	0	O2	CHO	20	7	80490.4
300.124	737.9	299.789	0.789049	18	17	300.124	0.124682		9.5	4	1	0	0	0	0	O4N1	CHON	17	9	737.9
300.145	791.7	299.81	0.810285	22	14	300.145	0.557797		4.5	6	1	0	0	0	0	O6N1	CHON	14	4	791.7
301.048	760.5	300.712	0.712197	14	13	301.048	-0.304203		7.5	6	0	0	0	0	1	O6Cl-1	CHOCl-	13	7	760.5
301.085	3897.1	300.749	0.748626	18	14	301.085	-0.021854		6.5	5	0	0	0	0	1	O5Cl-1	CHOCl-	14	6	3897.1
301.121	5903.6	300.785	0.784965	22	15	301.121	-0.0384559		5.5	4	0	0	0	0	1	O4Cl-1	CHOCl-	15	5	5903.6
301.144	1089.9	300.808	0.808169	21	18	301.145	-0.343954		8.5	4	0	0	0	0	0	O4	CHO	18	8	1089.9
301.158	3682.5	300.821	0.821285	26	16	301.158	-0.121464		4.5	3	0	0	0	0	1	O3Cl-1	CHOCl-	16	4	3682.5
301.181	5825.9	300.845	0.844589	25	19	301.181	-0.0948928		7.5	3	0	0	0	0	0	O3	CHO	19	7	5825.9
301.217	444.8	300.881	0.880938	29	20	301.217	-0.078282		6.5	2	0	0	0	0	0	O2	CHO	20	6	444.8
302.14	722.7	301.803	0.802528	20	17	302.14	0.388628		8.5	4	1	0	0	0	0	O4N1	CHON	17	8	722.7
302.176	760.9	301.839	0.838717	24	18	302.176	-0.124364		7.5	3	1	0	0	0	0	O3N1	CHON	18	7	760.9
302.226	443.2	301.888	0.888162	33	17	302.226	0.047713		2.5	1	1	0	0	0	1	O1N1Cl-1	CHONCl-	17	2	443.2
303.064	1724.1	302.726	0.725576	16	13	303.064	-0.368173		6.5	6	0	0	0	0	1	O6Cl-1	CHOCl-	13	6	1724.1
303.079	567.1	302.741	0.741039	16	17	303.079	0.374226		10.5	3	0	0	0	0	1	O3Cl-1	CHOCl-	17	10	567.1
303.1	6175.3	302.762	0.762015	20	14	303.1	-0.054701		5.5	5	0	0	0	0	1	O5Cl-1	CHOCl-	14	5	6175.3
303.124	1219.6	302.785	0.785449	19	17	303.124	0.400563		8.5	5	0	0	0	0	0	O5	CHO	17	8	1219.6
303.137	28075.7	302.798	0.798295	24	15	303.137	-0.269119		4.5	4	0	0	0	0	1	O4Cl-1	CHOCl-	15	4	28075.7
303.16	6018.6	302.822	0.821639	23	18	303.16	-0.110766		7.5	4	0	0	0	0	0	O4	CHO	18	7	6018.6
303.173	2104.8	302.835	0.834794	28	16	303.173	0.242172		3.5	3	0	0	0	0	1	O3Cl-1	CHOCl-	16	3	2104.8
303.197	3514	302.858	0.858078	27	19	303.197	0.202575		6.5	3	0	0	0	0	0	O3	CHO	19	6	3514
303.233	10482.2	302.894	0.894357	31	20	303.233	-0.0118058		5.5	2	0	0	0	0	0	O2	CHO	20	5	10482.2
304.119	919.1	303.779	0.779428	18	16	304.119	-0.12357		8.5	5	1	0	0	0	0	O5N1	CHON	16	8	919.1
304.155	569.2	303.816	0.815727	22	17	304.155	-0.271506		7.5	4	1	0	0	0	0	O4N1	CHON	17	7	569.2
304.177	762.7	303.837	0.837074	26	14	304.177	0.517529		2.5	6	1	0	0	0	0	O6N1	CHON	14	2	762.7
305.08	624.2	304.739	0.738855	18	13	305.08	-0.75908		5.5	6	0	0	0	0	1	O6Cl-1	CHOCl-	13	5	624.2
305.095	471.5	304.754	0.754118	18	17	305.095	-0.6771		9.5	3	0	0	0	0	1	O3Cl-1	CHOCl-	17	9	471.5
305.116	6808.9	304.775	0.775395	22	14	305.116	-0.119888		4.5	5	0	0	0	0	1	O5Cl-1	CHOCl-	14	4	6808.9
305.139	1445.8	304.799	0.798679	21	17	305.139	-0.159206		7.5	5	0	0	0	0	0	O5	CHO	17	7	1445.8
305.152	3052.9	304.812	0.811594	26	15	305.153	-0.595046		3.5	4	0	0	0	0	1	O4Cl-1	CHOCl-	15	3	3052.9
305.176	33922	304.835	0.835068	25	18	305.176	-0.0117306		6.5	4	0	0	0	0	0	O4	CHO	18	6	33922
305.189	5697.1	304.848	0.848053	30	16	305.189	-0.21816		2.5	3	0	0	0	0	1	O3Cl-1	CHOCl-	16	2	5697.1
305.212	570.2	304.871	0.871407	29	19	305.212	-0.0281113		5.5	3	0	0	0	0	0	O3	CHO	19	5	570.2
306.135	1886.6	305.793	0.792797	20	16	306.135	-0.220752		7.5	5	1	0	0	0	0	O5N1	CHON	16	7	1886.6
306.171	6744.2	305.829	0.829157	24	17	306.171	-0.171734		6.5	4	1	0	0	0	0	O4N1	CHON	17	6	6744.2
306.184	693.7	305.842	0.842092	29	15	306.184	-0.540785		2.5	3	1	0	0	0	1	O3N1Cl-1	CHONCl-	15	2	693.7
306.207	17974.1	305.866	0.865516	28	18	306.207	-0.122727		5.5	3	1	0	0	0	0	O3N1	CHON	18	5	17974.1
306.221	707.5	305.879	0.878671	33	16	306.221	0.2267		1.5	2	1	0	0	0	1	O2N1Cl-1	CHONCl-	16	1	707.5
307.095	613.3	306.753	0.752544	20	13	307.095	0.190234		4.5	6	0	0	0	0	1	O6Cl-1	CHOCl-	13	4	613.3
307.132	3326.7	306.789	0.788774	24	14	307.132	-0.18422		3.5	5	0	0	0	0	1	O5Cl-1	CHOCl-	14	3	3326.7
307.155	3745.3	306.812	0.812048	23	17	307.155	-0.255831		6.5	5	0	0	0	0	0	O5	CHO	17	6	3745.3
307.191	1479.9	306.848	0.848377	27	18	307.191	-0.304631		5.5	4	0	0	0	0	0	O4	CHO	18	5	1479.9
308.114	28570.2	307.77	0.769897	18	15	308.114	-0.0732842		7.5	6	1	0	0	0	0	O6N1	CHON	15	7	28570.2
308.15	6650.4	307.806	0.806257	22	16	308.15	-0.0245981		6.5	5	1	0	0	0	0	O5N1	CHON	16	6	6650.4
308.2	363.4	307.856	0.855531	31	15	308.2	-0.407463		1.5	3	1	0	0	0	1	O3N1Cl-1	CHONCl-	15	1	363.4
309.054	755.5	308.709	0.708508	14	15	309.054	0.237564		9.5	5	0	0	0	0	1	O5Cl-1	CHOCl-	15	9	755.5
309.09	526.6	308.745	0.744787	18	16	309.09	0.0272416		8.5	4	0	0	0	0	1	O4Cl-1	CHOCl-	16	8	526.6
309.126	713.8	308.781	0.781227	22	17	309.126	0.334556		7.5	3	0	0	0	0	1	O3Cl-1	CHOCl-	17	7	713.8
309.171	7595.2	308.825	0.825467	25	17	309.171	-0.189474		5.5	5	0	0	0	0	0	O5	CHO	17	5	7595.2
309.184	522.6	308.839	0.838742	30	15	309.184	0.544725		1.5	4	0	0	0	0	1	O4Cl-1	CHOCl-	15	1	522.6
309.207	2257	308.862	0.861737	29	18	309.207	-0.432008		4.5	4	0	0	0	0	0	O4	CHO	18	4	2257
309.244	9270.9	308.898	0.898226	33	19	309.244	0.0369291		3.5	3	0	0	0	0	0	O3	CHO	19	3	9270.9
310.108	397.3	309.762	0.7621	16	18	310.108	-0.363034		11.5	4	1	0	0	0	0	O4N1	CHON	18	11	397.3
310.13	1978.1	309.783	0.783346	20	15	310.13	0.088415		6.5	6	1	0	0	0	0	O6N1	CHON	15	6	1978.1
310.166	759	309.82	0.819776	24	16	310.166	0.362451		5.5	5	1	0	0	0	0	O5N1	CHON	16	5	759
311.105	1985.1	310.758	0.758107	20	16	311.106	-0.230082		7.5	4	0	0	0	0	1	O4Cl-1	CHOCl-	16	7	1985.1
311.129	1530.6	310.781	0.781261	19	19	311.129	-0.686468		10.5	4	0	0	0	0	0	O4	CHO	19	10	1530.6
311.142	1423.7	310.794	0.794396	24	17	311.142	-0.406824		6.5	3	0	0	0	0	1	O3Cl-1	CHOCl-	17	6	1423.7
311.186	758.2	310.839	0.838797	27	17	311.186	-0.413193		4.5	5	0	0	0	0	0	O5	CHO	17	4	758.2
311.202	420.2	310.854	0.854249	27	21	311.202	0.277698		8.5	2	0	0	0	0	0	O2	CHO	21	8	420.2
311.223	2123.7	310.875	0.875296	31	18	311.223	0.0848913		3.5	4	0	0	0	0	0	O4	CHO	18	3	2123.7
311.296	452.9	310.948	0.947985	39	20	311.296	0.0848714		1.5	2	0	0	0	0	0	O2	CHO	20	1	452.9
312.124	4436.4	311.776	0.775629	18	18	312.124	0.0558114		10.5	4	1	0	0	0	0	O4N1	CHON	18	10	4436.4
312.137	667.6	311.788	0.788455	23	16	312.137	-0.65862		6.5	3	1	0	0	0	1	O3N1Cl-1	CHONCl-	16	6	667.6
313.085	956.1	312.735	0.735127	18	15	313.085	-0.340419		7.5	5	0	0	0	0	1	O5Cl-1	CHOCl-	15	7	956.1
313.121	7050.6	312.772	0.771596	22	16	313.121	0.0588274		6.5	4	0	0	0	0	1	O4Cl-1	CHOCl-	16	6	7050.6
313.144	1508.4	312.795	0.79463	21	19	313.145	-0.777851		9.5	4	0	0	0	0	0	O4	CHO	19	9	1508.4
313.158	3783.7	312.808	0.807925	26	17	313.158	0.0109213		5.5	3	0	0	0	0	1	O3Cl-1	CHOCl-	17	5	3783.7
313.181	3401.8	312.831	0.8311	25	20	313.181	-0.378631		8.5	3	0	0	0	0	0	O3	CHO	20	8	3401.8
313.239	769.4	312.889	0.888845	33	18	313.238	0.563213		2.5	4	0	0	0	0	0	O4	CHO	18	2	769.4
314.103	738	313.752	0.75243	16	17	314.103	-0.756375		10.5	5	1	0	0	0	0	O5N1	CHON	17	10	738
314.14	536.1	313.789	0.788789	20	18	314.14	-0.708538		9.5	4	1	0	0	0	0	O4N1	CHON	18	9	536.1
314.176	401.6	313.825	0.825218	24	19	314.176	-0.437907		8.5	3	1	0	0	0	0	O3N1	CHON	19	8	401.6
314.226	2792.7	313.875	0.874653	33	18	314.226	-0.304176		3.5	1	1	0	0	0	1	O1N1Cl-1	CHONCl-	18	3	2792.7
315.1	5616.8	314.749	0.748596	20	15	315.1	-0.11609		6.5	5	0	0	0	0	1	O5Cl-1	CHOCl-	15	6	5616.8
315.137	11509	314.785	0.784875	24	16	315.137	-0.322336		5.5	4	0	0	0	0	1	O4Cl-1	CHOCl-	16	5	11509
315.16	2234.1	314.808	0.808259	23	19	315.16	-0.0430889		8.5	4	0	0	0	0	0	O4	CHO	19	8	2234.1
315.173	954.2	314.821	0.821195	28	17	315.173	-0.40162		4.5	3	0	0	0	0	1	O3Cl-1	CHOCl-	17	4	954.2
315.196	11556	314.844	0.844489	27	20	315.197	-0.407936		7.5	3	0	0	0	0	0	O3	CHO	20	7	11556
315.209	993.1	314.857	0.857424	32	18	315.21	-0.76641		3.5	2	0	0	0	0	1	O2Cl-1	CHOCl-	18	3	993.1
315.254	680.8	314.902	0.901855	35	18	315.254	-0.677485		1.5	4	0	0	0	0	0	O4	CHO	18	1	680.8
316.119	492.4	315.766	0.766189	18	17	316.119	0.387259		9.5	5	1	0	0	0	0	O5N1	CHON	17	9	492.4
316.192	696.7	315.838	0.838498	26	19	316.192	-0.814632		7.5	3	1	0	0	0	0	O3N1	CHON	19	7	696.7
316.213	894.3	315.86	0.859884	30	16	316.213	0.0709019		2.5	5	1	0	0	0	0	O5N1	CHON	16	2	894.3
316.241	52435.3	315.888	0.888072	35	18	316.241	-0.238994		2.5	1	1	0	0	0	1	O1N1Cl-1	CHONCl-	18	2	52435.3
317.08	1571.1	316.725	0.725456	18	14	317.08	-0.730352		6.5	6	0	0	0	0	1	O6Cl-1	CHOCl-	14	6	1571.1
317.116	10067.3	316.762	0.761965	22	15	317.116	-0.209954		5.5	5	0	0	0	0	1	O5Cl-1	CHOCl-	15	5	10067.3
317.139	21852	316.785	0.785259	21	18	317.139	-0.216245		8.5	5	0	0	0	0	0	O5	CHO	18	8	21852
317.152	10456.6	316.798	0.798255	26	16	317.153	-0.383348		4.5	4	0	0	0	0	1	O4Cl-1	CHOCl-	16	4	10456.6
317.176	118027	316.822	0.821589	25	19	317.176	-0.263513		7.5	4	0	0	0	0	0	O4	CHO	19	7	118027
317.189	6127.6	316.835	0.834644	30	17	317.189	-0.241433		3.5	3	0	0	0	0	1	O3Cl-1	CHOCl-	17	3	6127.6
317.212	4100.3	316.858	0.857948	29	20	317.212	-0.216196		6.5	3	0	0	0	0	0	O3	CHO	20	6	4100.3
317.225	4544.9	316.871	0.870993	34	18	317.225	-0.225644		2.5	2	0	0	0	0	1	O2Cl-1	CHOCl-	18	2	4544.9
317.248	3295.1	316.894	0.894168	33	21	317.249	-0.610184		5.5	2	0	0	0	0	0	O2	CHO	21	5	3295.1
318.135	1295.2	317.779	0.779288	20	17	318.135	-0.558191		8.5	5	1	0	0	0	0	O5N1	CHON	17	8	1295.2
318.171	2279.9	317.816	0.815638	24	18	318.171	-0.542412		7.5	4	1	0	0	0	0	O4N1	CHON	18	7	2279.9
318.207	4850.5	317.852	0.852007	28	19	318.207	-0.463785		6.5	3	1	0	0	0	0	O3N1	CHON	19	6	4850.5
318.257	840.9	317.902	0.901631	37	18	318.257	0.265258		1.5	1	1	0	0	0	1	O1N1Cl-1	CHONCl-	18	1	840.9
319.095	2672.7	318.739	0.739055	20	14	319.095	-0.098967		5.5	6	0	0	0	0	1	O6Cl-1	CHOCl-	14	5	2672.7
319.132	16863.2	318.775	0.775355	24	15	319.132	-0.239963		4.5	5	0	0	0	0	1	O5Cl-1	CHOCl-	15	4	16863.2
319.155	3009.3	318.799	0.798569	23	18	319.155	-0.496874		7.5	5	0	0	0	0	0	O5	CHO	18	7	3009.3
319.168	2917.9	318.812	0.811604	28	16	319.168	-0.537585		3.5	4	0	0	0	0	1	O4Cl-1	CHOCl-	16	3	2917.9
319.191	2671.6	318.835	0.835058	27	19	319.191	-0.0425447		6.5	4	0	0	0	0	0	O4	CHO	19	6	2671.6
319.204	2981.5	318.848	0.847864	32	17	319.205	-0.80381		2.5	3	0	0	0	0	1	O3Cl-1	CHOCl-	17	2	2981.5
319.228	951.5	318.871	0.871347	31	20	319.228	-0.214831		5.5	3	0	0	0	0	0	O3	CHO	20	5	951.5
319.241	15773.1	318.884	0.884443	36	18	319.241	-0.0675975		1.5	2	0	0	0	0	1	O2Cl-1	CHOCl-	18	1	15773.1
320.15	2459.4	319.793	0.792777	22	17	320.15	-0.273559		7.5	5	1	0	0	0	0	O5N1	CHON	17	7	2459.4
320.187	5366.9	319.829	0.829127	26	18	320.187	-0.257912		6.5	4	1	0	0	0	0	O4N1	CHON	18	6	5366.9
320.223	3732.1	319.866	0.865556	30	19	320.223	0.00755754		5.5	3	1	0	0	0	0	O3N1	CHON	19	5	3732.1
320.244	940.8	319.887	0.886672	34	16	320.244	0.0387832		0.5	5	1	0	0	0	0	O5N1	CHON	16	0	940.8
321.111	1496	320.752	0.752285	22	14	321.111	-0.627758		4.5	6	0	0	0	0	1	O6Cl-1	CHOCl-	14	4	1496
321.126	7252.6	320.768	0.767638	22	18	321.126	-0.269613		8.5	3	0	0	0	0	1	O3Cl-1	CHOCl-	18	8	7252.6
321.147	2400.6	320.789	0.788864	26	15	321.147	0.104065		3.5	5	0	0	0	0	1	O5Cl-1	CHOCl-	15	3	2400.6
321.171	728.5	320.812	0.812398	25	18	321.171	0.845096		6.5	5	0	0	0	0	0	O5	CHO	18	6	728.5
321.184	809.4	320.825	0.825133	30	16	321.184	-0.129458		2.5	4	0	0	0	0	1	O4Cl-1	CHOCl-	16	2	809.4
321.207	976.4	320.848	0.848267	29	19	321.207	-0.633796		5.5	4	0	0	0	0	0	O4	CHO	19	5	976.4
321.22	654.2	320.861	0.861213	34	17	321.22	-0.954423		1.5	3	0	0	0	0	1	O3Cl-1	CHOCl-	17	1	654.2
321.244	1149.7	320.885	0.884807	33	20	321.244	-0.0267084		4.5	3	0	0	0	0	0	O3	CHO	20	4	1149.7
321.28	717.2	320.921	0.921006	37	21	321.28	-0.478025		3.5	2	0	0	0	0	0	O2	CHO	21	3	717.2
322.13	827.1	321.77	0.770137	20	16	322.13	0.674946		7.5	6	1	0	0	0	0	O6N1	CHON	16	7	827.1
322.166	1015.1	321.806	0.806257	24	17	322.166	-0.0235279		6.5	5	1	0	0	0	0	O5N1	CHON	17	6	1015.1
322.216	759.5	321.856	0.855861	33	16	322.215	0.634421		1.5	3	1	0	0	0	1	O3N1Cl-1	CHONCl-	16	1	759.5
323.142	1959.1	322.781	0.781117	24	18	323.142	-0.0203623		7.5	3	0	0	0	0	1	O3Cl-1	CHOCl-	18	7	1959.1
323.186	1954.4	322.826	0.825597	27	18	323.186	0.220987		5.5	5	0	0	0	0	0	O5	CHO	18	5	1954.4
323.223	2040.2	322.862	0.861887	31	19	323.223	0.0508012		4.5	4	0	0	0	0	0	O4	CHO	19	4	2040.2
323.259	13068.5	322.898	0.898106	35	20	323.259	-0.335891		3.5	3	0	0	0	0	0	O3	CHO	20	3	13068.5
323.295	720.4	322.934	0.934216	39	21	323.296	-1.06274		2.5	2	0	0	0	0	0	O2	CHO	21	2	720.4
324.145	20966	323.783	0.783247	22	16	324.145	-0.223912		6.5	6	1	0	0	0	0	O6N1	CHON	16	6	20966
324.161	537.5	323.799	0.798669	22	20	324.161	0.346804		10.5	3	1	0	0	0	0	O3N1	CHON	20	10	537.5
324.218	669.1	323.856	0.855776	30	18	324.218	-0.717356		4.5	4	1	0	0	0	0	O4N1	CHON	18	4	669.1
325.085	744.2	324.722	0.721757	18	16	325.085	-0.235569		8.5	5	0	0	0	0	1	O5Cl-1	CHOCl-	16	8	744.2
325.121	2749.4	324.758	0.758017	22	17	325.121	-0.496984		7.5	4	0	0	0	0	1	O4Cl-1	CHOCl-	17	7	2749.4
325.142	589.5	324.779	0.778974	26	14	325.142	-0.958288		2.5	6	0	0	0	0	1	O6Cl-1	CHOCl-	14	2	589.5
325.144	1406.7	324.781	0.781211	21	20	325.145	-0.810655		10.5	4	0	0	0	0	0	O4	CHO	20	10	1406.7
325.158	1227.6	324.795	0.794506	26	18	325.158	-0.0509904		6.5	3	0	0	0	0	1	O3Cl-1	CHOCl-	18	6	1227.6
325.181	677.9	324.818	0.81782	25	21	325.181	0.00436711		9.5	3	0	0	0	0	0	O3	CHO	21	9	677.9
325.239	1131.1	324.875	0.875366	33	19	325.238	0.29646		3.5	4	0	0	0	0	0	O4	CHO	19	3	1131.1
326.104	509.7	325.739	0.73945	16	18	326.103	0.559393		11.5	5	1	0	0	0	0	O5N1	CHON	18	11	509.7
326.14	976.4	325.776	0.775769	20	19	326.14	0.482677		10.5	4	1	0	0	0	0	O4N1	CHON	19	10	976.4
326.197	906.6	325.833	0.832935	28	17	326.197	-0.391113		4.5	5	1	0	0	0	0	O5N1	CHON	17	4	906.6
327.1	32134.7	326.735	0.735207	20	16	327.1	-0.0812591		7.5	5	0	0	0	0	1	O5Cl-1	CHOCl-	16	7	32134.7
327.123	429.2	326.758	0.758211	19	19	327.124	-0.973882		10.5	5	0	0	0	0	0	O5	CHO	19	10	429.2
327.137	5947.1	326.771	0.771456	24	17	327.137	-0.371648		6.5	4	0	0	0	0	1	O4Cl-1	CHOCl-	17	6	5947.1
327.158	807.6	326.793	0.792842	28	14	327.158	0.484231		1.5	6	0	0	0	0	1	O6Cl-1	CHOCl-	14	1	807.6
327.16	1709.9	326.795	0.7947	23	20	327.16	-0.530565		9.5	4	0	0	0	0	0	O4	CHO	20	9	1709.9
327.173	7658.5	326.808	0.807995	28	18	327.173	0.224407		5.5	3	0	0	0	0	1	O3Cl-1	CHOCl-	18	5	7658.5
327.197	677.7	326.831	0.831329	27	21	327.197	0.34053		8.5	3	0	0	0	0	0	O3	CHO	21	8	677.7
327.233	1723.3	326.868	0.867639	31	22	327.233	0.233534		7.5	2	0	0	0	0	0	O2	CHO	22	7	1723.3
328.155	915.3	327.789	0.788839	22	19	328.155	-0.525909		9.5	4	1	0	0	0	0	O4N1	CHON	19	9	915.3
328.168	656.3	327.802	0.801914	27	17	328.168	-0.443613		5.5	3	1	0	0	0	1	O3N1Cl-1	CHONCl-	17	5	656.3
328.177	842.7	327.81	0.810355	26	16	328.177	0.723452		4.5	6	1	0	0	0	0	O6N1	CHON	16	4	842.7
328.205	747.4	327.838	0.838403	31	18	328.205	-0.00176688		4.5	2	1	0	0	0	1	O2N1Cl-1	CHONCl-	18	4	747.4
329.08	913.7	328.712	0.712157	18	15	329.08	-0.399842		7.5	6	0	0	0	0	1	O6Cl-1	CHOCl-	15	7	913.7
329.116	64277.3	328.749	0.748596	22	16	329.116	-0.111146		6.5	5	0	0	0	0	1	O5Cl-1	CHOCl-	16	6	64277.3
329.152	26675.5	328.785	0.784925	26	17	329.153	-0.156705		5.5	4	0	0	0	0	1	O4Cl-1	CHOCl-	17	5	26675.5
329.176	3456	328.808	0.808229	25	20	329.176	-0.132391		8.5	4	0	0	0	0	0	O4	CHO	20	8	3456
329.189	6412.8	328.821	0.821275	30	18	329.189	-0.141499		4.5	3	0	0	0	0	1	O3Cl-1	CHOCl-	18	4	6412.8
329.212	1353.5	328.845	0.844629	29	21	329.212	0.0346892		7.5	3	0	0	0	0	0	O3	CHO	21	7	1353.5
329.249	766.6	328.881	0.880878	33	22	329.249	-0.25385		6.5	2	0	0	0	0	0	O2	CHO	22	6	766.6
330.171	1363.7	329.802	0.802228	24	19	330.171	-0.552986		8.5	4	1	0	0	0	0	O4N1	CHON	19	8	1363.7
330.192	571.2	329.824	0.823544	28	16	330.192	0.0830428		3.5	6	1	0	0	0	0	O6N1	CHON	16	3	571.2
330.207	1386.6	329.839	0.838667	28	20	330.207	-0.265227		7.5	3	1	0	0	0	0	O3N1	CHON	20	7	1386.6
330.22	32876.9	329.852	0.851743	33	18	330.221	-0.183453		3.5	2	1	0	0	0	1	O2N1Cl-1	CHONCl-	18	3	32876.9
331.095	3417	330.726	0.725606	20	15	331.095	-0.246394		6.5	6	0	0	0	0	1	O6Cl-1	CHOCl-	15	6	3417
331.111	1052.2	330.741	0.740919	20	19	331.111	-0.0198722		10.5	3	0	0	0	0	1	O3Cl-1	CHOCl-	19	10	1052.2
331.132	16045	330.762	0.761955	24	16	331.132	-0.231267		5.5	5	0	0	0	0	1	O5Cl-1	CHOCl-	16	5	16045
331.155	620.6	330.785	0.785439	23	19	331.155	0.336459		8.5	5	0	0	0	0	0	O5	CHO	19	8	620.6
331.168	2406.4	330.798	0.798465	28	17	331.168	0.266995		4.5	4	0	0	0	0	1	O4Cl-1	CHOCl-	17	4	2406.4
331.191	4533.4	330.822	0.821679	27	20	331.191	0.0193849		7.5	4	0	0	0	0	0	O4	CHO	20	7	4533.4
331.205	14741.1	330.835	0.834694	32	18	331.205	-0.0802522		3.5	3	0	0	0	0	1	O3Cl-1	CHOCl-	18	3	14741.1
331.228	2100.6	330.858	0.858008	31	21	331.228	-0.0259033		6.5	3	0	0	0	0	0	O3	CHO	21	6	2100.6
331.264	1563.7	330.894	0.894248	35	22	331.264	-0.342868		5.5	2	0	0	0	0	0	O2	CHO	22	5	1563.7
332.15	5488.3	331.779	0.779348	22	18	332.15	-0.353996		8.5	5	1	0	0	0	0	O5N1	CHON	18	8	5488.3
332.208	1398.1	331.837	0.837054	30	16	332.208	0.413657		2.5	6	1	0	0	0	0	O6N1	CHON	16	2	1398.1
332.236	24084.2	331.865	0.865182	35	18	332.236	-0.0619436		2.5	2	1	0	0	0	1	O2N1Cl-1	CHONCl-	18	2	24084.2
333.053	480.7	332.682	0.68158	14	17	333.054	-0.169882		11.5	5	0	0	0	0	1	O5Cl-1	CHOCl-	17	11	480.7
333.09	710.5	332.718	0.718109	18	18	333.09	0.385542		10.5	4	0	0	0	0	1	O4Cl-1	CHOCl-	18	10	710.5
333.111	1570.8	332.739	0.738995	22	15	333.111	-0.274923		5.5	6	0	0	0	0	1	O6Cl-1	CHOCl-	15	5	1570.8
333.126	1967.6	332.754	0.754318	22	19	333.126	-0.019752		9.5	3	0	0	0	0	1	O3Cl-1	CHOCl-	19	9	1967.6
333.148	4146.1	332.776	0.775554	26	16	333.147	0.370467		4.5	5	0	0	0	0	1	O5Cl-1	CHOCl-	16	4	4146.1
333.17	697.7	332.798	0.798299	25	19	333.171	-1.28637		7.5	5	0	0	0	0	0	O5	CHO	19	7	697.7
333.184	2407	332.812	0.811734	30	17	333.184	-0.124796		3.5	4	0	0	0	0	1	O4Cl-1	CHOCl-	17	3	2407
333.207	1339.6	332.835	0.835278	29	20	333.207	0.619495		6.5	4	0	0	0	0	0	O4	CHO	20	6	1339.6
333.22	28768.6	332.848	0.848133	34	18	333.22	0.040274		2.5	3	0	0	0	0	1	O3Cl-1	CHOCl-	18	2	28768.6
333.257	543.8	332.885	0.884553	38	19	333.257	0.265321		1.5	2	0	0	0	0	1	O2Cl-1	CHOCl-	19	1	543.8
334.13	1565.8	333.757	0.756538	20	17	334.13	0.0521358		8.5	6	1	0	0	0	0	O6N1	CHON	17	8	1565.8
334.166	2775.9	333.793	0.792697	24	18	334.166	-0.501487		7.5	5	1	0	0	0	0	O5N1	CHON	18	7	2775.9
334.203	2215.9	333.829	0.829336	28	19	334.202	0.381266		6.5	4	1	0	0	0	0	O4N1	CHON	19	6	2215.9
334.224	1353.2	333.85	0.850333	32	16	334.224	0.0521211		1.5	6	1	0	0	0	0	O6N1	CHON	16	1	1353.2
334.239	2730	333.865	0.865496	32	20	334.239	-0.172272		5.5	3	1	0	0	0	0	O3N1	CHON	20	5	2730
334.252	933	333.879	0.878531	37	18	334.252	-0.211158		1.5	2	1	0	0	0	1	O2N1Cl-1	CHONCl-	18	1	933
335.105	580.4	334.731	0.731138	20	18	335.106	-0.720907		9.5	4	0	0	0	0	1	O4Cl-1	CHOCl-	18	9	580.4
335.127	5840	334.752	0.752475	24	15	335.127	-0.0345538		4.5	6	0	0	0	0	1	O6Cl-1	CHOCl-	15	4	5840
335.142	1429.8	334.768	0.767767	24	19	335.142	0.129557		8.5	3	0	0	0	0	1	O3Cl-1	CHOCl-	19	8	1429.8
335.186	2405	334.812	0.812198	27	19	335.186	0.213076		6.5	5	0	0	0	0	0	O5	CHO	19	6	2405
335.199	1140.5	334.825	0.825113	32	17	335.199	-0.183711		2.5	4	0	0	0	0	1	O4Cl-1	CHOCl-	17	2	1140.5
335.223	1956.3	334.848	0.848427	31	20	335.223	-0.130003		5.5	4	0	0	0	0	0	O4	CHO	20	5	1956.3
335.236	1982.6	334.862	0.861672	36	18	335.236	0.457648		1.5	3	0	0	0	0	1	O3Cl-1	CHOCl-	18	1	1982.6
335.259	406.4	334.885	0.884507	35	21	335.259	-0.920422		4.5	3	0	0	0	0	0	O3	CHO	21	4	406.4
336.182	3519.8	335.806	0.806257	26	18	336.182	-0.022547		6.5	5	1	0	0	0	0	O5N1	CHON	18	6	3519.8
337.121	2942.2	336.745	0.744648	22	18	337.121	-0.390304		8.5	4	0	0	0	0	1	O4Cl-1	CHOCl-	18	8	2942.2
337.157	1036.2	336.781	0.781017	26	19	337.158	-0.316113		7.5	3	0	0	0	0	1	O3Cl-1	CHOCl-	19	7	1036.2
337.181	549.8	336.804	0.804401	25	22	337.181	-0.0551037		10.5	3	0	0	0	0	0	O3	CHO	22	10	549.8
337.202	1188.5	336.825	0.825387	29	19	337.202	-0.41097		5.5	5	0	0	0	0	0	O5	CHO	19	5	1188.5
337.215	720.6	336.838	0.838433	34	17	337.215	-0.41985		1.5	4	0	0	0	0	1	O4Cl-1	CHOCl-	17	1	720.6
337.238	2839	336.862	0.861926	33	20	337.238	0.1673		4.5	4	0	0	0	0	0	O4	CHO	20	4	2839
337.251	966.9	336.875	0.874852	38	18	337.252	-0.197419		0.5	3	0	0	0	0	1	O3Cl-1	CHOCl-	18	0	966.9
337.275	5979.1	336.898	0.898156	37	21	337.275	-0.173686		3.5	3	0	0	0	0	0	O3	CHO	21	3	5979.1
338.14	752	337.762	0.76214	20	20	338.14	-0.214645		11.5	4	1	0	0	0	0	O4N1	CHON	20	11	752
338.197	1115.3	337.82	0.819676	28	18	338.197	0.0367244		5.5	5	1	0	0	0	0	O5N1	CHON	18	5	1115.3
339.1	1714	338.722	0.721847	20	17	339.1	0.0395756		8.5	5	0	0	0	0	1	O5Cl-1	CHOCl-	17	8	1714
339.137	6983.8	338.758	0.758057	24	18	339.137	-0.358498		7.5	4	0	0	0	0	1	O4Cl-1	CHOCl-	18	7	6983.8
339.173	6086	338.794	0.794406	28	19	339.173	-0.343718		6.5	3	0	0	0	0	1	O3Cl-1	CHOCl-	19	6	6086
339.197	952.1	338.818	0.81787	27	22	339.197	0.151594		9.5	3	0	0	0	0	0	O3	CHO	22	9	952.1
339.217	475.3	338.839	0.838607	31	19	339.218	-0.939161		4.5	5	0	0	0	0	0	O5	CHO	19	4	475.3
339.254	1756.5	338.875	0.875266	35	20	339.254	-0.0105523		3.5	4	0	0	0	0	0	O4	CHO	20	3	1756.5
339.29	2017.7	338.911	0.911405	39	21	339.29	-0.614753		2.5	3	0	0	0	0	0	O3	CHO	21	2	2017.7
340.155	352.8	339.775	0.77541	22	20	340.155	-0.595551		10.5	4	1	0	0	0	0	O4N1	CHON	20	10	352.8
340.168	7353.5	339.789	0.788555	27	18	340.168	-0.310375		6.5	3	1	0	0	0	1	O3N1Cl-1	CHONCl-	18	6	7353.5
341.079	705.9	340.698	0.698378	18	16	341.08	-1.49988		8.5	6	0	0	0	0	1	O6Cl-1	CHOCl-	16	8	705.9
341.116	2445	340.735	0.735227	22	17	341.116	-0.0192893		7.5	5	0	0	0	0	1	O5Cl-1	CHOCl-	17	7	2445
341.152	6965.9	340.771	0.771466	26	18	341.153	-0.327068		6.5	4	0	0	0	0	1	O4Cl-1	CHOCl-	18	6	6965.9
341.174	2156.9	340.793	0.792613	30	15	341.174	-0.209805		1.5	6	0	0	0	0	1	O6Cl-1	CHOCl-	15	1	2156.9
341.189	155902	340.808	0.807816	30	19	341.189	-0.312378		5.5	3	0	0	0	0	1	O3Cl-1	CHOCl-	19	5	155902
341.212	2258.7	340.831	0.8311	29	22	341.212	-0.347525		8.5	3	0	0	0	0	0	O3	CHO	22	8	2258.7
341.248	285.9	340.867	0.867389	33	23	341.249	-0.508661		7.5	2	0	0	0	0	0	O2	CHO	23	7	285.9
342.134	378	341.752	0.75235	20	19	342.135	-0.928231		10.5	5	1	0	0	0	0	O5N1	CHON	19	10	378
342.135	361.8	341.753	0.752859	20	19	342.135	0.56241		10.5	5	1	0	0	0	0	O5N1	CHON	19	10	361.8
342.171	4856.1	341.789	0.788779	24	20	342.171	-0.679718		9.5	4	1	0	0	0	0	O4N1	CHON	20	9	4856.1
342.192	25371.4	341.81	0.810045	28	17	342.192	-0.212103		4.5	6	1	0	0	0	0	O6N1	CHON	17	4	25371.4
342.257	610.3	341.875	0.874893	37	20	342.257	0.421964		3.5	1	1	0	0	0	1	O1N1Cl-1	CHONCl-	20	3	610.3
343.132	28071.6	342.749	0.748516	24	17	343.132	-0.339753		6.5	5	0	0	0	0	1	O5Cl-1	CHOCl-	17	6	28071.6
343.168	14945.8	342.785	0.785015	28	18	343.168	0.111957		5.5	4	0	0	0	0	1	O4Cl-1	CHOCl-	18	5	14945.8
343.191	1438.9	342.808	0.80808	27	21	343.191	-0.564058		8.5	4	0	0	0	0	0	O4	CHO	21	8	1438.9
343.204	8304.7	342.821	0.821245	32	19	343.205	-0.223132		4.5	3	0	0	0	0	1	O3Cl-1	CHOCl-	19	4	8304.7
343.228	1982.4	342.845	0.844699	31	22	343.228	0.237219		7.5	3	0	0	0	0	0	O3	CHO	22	7	1982.4
343.241	1888.9	342.857	0.857484	36	20	343.241	-0.529016		3.5	2	0	0	0	0	1	O2Cl-1	CHOCl-	20	3	1888.9
343.264	1493.9	342.881	0.880938	35	23	343.264	-0.0686931		6.5	2	0	0	0	0	0	O2	CHO	23	6	1493.9
344.15	3963.7	343.766	0.766089	22	19	344.15	0.0651462		9.5	5	1	0	0	0	0	O5N1	CHON	19	9	3963.7
344.187	6287.6	343.802	0.802368	26	20	344.187	-0.123712		8.5	4	1	0	0	0	0	O4N1	CHON	20	8	6287.6
344.2	1879	343.815	0.815473	31	18	344.2	0.0418946		4.5	3	1	0	0	0	1	O3N1Cl-1	CHONCl-	18	4	1879
344.236	1110.2	343.852	0.851733	35	19	344.236	-0.205033		3.5	2	1	0	0	0	1	O2N1Cl-1	CHONCl-	19	3	1110.2
344.272	26700.2	343.888	0.888042	39	20	344.273	-0.306675		2.5	1	1	0	0	0	1	O1N1Cl-1	CHONCl-	20	2	26700.2
345.111	2870.3	344.726	0.725716	22	16	345.111	0.0823506		6.5	6	0	0	0	0	1	O6Cl-1	CHOCl-	16	6	2870.3
345.126	817.6	344.741	0.741079	22	20	345.126	0.444533		10.5	3	0	0	0	0	1	O3Cl-1	CHOCl-	20	10	817.6
345.147	31353.8	344.762	0.761925	26	17	345.147	-0.308795		5.5	5	0	0	0	0	1	O5Cl-1	CHOCl-	17	5	31353.8
345.171	628.1	344.785	0.785299	25	20	345.171	-0.0827993		8.5	5	0	0	0	0	0	O5	CHO	20	8	628.1
345.184	18044.6	344.798	0.798265	30	18	345.184	-0.323248		4.5	4	0	0	0	0	1	O4Cl-1	CHOCl-	18	4	18044.6
345.207	1155.9	344.821	0.821359	29	21	345.207	-0.908382		7.5	4	0	0	0	0	0	O4	CHO	21	7	1155.9
345.22	10295	344.835	0.834634	34	19	345.22	-0.250796		3.5	3	0	0	0	0	1	O3Cl-1	CHOCl-	19	3	10295
345.243	729.2	344.858	0.857998	33	22	345.244	-0.0538168		6.5	3	0	0	0	0	0	O3	CHO	22	6	729.2
345.256	940.9	344.871	0.870904	38	20	345.257	-0.467999		2.5	2	0	0	0	0	1	O2Cl-1	CHOCl-	20	2	940.9
345.28	2767.2	344.894	0.894178	37	23	345.28	-0.531684		5.5	2	0	0	0	0	0	O2	CHO	23	5	2767.2
346.166	1690.5	345.779	0.779268	24	19	346.166	-0.570766		8.5	5	1	0	0	0	0	O5N1	CHON	19	8	1690.5
346.202	1409.3	345.816	0.815757	28	20	346.202	-0.151876		7.5	4	1	0	0	0	0	O4N1	CHON	20	7	1409.3
346.215	509.7	345.829	0.828903	33	18	346.215	0.128302		3.5	3	1	0	0	0	1	O3N1Cl-1	CHONCl-	18	3	509.7
346.239	1176.9	345.852	0.852137	32	21	346.239	-0.0507739		6.5	3	1	0	0	0	0	O3N1	CHON	21	6	1176.9
347.127	8145.6	346.739	0.738945	24	16	347.127	-0.407862		5.5	6	0	0	0	0	1	O6Cl-1	CHOCl-	16	5	8145.6
347.142	6512.3	346.754	0.754248	24	20	347.142	-0.220601		9.5	3	0	0	0	0	1	O3Cl-1	CHOCl-	20	9	6512.3
347.163	3553.9	346.775	0.775325	28	17	347.163	-0.307002		4.5	5	0	0	0	0	1	O5Cl-1	CHOCl-	17	4	3553.9
347.199	10342.3	346.812	0.811674	32	18	347.199	-0.292569		3.5	4	0	0	0	0	1	O4Cl-1	CHOCl-	18	3	10342.3
347.223	1979.9	346.835	0.834798	31	21	347.223	-0.787909		6.5	4	0	0	0	0	0	O4	CHO	21	6	1979.9
347.236	3556.5	346.848	0.848063	36	19	347.236	-0.162944		2.5	3	0	0	0	0	1	O3Cl-1	CHOCl-	19	2	3556.5
347.259	763.9	346.871	0.871487	35	22	347.259	0.205668		5.5	3	0	0	0	0	0	O3	CHO	22	5	763.9
347.272	3336.3	346.884	0.884383	40	20	347.272	-0.234916		1.5	2	0	0	0	0	1	O2Cl-1	CHOCl-	20	1	3336.3
348.145	1899.9	347.756	0.756458	22	18	348.145	-0.179752		8.5	6	1	0	0	0	0	O6N1	CHON	18	8	1899.9
348.182	1958.8	347.793	0.792717	26	19	348.182	-0.423859		7.5	5	1	0	0	0	0	O5N1	CHON	19	7	1958.8
348.218	1139.1	347.829	0.828957	30	20	348.218	-0.72535		6.5	4	1	0	0	0	0	O4N1	CHON	20	6	1139.1
348.231	1928.5	347.842	0.842132	35	18	348.231	-0.360622		2.5	3	1	0	0	0	1	O3N1Cl-1	CHONCl-	18	2	1928.5
348.254	1551.3	347.865	0.865476	34	21	348.254	-0.222768		5.5	3	1	0	0	0	0	O3N1	CHON	21	5	1551.3
349.121	1809.4	348.731	0.731298	22	19	349.121	-0.233672		9.5	4	0	0	0	0	1	O4Cl-1	CHOCl-	19	9	1809.4
349.142	2307.9	348.752	0.752355	26	16	349.142	-0.376866		4.5	6	0	0	0	0	1	O6Cl-1	CHOCl-	16	4	2307.9
349.179	796.6	348.789	0.788734	30	17	349.179	-0.276592		3.5	5	0	0	0	0	1	O5Cl-1	CHOCl-	17	3	796.6
349.215	3867.4	348.825	0.825083	34	18	349.215	-0.262245		2.5	4	0	0	0	0	1	O4Cl-1	CHOCl-	18	2	3867.4
349.238	543.3	348.848	0.848267	33	21	349.238	-0.582925		5.5	4	0	0	0	0	0	O4	CHO	21	5	543.3
349.288	661.1	348.898	0.897642	42	20	349.288	-0.634376		0.5	2	0	0	0	0	1	O2Cl-1	CHOCl-	20	0	661.1
350.197	1498.4	349.806	0.806187	28	19	350.197	-0.221532		6.5	5	1	0	0	0	0	O5N1	CHON	19	6	1498.4
350.247	15394.3	349.856	0.855621	37	18	350.247	-0.101585		1.5	3	1	0	0	0	1	O3N1Cl-1	CHONCl-	18	1	15394.3
351.137	2287.8	350.745	0.744508	24	19	351.137	-0.77343		8.5	4	0	0	0	0	1	O4Cl-1	CHOCl-	19	8	2287.8
351.16	3230.3	350.768	0.767612	23	22	351.16	-1.32014		11.5	4	0	0	0	0	0	O4	CHO	22	11	3230.3
351.173	6398.6	350.781	0.781027	28	20	351.173	-0.275021		7.5	3	0	0	0	0	1	O3Cl-1	CHOCl-	20	7	6398.6
351.218	859.7	350.826	0.825737	31	20	351.218	0.601963		5.5	5	0	0	0	0	0	O5	CHO	20	5	859.7
351.231	1393.8	350.838	0.838363	36	18	351.231	-0.602396		1.5	4	0	0	0	0	1	O4Cl-1	CHOCl-	18	1	1393.8
351.254	2324.8	350.862	0.861887	35	21	351.254	0.0467471		4.5	4	0	0	0	0	0	O4	CHO	21	4	2324.8
351.29	6342.7	350.898	0.898116	39	22	351.29	-0.280622		3.5	3	0	0	0	0	0	O3	CHO	22	3	6342.7
352.176	54854.7	351.783	0.783197	26	18	352.177	-0.348064		6.5	6	1	0	0	0	0	O6N1	CHON	18	6	54854.7
353.116	876.7	352.722	0.721658	22	18	353.116	-0.500062		8.5	5	0	0	0	0	1	O5Cl-1	CHOCl-	18	8	876.7
353.152	50480.6	352.758	0.758087	26	19	353.153	-0.259321		7.5	4	0	0	0	0	1	O4Cl-1	CHOCl-	19	7	50480.6
353.189	5592.9	352.795	0.794536	30	20	353.189	0.0379969		6.5	3	0	0	0	0	1	O3Cl-1	CHOCl-	20	6	5592.9
353.21	721.9	352.815	0.815173	34	17	353.21	-1.29266		1.5	5	0	0	0	0	1	O5Cl-1	CHOCl-	17	1	721.9
353.212	2328.9	352.818	0.81781	29	23	353.212	-0.0242911		9.5	3	0	0	0	0	0	O3	CHO	23	9	2328.9
353.233	1775.2	352.839	0.839026	33	20	353.233	0.287119		4.5	5	0	0	0	0	0	O5	CHO	20	4	1775.2
353.269	662.8	352.875	0.874996	37	21	353.27	-0.774422		3.5	4	0	0	0	0	0	O4	CHO	21	3	662.8
353.306	705.3	352.912	0.911595	41	22	353.306	-0.0525887		2.5	3	0	0	0	0	0	O3	CHO	22	2	705.3
354.184	709.3	353.789	0.788555	29	19	354.184	-0.298093		6.5	3	1	0	0	0	1	O3N1Cl-1	CHONCl-	19	6	709.3
354.192	823.8	353.796	0.796266	28	18	354.192	-1.27778		5.5	6	1	0	0	0	0	O6N1	CHON	18	5	823.8
355.132	2926	354.735	0.735077	24	18	355.132	-0.440906		7.5	5	0	0	0	0	1	O5Cl-1	CHOCl-	18	7	2926
355.168	7356.6	354.772	0.771546	28	19	355.168	-0.0889153		6.5	4	0	0	0	0	1	O4Cl-1	CHOCl-	19	6	7356.6
355.189	1750.2	354.792	0.792463	32	16	355.189	-0.623836		1.5	6	0	0	0	0	1	O6Cl-1	CHOCl-	16	1	1750.2
355.204	19921.5	354.808	0.807846	32	20	355.205	-0.215594		5.5	3	0	0	0	0	1	O3Cl-1	CHOCl-	20	5	19921.5
355.228	6281	354.831	0.831189	31	23	355.228	-0.0804551		8.5	3	0	0	0	0	0	O3	CHO	23	8	6281
355.322	10184.2	354.925	0.924935	43	22	355.322	-0.221151		1.5	3	0	0	0	0	0	O3	CHO	22	1	10184.2
356.15	643.8	355.753	0.752689	22	20	356.15	0.0629512		10.5	5	1	0	0	0	0	O5N1	CHON	20	10	643.8
356.186	1359.9	355.789	0.788769	26	21	356.187	-0.681047		9.5	4	1	0	0	0	0	O4N1	CHON	21	9	1359.9
356.208	2618.2	355.81	0.810015	30	18	356.208	-0.287978		4.5	6	1	0	0	0	0	O6N1	CHON	18	4	2618.2
356.244	654	355.846	0.846415	34	19	356.244	-0.13356		3.5	5	1	0	0	0	0	O5N1	CHON	19	3	654
357.111	3468.2	356.712	0.712217	22	17	357.111	-0.200442		7.5	6	0	0	0	0	1	O6Cl-1	CHOCl-	17	7	3468.2
357.147	9625.5	356.749	0.748546	26	18	357.147	-0.242421		6.5	5	0	0	0	0	1	O5Cl-1	CHOCl-	18	6	9625.5
357.171	3024.4	356.772	0.77196	25	21	357.171	0.0879694		9.5	5	0	0	0	0	0	O5	CHO	21	9	3024.4
357.184	39087	356.785	0.784915	30	19	357.184	-0.172404		5.5	4	0	0	0	0	1	O4Cl-1	CHOCl-	19	5	39087
357.204	673.5	356.806	0.805562	34	16	357.205	-1.46017		0.5	6	0	0	0	0	1	O6Cl-1	CHOCl-	16	0	673.5
357.207	3609.9	356.808	0.808179	29	22	357.207	-0.261977		8.5	4	0	0	0	0	0	O4	CHO	22	8	3609.9
357.22	18627.1	356.821	0.821305	34	20	357.22	-0.0464137		4.5	3	0	0	0	0	1	O3Cl-1	CHOCl-	20	4	18627.1
357.257	1648.4	356.858	0.857654	38	21	357.257	-0.0324134		3.5	2	0	0	0	0	1	O2Cl-1	CHOCl-	21	3	1648.4
357.28	793	356.881	0.880888	37	24	357.28	-0.205945		6.5	2	0	0	0	0	0	O2	CHO	24	6	793
358.166	793.8	357.766	0.765789	24	20	358.166	-0.775003		9.5	5	1	0	0	0	0	O5N1	CHON	20	9	793.8
358.202	1570.2	357.802	0.802378	28	21	358.202	-0.0909539		8.5	4	1	0	0	0	0	O4N1	CHON	21	8	1570.2
358.224	1042.7	357.824	0.823504	32	18	358.224	-0.0351175		3.5	6	1	0	0	0	0	O6N1	CHON	18	3	1042.7
358.251	889.9	357.851	0.851433	37	20	358.252	-1.03441		3.5	2	1	0	0	0	1	O2N1Cl-1	CHONCl-	20	3	889.9
359.127	7396.7	358.726	0.725696	24	17	359.127	0.023446		6.5	6	0	0	0	0	1	O6Cl-1	CHOCl-	17	6	7396.7
359.142	685.3	358.741	0.741278	24	21	359.142	0.984068		10.5	3	0	0	0	0	1	O3Cl-1	CHOCl-	21	10	685.3
359.163	8356.6	358.762	0.761935	28	18	359.163	-0.268903		5.5	5	0	0	0	0	1	O5Cl-1	CHOCl-	18	5	8356.6
359.199	10300.8	358.798	0.798225	32	19	359.199	-0.421994		4.5	4	0	0	0	0	1	O4Cl-1	CHOCl-	19	4	10300.8
359.223	5608.6	358.822	0.821699	31	22	359.223	0.073548		7.5	4	0	0	0	0	0	O4	CHO	22	7	5608.6
359.236	21378.9	358.835	0.834674	36	20	359.236	-0.129664		3.5	3	0	0	0	0	1	O3Cl-1	CHOCl-	20	3	21378.9
359.272	705.4	358.871	0.870674	40	21	359.272	-1.08993		2.5	2	0	0	0	0	1	O2Cl-1	CHOCl-	21	2	705.4
360.145	2114.2	359.743	0.743169	22	19	360.145	0.131669		9.5	6	1	0	0	0	0	O6N1	CHON	19	9	2114.2
360.181	755.7	359.779	0.779228	26	20	360.182	-0.659611		8.5	5	1	0	0	0	0	O5N1	CHON	20	8	755.7
360.239	2147.5	359.837	0.836874	34	18	360.239	-0.118199		2.5	6	1	0	0	0	0	O6N1	CHON	18	2	2147.5
360.268	1708.6	359.865	0.865292	39	20	360.267	0.248205		2.5	2	1	0	0	0	1	O2N1Cl-1	CHONCl-	20	2	1708.6
361.085	739.5	360.681	0.68145	18	19	361.085	-0.51672		11.5	5	0	0	0	0	1	O5Cl-1	CHOCl-	19	11	739.5
361.121	795.9	360.718	0.718069	22	20	361.121	0.244849		10.5	4	0	0	0	0	1	O4Cl-1	CHOCl-	20	10	795.9
361.142	7972.4	360.739	0.739165	26	17	361.142	0.217145		5.5	6	0	0	0	0	1	O6Cl-1	CHOCl-	17	5	7972.4
361.179	4915	360.775	0.775345	30	18	361.179	-0.239715		4.5	5	0	0	0	0	1	O5Cl-1	CHOCl-	18	4	4915
361.202	596.8	360.799	0.798689	29	21	361.202	-0.10681		7.5	5	0	0	0	0	0	O5	CHO	21	7	596.8
361.215	7531	360.812	0.811744	34	19	361.215	-0.0874269		3.5	4	0	0	0	0	1	O4Cl-1	CHOCl-	19	3	7531
361.238	1528.1	360.835	0.835078	33	22	361.238	0.0177725		6.5	4	0	0	0	0	0	O4	CHO	22	6	1528.1
361.251	7711.2	360.848	0.848043	38	20	361.252	-0.211985		2.5	3	0	0	0	0	1	O3Cl-1	CHOCl-	20	2	7711.2
361.288	1670.7	360.885	0.884742	42	21	361.288	0.770632		1.5	2	0	0	0	0	1	O2Cl-1	CHOCl-	21	1	1670.7
362.161	729.3	361.757	0.756848	24	19	362.161	0.904074		8.5	6	1	0	0	0	0	O6N1	CHON	19	8	729.3
362.197	859.7	361.793	0.792628	28	20	362.197	-0.655941		7.5	5	1	0	0	0	0	O5N1	CHON	20	7	859.7
362.233	2290.1	361.829	0.829027	32	21	362.234	-0.504039		6.5	4	1	0	0	0	0	O4N1	CHON	21	6	2290.1
362.255	668.2	361.85	0.850333	36	18	362.255	0.048088		1.5	6	1	0	0	0	0	O6N1	CHON	18	1	668.2
362.27	4774.4	361.866	0.865586	36	22	362.27	0.0894915		5.5	3	1	0	0	0	0	O3N1	CHON	22	5	4774.4
363.137	1541.1	362.731	0.731458	24	20	363.137	0.215952		9.5	4	0	0	0	0	1	O4Cl-1	CHOCl-	20	9	1541.1
363.173	822.8	362.768	0.767678	28	21	363.173	-0.128258		8.5	3	0	0	0	0	1	O3Cl-1	CHOCl-	21	8	822.8
363.195	790.1	362.789	0.789034	32	18	363.194	0.560086		3.5	5	0	0	0	0	1	O5Cl-1	CHOCl-	18	3	790.1
363.231	2332.8	362.825	0.825193	36	19	363.231	0.0507118		2.5	4	0	0	0	0	1	O4Cl-1	CHOCl-	19	2	2332.8
363.267	5322.7	362.862	0.861513	40	20	363.267	-0.0181131		1.5	3	0	0	0	0	1	O3Cl-1	CHOCl-	20	1	5322.7
363.291	899.5	362.885	0.884917	39	23	363.29	0.279171		4.5	3	0	0	0	0	0	O3	CHO	23	4	899.5
363.304	476.5	362.898	0.898202	44	21	363.304	0.931508		0.5	2	0	0	0	0	1	O2Cl-1	CHOCl-	21	0	476.5
364.263	651.9	363.856	0.855901	39	19	364.262	0.671		1.5	3	1	0	0	0	1	O3N1Cl-1	CHONCl-	19	1	651.9
365.116	1328.5	364.708	0.708368	22	19	365.116	-0.182353		9.5	5	0	0	0	0	1	O5Cl-1	CHOCl-	19	9	1328.5
365.152	4419.5	364.744	0.744488	26	20	365.153	-0.798515		8.5	4	0	0	0	0	1	O4Cl-1	CHOCl-	20	8	4419.5
365.188	721.9	364.781	0.780717	30	21	365.189	-1.11334		7.5	3	0	0	0	0	1	O3Cl-1	CHOCl-	21	7	721.9
365.246	6951.1	364.838	0.838333	38	19	365.246	-0.661416		1.5	4	0	0	0	0	1	O4Cl-1	CHOCl-	19	1	6951.1
365.269	1065.1	364.862	0.861637	37	22	365.27	-0.639472		4.5	4	0	0	0	0	0	O4	CHO	22	4	1065.1
365.283	474.8	364.875	0.875182	42	20	365.283	0.72114		0.5	3	0	0	0	0	1	O3Cl-1	CHOCl-	20	0	474.8
365.306	2519.2	364.898	0.897926	41	23	365.306	-0.789967		3.5	3	0	0	0	0	0	O3	CHO	23	3	2519.2
366.184	643.1	365.775	0.775345	29	20	366.184	0.23054		7.5	3	1	0	0	0	1	O3N1Cl-1	CHONCl-	20	7	643.1
366.207	714.1	365.798	0.79825	28	23	366.207	-0.839906		10.5	3	1	0	0	0	0	O3N1	CHON	23	10	714.1
367.168	6139.4	366.758	0.758127	28	20	367.168	-0.14048		7.5	4	0	0	0	0	1	O4Cl-1	CHOCl-	20	7	6139.4
367.189	836.2	366.779	0.779383	32	17	367.189	0.268036		2.5	6	0	0	0	0	1	O6Cl-1	CHOCl-	17	2	836.2
367.191	963.3	366.781	0.781391	27	23	367.191	-0.227619		10.5	4	0	0	0	0	0	O4	CHO	23	10	963.3
367.204	615.5	366.794	0.794466	32	21	367.205	-0.154083		6.5	3	0	0	0	0	1	O3Cl-1	CHOCl-	21	6	615.5
367.228	9501.6	366.818	0.81772	31	24	367.228	-0.268443		9.5	3	0	0	0	0	0	O3	CHO	24	9	9501.6
367.241	552.6	366.831	0.831035	36	22	367.241	0.458609		5.5	2	0	0	0	0	1	O2Cl-1	CHOCl-	22	5	552.6
367.249	1549.5	366.838	0.838457	35	21	367.249	-1.27592		4.5	5	0	0	0	0	0	O5	CHO	21	4	1549.5
367.285	1414.6	366.875	0.875276	39	22	367.285	0.0174799		3.5	4	0	0	0	0	0	O4	CHO	22	3	1414.6
367.322	543.9	366.912	0.911525	43	23	367.322	-0.241151		2.5	3	0	0	0	0	0	O3	CHO	23	2	543.9
368.208	1255.9	367.796	0.796476	30	19	368.208	-0.658812		5.5	6	1	0	0	0	0	O6N1	CHON	19	5	1255.9
368.272	6849.3	367.861	0.861204	39	22	368.273	-0.395305		4.5	1	1	0	0	0	1	O1N1Cl-1	CHONCl-	22	4	6849.3
369.111	1182.1	368.699	0.698718	22	18	369.111	-0.464846		8.5	6	0	0	0	0	1	O6Cl-1	CHOCl-	18	8	1182.1
369.147	7056.3	368.735	0.735087	26	19	369.147	-0.397077		7.5	5	0	0	0	0	1	O5Cl-1	CHOCl-	19	7	7056.3
369.184	13417.3	368.771	0.771476	30	20	369.184	-0.275147		6.5	4	0	0	0	0	1	O4Cl-1	CHOCl-	20	6	13417.3
369.205	14842.2	368.793	0.792672	34	17	369.205	-0.0313644		1.5	6	0	0	0	0	1	O6Cl-1	CHOCl-	17	1	14842.2
369.22	3044.2	368.808	0.807806	34	21	369.22	-0.315746		5.5	3	0	0	0	0	1	O3Cl-1	CHOCl-	21	5	3044.2
369.243	897.4	368.831	0.83085	33	24	369.244	-0.998203		8.5	3	0	0	0	0	0	O3	CHO	24	8	897.4
369.256	708.2	368.844	0.843945	38	22	369.257	-0.870885		4.5	2	0	0	0	0	1	O2Cl-1	CHOCl-	22	4	708.2
369.28	750.3	368.867	0.867419	37	25	369.28	-0.38881		7.5	2	0	0	0	0	0	O2	CHO	25	7	750.3
370.13	3265.9	369.716	0.71631	20	20	370.13	-0.0339878		11.5	6	1	0	0	0	0	O6N1	CHON	20	11	3265.9
370.166	663.9	369.753	0.752859	24	21	370.166	0.519821		10.5	5	1	0	0	0	0	O5N1	CHON	21	10	663.9
370.202	2636.6	369.789	0.788989	28	22	370.202	-0.0609934		9.5	4	1	0	0	0	0	O4N1	CHON	22	9	2636.6
370.215	637.5	369.802	0.802024	33	20	370.215	-0.0961059		5.5	3	1	0	0	0	1	O3N1Cl-1	CHONCl-	20	5	637.5
370.252	1801.5	369.838	0.838184	37	21	370.252	-0.595756		4.5	2	1	0	0	0	1	O2N1Cl-1	CHONCl-	21	4	1801.5
370.288	84394.8	369.875	0.874633	41	22	370.288	-0.312135		3.5	1	1	0	0	0	1	O1N1Cl-1	CHONCl-	22	3	84394.8
371.127	4491	370.712	0.712147	24	18	371.127	-0.381487		7.5	6	0	0	0	0	1	O6Cl-1	CHOCl-	18	7	4491
371.163	11576.2	370.748	0.748496	28	19	371.163	-0.367978		6.5	5	0	0	0	0	1	O5Cl-1	CHOCl-	19	6	11576.2
371.199	9741.8	370.785	0.784865	32	20	371.199	-0.300593		5.5	4	0	0	0	0	1	O4Cl-1	CHOCl-	20	5	9741.8
371.223	10500.6	370.808	0.808139	31	23	371.223	-0.359838		8.5	4	0	0	0	0	0	O4	CHO	23	8	10500.6
371.236	7202.8	370.821	0.821235	36	21	371.236	-0.233221		4.5	3	0	0	0	0	1	O3Cl-1	CHOCl-	21	4	7202.8
371.272	1569.9	370.858	0.857644	40	22	371.272	-0.0581242		3.5	2	0	0	0	0	1	O2Cl-1	CHOCl-	22	3	1569.9
372.182	426.9	371.766	0.766129	26	21	372.182	0.167714		9.5	5	1	0	0	0	0	O5N1	CHON	21	9	426.9
372.239	822.7	371.824	0.823504	34	19	372.239	-0.0337952		3.5	6	1	0	0	0	0	O6N1	CHON	19	3	822.7
372.254	697.7	371.839	0.838757	34	23	372.254	0.0065012		7.5	3	1	0	0	0	0	O3N1	CHON	23	7	697.7
372.304	3.70784e+06	371.888	0.888042	43	22	372.304	-0.283585		2.5	1	1	0	0	0	1	O1N1Cl-1	CHONCl-	22	2	3.70784e+06
373.142	4542.3	372.726	0.725576	26	18	373.142	-0.299028		6.5	6	0	0	0	0	1	O6Cl-1	CHOCl-	18	6	4542.3
373.179	14553.6	372.762	0.761905	30	19	373.179	-0.339194		5.5	5	0	0	0	0	1	O5Cl-1	CHOCl-	19	5	14553.6
373.202	909.7	372.785	0.785369	29	22	373.202	0.110986		8.5	5	0	0	0	0	0	O5	CHO	22	8	909.7
373.215	21776.1	372.798	0.798255	34	20	373.215	-0.325764		4.5	4	0	0	0	0	1	O4Cl-1	CHOCl-	20	4	21776.1
373.238	685.7	372.821	0.821179	33	23	373.238	-1.32243		7.5	4	0	0	0	0	0	O4	CHO	23	7	685.7
373.251	20615.5	372.835	0.834504	38	21	373.252	-0.580252		3.5	3	0	0	0	0	1	O3Cl-1	CHOCl-	21	3	20615.5
373.288	3094.2	372.871	0.871123	42	22	373.288	0.156501		2.5	2	0	0	0	0	1	O2Cl-1	CHOCl-	22	2	3094.2
373.311	2224.2	372.894	0.893978	41	25	373.311	-1.02751		5.5	2	0	0	0	0	0	O2	CHO	25	5	2224.2
374.197	2165.9	373.779	0.779278	28	21	374.197	-0.501286		8.5	5	1	0	0	0	0	O5N1	CHON	21	8	2165.9
374.255	787.9	373.837	0.836984	36	19	374.255	0.180145		2.5	6	1	0	0	0	0	O6N1	CHON	19	2	787.9
374.27	574	373.852	0.851947	36	23	374.27	-0.554626		6.5	3	1	0	0	0	0	O3N1	CHON	23	6	574
374.319	28679.4	373.901	0.901342	45	22	374.32	-0.54921		1.5	1	1	0	0	0	1	O1N1Cl-1	CHONCl-	22	1	28679.4
375.101	837.5	374.682	0.682069	20	20	375.1	1.15548		11.5	5	0	0	0	0	1	O5Cl-1	CHOCl-	20	11	837.5
375.137	838	374.718	0.718328	24	21	375.137	0.928781		10.5	4	0	0	0	0	1	O4Cl-1	CHOCl-	21	10	838
375.158	17785.3	374.739	0.738915	28	18	375.158	-0.457354		5.5	6	0	0	0	0	1	O6Cl-1	CHOCl-	18	5	17785.3
375.194	6041	374.775	0.775355	32	19	375.194	-0.204107		4.5	5	0	0	0	0	1	O5Cl-1	CHOCl-	19	4	6041
375.217	676.2	374.799	0.798529	31	22	375.218	-0.529239		7.5	5	0	0	0	0	0	O5	CHO	22	7	676.2
375.231	8029.4	374.812	0.811644	36	20	375.231	-0.350664		3.5	4	0	0	0	0	1	O4Cl-1	CHOCl-	20	3	8029.4
375.267	12133.6	374.848	0.847944	40	21	375.267	-0.470545		2.5	3	0	0	0	0	1	O3Cl-1	CHOCl-	21	2	12133.6
375.29	671.7	374.871	0.871008	39	24	375.29	-1.0887		5.5	3	0	0	0	0	0	O3	CHO	24	5	671.7
376.25	2028.9	375.829	0.829476	34	22	376.249	0.710752		6.5	4	1	0	0	0	0	O4N1	CHON	22	6	2028.9
376.262	627.7	375.842	0.842112	39	20	376.262	-0.386911		2.5	3	1	0	0	0	1	O3N1Cl-1	CHONCl-	20	2	627.7
376.27	1257.1	375.85	0.849983	38	19	376.27	-0.883885		1.5	6	1	0	0	0	0	O6N1	CHON	19	1	1257.1
377.116	864	376.695	0.695129	22	20	377.116	0.247722		10.5	5	0	0	0	0	1	O5Cl-1	CHOCl-	20	10	864
377.152	617.1	376.731	0.730979	26	21	377.153	-1.06477		9.5	4	0	0	0	0	1	O4Cl-1	CHOCl-	21	9	617.1
377.173	1124.5	376.752	0.752335	30	18	377.174	-0.401884		4.5	6	0	0	0	0	1	O6Cl-1	CHOCl-	18	4	1124.5
377.189	792.1	376.768	0.767807	30	22	377.189	0.221163		8.5	3	0	0	0	0	1	O3Cl-1	CHOCl-	22	8	792.1
377.21	764.3	376.789	0.788954	34	19	377.21	0.327192		3.5	5	0	0	0	0	1	O5Cl-1	CHOCl-	19	3	764.3
377.233	578.9	376.812	0.812018	33	22	377.233	-0.287832		6.5	5	0	0	0	0	0	O5	CHO	22	6	578.9
377.246	3180.7	376.825	0.825213	38	20	377.246	0.101844		2.5	4	0	0	0	0	1	O4Cl-1	CHOCl-	20	2	3180.7
377.283	5172.3	376.861	0.861433	42	21	377.283	-0.229483		1.5	3	0	0	0	0	1	O3Cl-1	CHOCl-	21	1	5172.3
377.319	2983.8	376.898	0.897822	46	22	377.319	-0.110198		0.5	2	0	0	0	0	1	O2Cl-1	CHOCl-	22	0	2983.8
378.278	933.5	377.856	0.855522	41	20	378.278	-0.358413		1.5	3	1	0	0	0	1	O3N1Cl-1	CHONCl-	20	1	933.5
379.132	853.2	378.708	0.708218	24	20	379.132	-0.571252		9.5	5	0	0	0	0	1	O5Cl-1	CHOCl-	20	9	853.2
379.168	3800.2	378.745	0.744777	28	21	379.168	-0.00416675		8.5	4	0	0	0	0	1	O4Cl-1	CHOCl-	21	8	3800.2
379.226	767.3	378.802	0.802213	36	19	379.226	-0.0437204		2.5	5	0	0	0	0	1	O5Cl-1	CHOCl-	19	2	767.3
379.227	478.3	378.804	0.803871	31	25	379.228	-1.44657		10.5	3	0	0	0	0	0	O3	CHO	25	10	478.3
379.262	774.1	378.838	0.838403	40	20	379.262	-0.452405		1.5	4	0	0	0	0	1	O4Cl-1	CHOCl-	20	1	774.1
379.285	545.8	378.861	0.861347	39	23	379.285	-1.38044		4.5	4	0	0	0	0	0	O4	CHO	23	4	545.8
379.322	2667.6	378.898	0.897996	43	24	379.322	-0.576239		3.5	3	0	0	0	0	0	O3	CHO	24	3	2667.6
380.187	8236.3	379.763	0.762769	26	23	380.187	1.46617		11.5	4	1	0	0	0	0	O4N1	CHON	23	11	8236.3
380.244	887.1	379.819	0.819286	34	21	380.244	-0.992993		5.5	5	1	0	0	0	0	O5N1	CHON	21	5	887.1
381.111	2555.1	380.685	0.685178	22	19	381.111	-0.817557		9.5	6	0	0	0	0	1	O6Cl-1	CHOCl-	19	9	2555.1
381.147	678.7	380.722	0.721877	26	20	381.147	0.113919		8.5	5	0	0	0	0	1	O5Cl-1	CHOCl-	20	8	678.7
381.184	26426.2	380.758	0.758007	30	21	381.184	-0.450124		7.5	4	0	0	0	0	1	O4Cl-1	CHOCl-	21	7	26426.2
381.205	436.8	380.779	0.778944	34	18	381.205	-0.896053		2.5	6	0	0	0	0	1	O6Cl-1	CHOCl-	18	2	436.8
381.207	873.1	380.782	0.781631	29	24	381.207	0.410328		10.5	4	0	0	0	0	0	O4	CHO	24	10	873.1
381.22	2945.4	380.795	0.794706	34	22	381.22	0.48114		6.5	3	0	0	0	0	1	O3Cl-1	CHOCl-	22	6	2945.4
381.256	539.9	380.831	0.830696	38	23	381.257	-0.450038		5.5	2	0	0	0	0	1	O2Cl-1	CHOCl-	23	5	539.9
382.216	635.4	381.789	0.788725	33	21	382.215	0.168544		6.5	3	1	0	0	0	1	O3N1Cl-1	CHONCl-	21	6	635.4
382.239	665.6	381.812	0.812348	32	24	382.239	1.02664		9.5	3	1	0	0	0	0	O3N1	CHON	24	9	665.6
383.127	3249.6	382.699	0.698907	24	19	383.127	0.0480784		8.5	6	0	0	0	0	1	O6Cl-1	CHOCl-	19	8	3249.6
383.163	6442.2	382.735	0.735137	28	20	383.163	-0.25206		7.5	5	0	0	0	0	1	O5Cl-1	CHOCl-	20	7	6442.2
383.199	9834.8	382.771	0.771476	32	21	383.199	-0.265084		6.5	4	0	0	0	0	1	O4Cl-1	CHOCl-	21	6	9834.8
383.221	6855.2	382.793	0.792682	36	18	383.221	-0.00412269		1.5	6	0	0	0	0	1	O6Cl-1	CHOCl-	18	1	6855.2
383.223	7086.6	382.795	0.79478	31	24	383.223	-0.244192		9.5	4	0	0	0	0	0	O4	CHO	24	9	7086.6
383.236	2258.6	382.808	0.807676	36	22	383.236	-0.643416		5.5	3	0	0	0	0	1	O3Cl-1	CHOCl-	22	5	2258.6
383.259	553	382.831	0.83073	35	25	383.259	-1.2748		8.5	3	0	0	0	0	0	O3	CHO	25	8	553
383.272	680.8	382.844	0.844235	40	23	383.272	-0.0823955		4.5	2	0	0	0	0	1	O2Cl-1	CHOCl-	23	4	680.8
384.182	1671.3	383.753	0.752669	26	22	384.182	0.00629936		10.5	5	1	0	0	0	0	O5N1	CHON	22	10	1671.3
384.268	1817.4	383.839	0.838593	39	22	384.267	0.492938		4.5	2	1	0	0	0	1	O2N1Cl-1	CHONCl-	22	4	1817.4
384.275	2944.9	383.846	0.846305	38	21	384.276	-0.41007		3.5	5	1	0	0	0	0	O5N1	CHON	21	3	2944.9
385.143	2980.6	384.712	0.712466	26	19	385.142	0.463258		7.5	6	0	0	0	0	1	O6Cl-1	CHOCl-	19	7	2980.6
385.179	5219.4	384.749	0.748546	30	20	385.179	-0.224779		6.5	5	0	0	0	0	1	O5Cl-1	CHOCl-	20	6	5219.4
385.202	1375.8	384.772	0.77196	29	23	385.202	0.0815678		9.5	5	0	0	0	0	0	O5	CHO	23	9	1375.8
385.215	10409.1	384.785	0.784865	34	21	385.215	-0.289656		5.5	4	0	0	0	0	1	O4Cl-1	CHOCl-	21	5	10409.1
385.238	2873.3	384.808	0.808249	33	24	385.238	-0.0612086		8.5	4	0	0	0	0	0	O4	CHO	24	8	2873.3
385.252	6024.1	384.821	0.821335	38	22	385.252	0.0348346		4.5	3	0	0	0	0	1	O3Cl-1	CHOCl-	22	4	6024.1
385.288	571.5	384.858	0.858004	42	23	385.288	0.878356		3.5	2	0	0	0	0	1	O2Cl-1	CHOCl-	23	3	571.5
385.311	833.6	384.881	0.880958	41	26	385.311	-0.00929093		6.5	2	0	0	0	0	0	O2	CHO	26	6	833.6
386.16	1734.3	385.729	0.72926	24	21	386.161	-1.19789		10.5	6	1	0	0	0	0	O6N1	CHON	21	10	1734.3
386.198	590.4	385.766	0.766408	28	22	386.197	0.886646		9.5	5	1	0	0	0	0	O5N1	CHON	22	9	590.4
386.233	2004.2	385.802	0.802158	32	23	386.234	-0.653956		8.5	4	1	0	0	0	0	O4N1	CHON	23	8	2004.2
386.27	777.1	385.839	0.838987	36	24	386.27	0.601704		7.5	3	1	0	0	0	0	O3N1	CHON	24	7	777.1
386.283	155174	385.852	0.851713	41	22	386.283	-0.234491		3.5	2	1	0	0	0	1	O2N1Cl-1	CHONCl-	22	3	155174
387.194	8104.7	386.762	0.761885	32	20	387.194	-0.378569		5.5	5	0	0	0	0	1	O5Cl-1	CHOCl-	20	5	8104.7
387.218	2643.3	386.785	0.785139	31	23	387.218	-0.487013		8.5	5	0	0	0	0	0	O5	CHO	23	8	2643.3
387.231	14975.1	386.798	0.798285	36	21	387.231	-0.2365		4.5	4	0	0	0	0	1	O4Cl-1	CHOCl-	21	4	14975.1
387.254	679.4	386.822	0.821539	35	24	387.254	-0.344941		7.5	4	0	0	0	0	0	O4	CHO	24	7	679.4
387.267	13550.2	386.835	0.834654	40	22	387.267	-0.171922		3.5	3	0	0	0	0	1	O3Cl-1	CHOCl-	22	3	13550.2
387.29	654.5	386.857	0.857499	39	25	387.29	-1.33899		6.5	3	0	0	0	0	0	O3	CHO	25	6	654.5
387.304	605.3	386.871	0.871313	44	23	387.304	0.641409		2.5	2	0	0	0	0	1	O2Cl-1	CHOCl-	23	2	605.3
388.213	714.8	387.779	0.779198	30	22	388.213	-0.689261		8.5	5	1	0	0	0	0	O5N1	CHON	22	8	714.8
388.27	2076.5	387.837	0.836934	38	20	388.27	0.0448659		2.5	6	1	0	0	0	0	O6N1	CHON	20	2	2076.5
388.299	189350	387.865	0.865122	43	22	388.299	-0.20752		2.5	2	1	0	0	0	1	O2N1Cl-1	CHONCl-	22	2	189350
389.08	777.3	388.645	0.6453	18	20	389.08	0.0216411		12.5	6	0	0	0	0	1	O6Cl-1	CHOCl-	20	12	777.3
389.174	9266.1	388.739	0.738995	30	19	389.174	-0.235319		5.5	6	0	0	0	0	1	O6Cl-1	CHOCl-	19	5	9266.1
389.189	1390.1	388.754	0.754438	30	23	389.189	0.291427		9.5	3	0	0	0	0	1	O3Cl-1	CHOCl-	23	9	1390.1
389.21	3770.1	388.776	0.775525	34	20	389.21	0.240025		4.5	5	0	0	0	0	1	O5Cl-1	CHOCl-	20	4	3770.1
389.233	1920.3	388.799	0.798569	33	23	389.233	-0.407416		7.5	5	0	0	0	0	0	O5	CHO	23	7	1920.3
389.246	12738.2	388.812	0.811774	38	21	389.246	-0.00405887		3.5	4	0	0	0	0	1	O4Cl-1	CHOCl-	21	3	12738.2
389.27	665.9	388.835	0.835088	37	24	389.27	0.0421818		6.5	4	0	0	0	0	0	O4	CHO	24	6	665.9
389.283	14809.6	388.848	0.848103	42	22	389.283	-0.0425909		2.5	3	0	0	0	0	1	O3Cl-1	CHOCl-	22	2	14809.6
389.319	3138.4	388.884	0.884383	46	23	389.319	-0.209545		1.5	2	0	0	0	0	1	O2Cl-1	CHOCl-	23	1	3138.4
390.256	733	389.821	0.820636	37	24	390.257	-1.32113		7.5	1	1	0	0	0	1	O1N1Cl-1	CHONCl-	24	7	733
390.265	751.5	389.829	0.829297	36	23	390.265	0.224002		6.5	4	1	0	0	0	0	O4N1	CHON	23	6	751.5
390.278	656.4	389.842	0.842032	41	21	390.278	-0.577998		2.5	3	1	0	0	0	1	O3N1Cl-1	CHONCl-	21	2	656.4
390.286	1336.6	389.85	0.850133	40	20	390.286	-0.46781		1.5	6	1	0	0	0	0	O6N1	CHON	20	1	1336.6
390.301	1461.2	389.865	0.865446	40	24	390.301	-0.275633		5.5	3	1	0	0	0	0	O3N1	CHON	24	5	1461.2
390.314	4542.4	389.879	0.878541	45	22	390.314	-0.155208		1.5	2	1	0	0	0	1	O2N1Cl-1	CHONCl-	22	1	4542.4
390.323	725.2	389.887	0.886682	44	21	390.322	0.0574399		0.5	5	1	0	0	0	0	O5N1	CHON	21	0	725.2
391.131	1003.3	390.695	0.694719	24	21	391.132	-0.809394		10.5	5	0	0	0	0	1	O5Cl-1	CHOCl-	21	10	1003.3
391.168	581.1	390.731	0.731328	28	22	391.168	-0.131861		9.5	4	0	0	0	0	1	O4Cl-1	CHOCl-	22	9	581.1
391.189	737.6	390.753	0.752574	32	19	391.189	0.226029		4.5	6	0	0	0	0	1	O6Cl-1	CHOCl-	19	4	737.6
391.205	1574.4	390.768	0.767887	32	23	391.205	0.417736		8.5	3	0	0	0	0	1	O3Cl-1	CHOCl-	23	8	1574.4
391.225	1581	390.789	0.788604	36	20	391.226	-0.579154		3.5	5	0	0	0	0	1	O5Cl-1	CHOCl-	20	3	1581
391.262	4770.1	390.825	0.825193	40	21	391.262	0.0470787		2.5	4	0	0	0	0	1	O4Cl-1	CHOCl-	21	2	4770.1
391.298	43758.4	390.862	0.861503	44	22	391.298	-0.0423715		1.5	3	0	0	0	0	1	O3Cl-1	CHOCl-	22	1	43758.4
392.187	943	391.749	0.748911	26	24	392.187	0.248402		12.5	4	1	0	0	0	0	O4N1	CHON	24	12	943
392.302	2375.1	391.864	0.863792	42	20	392.302	0.197348		0.5	6	1	0	0	0	0	O6N1	CHON	20	0	2375.1
393.111	802	392.672	0.671939	22	20	393.111	-0.385591		10.5	6	0	0	0	0	1	O6Cl-1	CHOCl-	20	10	802
393.184	693.7	392.745	0.744588	30	22	393.184	-0.487253		8.5	4	0	0	0	0	1	O4Cl-1	CHOCl-	22	8	693.7
393.241	3531.7	392.802	0.802213	38	20	393.241	-0.0421622		2.5	5	0	0	0	0	1	O5Cl-1	CHOCl-	20	2	3531.7
393.278	3042.1	392.839	0.838513	42	21	393.278	-0.156581		1.5	4	0	0	0	0	1	O4Cl-1	CHOCl-	21	1	3042.1
393.301	750.3	392.862	0.861797	41	24	393.301	-0.187083		4.5	4	0	0	0	0	0	O4	CHO	24	4	750.3
394.203	924.6	393.763	0.76262	28	24	394.202	1.03353		11.5	4	1	0	0	0	0	O4N1	CHON	24	11	924.6
394.223	577.5	393.783	0.783277	32	21	394.224	-0.10801		6.5	6	1	0	0	0	0	O6N1	CHON	21	6	577.5
394.26	729.9	393.819	0.819466	36	22	394.26	-0.501141		5.5	5	1	0	0	0	0	O5N1	CHON	22	5	729.9
395.126	3892.6	394.685	0.684969	24	20	395.127	-1.32003		9.5	6	0	0	0	0	1	O6Cl-1	CHOCl-	20	9	3892.6
395.199	4000.3	394.758	0.757967	32	22	395.199	-0.535375		7.5	4	0	0	0	0	1	O4Cl-1	CHOCl-	22	7	4000.3
395.236	2222	394.794	0.794256	36	23	395.236	-0.674483		6.5	3	0	0	0	0	1	O3Cl-1	CHOCl-	23	6	2222
395.257	863.2	394.816	0.815653	40	20	395.257	0.0592528		1.5	5	0	0	0	0	1	O5Cl-1	CHOCl-	20	1	863.2
395.316	1800.2	394.875	0.874836	43	24	395.317	-1.09679		3.5	4	0	0	0	0	0	O4	CHO	24	3	1800.2
396.218	216091	395.775	0.7754	30	24	396.218	-0.536523		10.5	4	1	0	0	0	0	O4N1	CHON	24	10	216091
396.239	696.5	395.796	0.796406	34	21	396.239	-0.788867		5.5	6	1	0	0	0	0	O6N1	CHON	21	5	696.5
397.142	2810.6	396.698	0.698468	26	20	397.142	-1.06153		8.5	6	0	0	0	0	1	O6Cl-1	CHOCl-	20	8	2810.6
397.179	5491.5	396.735	0.735077	30	21	397.179	-0.39423		7.5	5	0	0	0	0	1	O5Cl-1	CHOCl-	21	7	5491.5
397.215	6103.6	396.772	0.771586	34	22	397.215	0.0211978		6.5	4	0	0	0	0	1	O4Cl-1	CHOCl-	22	6	6103.6
397.236	15905.1	396.793	0.792513	38	19	397.236	-0.431934		1.5	6	0	0	0	0	1	O6Cl-1	CHOCl-	19	1	15905.1
397.238	2162.4	396.795	0.7948	33	25	397.238	-0.185229		9.5	4	0	0	0	0	0	O4	CHO	25	9	2162.4
397.251	3541	396.808	0.807656	38	23	397.252	-0.671061		5.5	3	0	0	0	0	1	O3Cl-1	CHOCl-	23	5	3541
398.234	60447.3	397.789	0.788839	32	24	398.234	-0.433363		9.5	4	1	0	0	0	0	O4N1	CHON	24	9	60447.3
398.247	535	397.802	0.802464	37	22	398.247	1.0155		5.5	3	1	0	0	0	1	O3N1Cl-1	CHONCl-	22	5	535
398.292	681.1	397.847	0.847044	40	22	398.291	1.4623		3.5	5	1	0	0	0	0	O5N1	CHON	22	3	681.1
399.157	939.1	398.712	0.711727	28	20	399.158	-1.40691		7.5	6	0	0	0	0	1	O6Cl-1	CHOCl-	20	7	939.1
399.194	5470.6	398.748	0.748476	32	21	399.194	-0.39224		6.5	5	0	0	0	0	1	O5Cl-1	CHOCl-	21	6	5470.6
399.218	1226.8	398.772	0.77183	31	24	399.218	-0.246933		9.5	5	0	0	0	0	0	O5	CHO	24	9	1226.8
399.23	3479.6	398.785	0.784666	36	22	399.231	-0.780451		5.5	4	0	0	0	0	1	O4Cl-1	CHOCl-	22	5	3479.6
399.254	699.5	398.808	0.808389	35	25	399.254	0.291594		8.5	4	0	0	0	0	0	O4	CHO	25	8	699.5
399.267	4826.3	398.821	0.821095	40	23	399.267	-0.567489		4.5	3	0	0	0	0	1	O3Cl-1	CHOCl-	23	4	4826.3
399.29	537	398.844	0.844339	39	26	399.29	-0.697687		7.5	3	0	0	0	0	0	O3	CHO	26	7	537
400.177	1289.2	399.73	0.729769	26	22	400.177	0.118498		10.5	6	1	0	0	0	0	O6N1	CHON	22	10	1289.2
400.213	3241.3	399.766	0.766009	30	23	400.213	-0.143873		9.5	5	1	0	0	0	0	O5N1	CHON	23	9	3241.3
400.262	20830.3	399.815	0.815304	39	22	400.262	-0.388695		4.5	3	1	0	0	0	1	O3N1Cl-1	CHONCl-	22	4	20830.3
400.286	625.5	399.839	0.838977	38	25	400.286	0.555653		7.5	3	1	0	0	0	0	O3N1	CHON	25	7	625.5
400.298	1158.5	399.852	0.851503	43	23	400.299	-0.750889		3.5	2	1	0	0	0	1	O2N1Cl-1	CHONCl-	23	3	1158.5
400.335	102419	399.888	0.887972	47	24	400.335	-0.438582		2.5	1	1	0	0	0	1	O1N1Cl-1	CHONCl-	24	2	102419
401.174	5018.3	400.726	0.725676	30	20	401.174	-0.0288651		6.5	6	0	0	0	0	1	O6Cl-1	CHOCl-	20	6	5018.3
401.189	599.9	400.741	0.740779	30	24	401.189	-0.365364		10.5	3	0	0	0	0	1	O3Cl-1	CHOCl-	24	10	599.9
401.21	5499.4	400.762	0.761756	34	21	401.21	-0.689364		5.5	5	0	0	0	0	1	O5Cl-1	CHOCl-	21	5	5499.4
401.246	9370.9	400.798	0.798115	38	22	401.246	-0.651918		4.5	4	0	0	0	0	1	O4Cl-1	CHOCl-	22	4	9370.9
401.283	18549.7	400.835	0.834524	42	23	401.283	-0.489879		3.5	3	0	0	0	0	1	O3Cl-1	CHOCl-	23	3	18549.7
401.319	1389.1	400.871	0.871123	46	24	401.319	0.14557		2.5	2	0	0	0	0	1	O2Cl-1	CHOCl-	24	2	1389.1
402.192	730	401.743	0.742749	28	22	402.192	-0.926373		9.5	6	1	0	0	0	0	O6N1	CHON	22	9	730
402.229	2538.4	401.779	0.779398	32	23	402.229	-0.168014		8.5	5	1	0	0	0	0	O5N1	CHON	23	8	2538.4
402.278	10942.4	401.829	0.828753	41	22	402.278	-0.262455		3.5	3	1	0	0	0	1	O3N1Cl-1	CHONCl-	22	3	10942.4
402.286	1733.6	401.837	0.836904	40	21	402.286	-0.031271		2.5	6	1	0	0	0	0	O6N1	CHON	21	2	1733.6
402.314	4646.5	401.865	0.864972	45	23	402.314	-0.573134		2.5	2	1	0	0	0	1	O2N1Cl-1	CHONCl-	23	2	4646.5
402.322	674.6	401.873	0.873173	44	22	402.322	-0.217686		1.5	5	1	0	0	0	0	O5N1	CHON	22	1	674.6
402.351	2554.4	401.901	0.901382	49	24	402.351	-0.411531		1.5	1	1	0	0	0	1	O1N1Cl-1	CHONCl-	24	1	2554.4
403.189	4883.1	402.739	0.738995	32	20	403.189	-0.227139		5.5	6	0	0	0	0	1	O6Cl-1	CHOCl-	20	5	4883.1
403.204	1262	402.754	0.754178	32	24	403.205	-0.363537		9.5	3	0	0	0	0	1	O3Cl-1	CHOCl-	24	9	1262
403.226	6415.2	402.775	0.775285	36	21	403.226	-0.363518		4.5	5	0	0	0	0	1	O5Cl-1	CHOCl-	21	4	6415.2
403.262	7404.9	402.812	0.811584	40	22	403.262	-0.475075		3.5	4	0	0	0	0	1	O4Cl-1	CHOCl-	22	3	7404.9
403.298	22404.1	402.848	0.847934	44	23	403.298	-0.462635		2.5	3	0	0	0	0	1	O3Cl-1	CHOCl-	23	2	22404.1
403.335	16007.2	402.884	0.884363	48	24	403.335	-0.25185		1.5	2	0	0	0	0	1	O2Cl-1	CHOCl-	24	1	16007.2
404.294	30147.2	403.842	0.842132	43	22	404.294	-0.310616		2.5	3	1	0	0	0	1	O3N1Cl-1	CHONCl-	22	2	30147.2
404.301	1052.5	403.85	0.849933	42	21	404.302	-0.946273		1.5	6	1	0	0	0	0	O6N1	CHON	21	1	1052.5
404.338	638	403.886	0.886233	46	22	404.338	-1.05748		0.5	5	1	0	0	0	0	O5N1	CHON	22	0	638
405.184	918.4	404.731	0.731398	30	23	405.184	0.0454611		9.5	4	0	0	0	0	1	O4Cl-1	CHOCl-	23	9	918.4
405.205	1025	404.752	0.752115	34	20	405.205	-0.917017		4.5	6	0	0	0	0	1	O6Cl-1	CHOCl-	20	4	1025
405.22	900.6	404.767	0.767448	34	24	405.22	-0.682542		8.5	3	0	0	0	0	1	O3Cl-1	CHOCl-	24	8	900.6
405.241	3993.4	404.789	0.788794	38	21	405.241	-0.090267		3.5	5	0	0	0	0	1	O5Cl-1	CHOCl-	21	3	3993.4
405.257	818.9	404.804	0.804037	38	25	405.257	-0.0779257		7.5	2	0	0	0	0	1	O2Cl-1	CHOCl-	25	7	818.9
405.264	663088	404.812	0.811958	37	24	405.265	-0.415975		6.5	5	0	0	0	0	0	O5	CHO	24	6	663088
405.278	12008.2	404.825	0.825093	42	22	405.278	-0.201294		2.5	4	0	0	0	0	1	O4Cl-1	CHOCl-	22	2	12008.2
405.314	2207.8	404.861	0.861213	46	23	405.314	-0.756401		1.5	3	0	0	0	0	1	O3Cl-1	CHOCl-	23	1	2207.8
405.35	3450.4	404.898	0.897592	50	24	405.35	-0.669988		0.5	2	0	0	0	0	1	O2Cl-1	CHOCl-	24	0	3450.4
406.309	144076	405.856	0.855502	45	22	406.309	-0.38291		1.5	3	1	0	0	0	1	O3N1Cl-1	CHONCl-	22	1	144076
407.127	795.5	406.672	0.671899	24	21	407.127	-0.470566		10.5	6	0	0	0	0	1	O6Cl-1	CHOCl-	21	10	795.5
407.163	2787.4	406.708	0.708368	28	22	407.163	-0.163521		9.5	5	0	0	0	0	1	O5Cl-1	CHOCl-	22	9	2787.4
407.199	10583.9	406.745	0.744578	32	23	407.199	-0.49504		8.5	4	0	0	0	0	1	O4Cl-1	CHOCl-	23	8	10583.9
407.221	710.9	406.766	0.765834	36	20	407.221	-0.126663		3.5	6	0	0	0	0	1	O6Cl-1	CHOCl-	20	3	710.9
407.223	1169.6	406.768	0.767962	31	26	407.223	-0.278913		11.5	4	0	0	0	0	0	O4	CHO	26	11	1169.6
407.235	937.7	406.781	0.780707	36	24	407.236	-1.02295		7.5	3	0	0	0	0	1	O3Cl-1	CHOCl-	24	7	937.7
407.256	575.5	406.802	0.801734	40	21	407.257	-1.21933		2.5	5	0	0	0	0	1	O5Cl-1	CHOCl-	21	2	575.5
407.272	5256.8	406.817	0.816957	40	25	407.272	-1.25611		6.5	2	0	0	0	0	1	O2Cl-1	CHOCl-	25	6	5256.8
407.294	2192.9	406.839	0.838762	44	22	407.293	0.462615		1.5	4	0	0	0	0	1	O4Cl-1	CHOCl-	22	1	2192.9
407.353	743.3	406.898	0.898246	47	26	407.353	0.0771324		3.5	3	0	0	0	0	0	O3	CHO	26	3	743.3
408.231	680.7	407.775	0.775066	35	23	408.231	-0.479091		7.5	3	1	0	0	0	1	O3N1Cl-1	CHONCl-	23	7	680.7
408.303	3128.5	407.848	0.847535	43	25	408.304	-1.01782		5.5	1	1	0	0	0	1	O1N1Cl-1	CHONCl-	25	5	3128.5
409.179	2929.7	408.722	0.721648	30	22	409.179	-0.455986		8.5	5	0	0	0	0	1	O5Cl-1	CHOCl-	22	8	2929.7
409.215	6038	408.758	0.758047	34	23	409.215	-0.321542		7.5	4	0	0	0	0	1	O4Cl-1	CHOCl-	23	7	6038
409.236	631.7	408.779	0.778974	38	20	409.236	-0.761369		2.5	6	0	0	0	0	1	O6Cl-1	CHOCl-	20	2	631.7
409.238	562.7	408.781	0.781471	33	26	409.238	-0.00874771		10.5	4	0	0	0	0	0	O4	CHO	26	10	562.7
409.251	5232.2	408.794	0.794346	38	24	409.252	-0.43147		6.5	3	0	0	0	0	1	O3Cl-1	CHOCl-	24	6	5232.2
409.309	1709	408.852	0.852361	46	22	409.309	0.948965		0.5	4	0	0	0	0	1	O4Cl-1	CHOCl-	22	0	1709
409.332	971.6	408.875	0.874756	45	25	409.332	-1.25468		3.5	4	0	0	0	0	0	O4	CHO	25	3	971.6
410.255	960.9	409.797	0.796626	36	22	410.255	-0.225664		5.5	6	1	0	0	0	0	O6N1	CHON	22	5	960.9
410.283	652.7	409.824	0.824455	41	24	410.283	-1.34195		5.5	2	1	0	0	0	1	O2N1Cl-1	CHONCl-	24	5	652.7
411.158	855.9	410.699	0.698827	28	21	411.158	-0.149772		8.5	6	0	0	0	0	1	O6Cl-1	CHOCl-	21	8	855.9
411.194	8731.3	410.735	0.735067	32	22	411.194	-0.405112		7.5	5	0	0	0	0	1	O5Cl-1	CHOCl-	22	7	8731.3
411.231	3773.4	410.772	0.771606	36	23	411.231	0.0691099		6.5	4	0	0	0	0	1	O4Cl-1	CHOCl-	23	6	3773.4
411.252	4806.3	410.793	0.792593	40	20	411.252	-0.222686		1.5	6	0	0	0	0	1	O6Cl-1	CHOCl-	20	1	4806.3
411.267	5998.2	410.808	0.807706	40	24	411.267	-0.526616		5.5	3	0	0	0	0	1	O3Cl-1	CHOCl-	24	5	5998.2
411.29	3191.3	410.831	0.83094	39	27	411.29	-0.677331		8.5	3	0	0	0	0	0	O3	CHO	27	8	3191.3
411.303	794.4	410.844	0.844205	44	25	411.304	-0.149719		4.5	2	0	0	0	0	1	O2Cl-1	CHOCl-	25	4	794.4
411.384	744.9	410.925	0.925134	51	26	411.384	0.29515		1.5	3	0	0	0	0	0	O3	CHO	26	1	744.9
412.213	8555	411.753	0.752589	30	24	412.213	-0.188203		10.5	5	1	0	0	0	0	O5N1	CHON	24	10	8555
412.249	6330.4	411.789	0.788959	34	25	412.249	-0.127544		9.5	4	1	0	0	0	0	O4N1	CHON	25	9	6330.4
413.173	4644.9	412.712	0.712057	30	21	413.174	-0.56049		7.5	6	0	0	0	0	1	O6Cl-1	CHOCl-	21	7	4644.9
413.21	6173.7	412.748	0.748326	34	22	413.21	-0.741947		6.5	5	0	0	0	0	1	O5Cl-1	CHOCl-	22	6	6173.7
413.246	7276.9	412.785	0.784856	38	23	413.246	-0.294207		5.5	4	0	0	0	0	1	O4Cl-1	CHOCl-	23	5	7276.9
413.269	583.9	412.808	0.80787	37	26	413.27	-0.976553		8.5	4	0	0	0	0	0	O4	CHO	26	8	583.9
413.283	10105.6	412.821	0.821235	42	24	413.283	-0.209493		4.5	3	0	0	0	0	1	O3Cl-1	CHOCl-	24	4	10105.6
413.306	2776.9	412.844	0.844449	41	27	413.306	-0.407881		7.5	3	0	0	0	0	0	O3	CHO	27	7	2776.9
413.319	1205.4	412.858	0.857634	46	25	413.319	-0.0764056		3.5	2	0	0	0	0	1	O2Cl-1	CHOCl-	25	3	1205.4
414.228	3441.3	413.766	0.765869	32	24	414.229	-0.476983		9.5	5	1	0	0	0	0	O5N1	CHON	24	9	3441.3
414.286	1399.3	413.824	0.823624	40	22	414.286	0.25929		3.5	6	1	0	0	0	0	O6N1	CHON	22	3	1399.3
414.315	841.7	413.852	0.851983	45	24	414.314	0.433053		3.5	2	1	0	0	0	1	O2N1Cl-1	CHONCl-	24	3	841.7
415.189	2422.8	414.726	0.725756	32	21	415.189	0.164793		6.5	6	0	0	0	0	1	O6Cl-1	CHOCl-	21	6	2422.8
415.225	2391.8	414.762	0.761766	36	22	415.226	-0.642012		5.5	5	0	0	0	0	1	O5Cl-1	CHOCl-	22	5	2391.8
415.249	3111.6	414.785	0.785159	35	25	415.249	-0.405973		8.5	5	0	0	0	0	0	O5	CHO	25	8	3111.6
415.262	10040.5	414.798	0.798335	40	23	415.262	-0.100129		4.5	4	0	0	0	0	1	O4Cl-1	CHOCl-	23	4	10040.5
415.298	19400	414.835	0.834614	44	24	415.298	-0.256634		3.5	3	0	0	0	0	1	O3Cl-1	CHOCl-	24	3	19400
415.335	3050.8	414.871	0.870864	48	25	415.335	-0.485343		2.5	2	0	0	0	0	1	O2Cl-1	CHOCl-	25	2	3050.8
416.293	1833.1	415.829	0.828573	43	23	416.294	-0.686006		3.5	3	1	0	0	0	1	O3N1Cl-1	CHONCl-	23	3	1833.1
416.302	1312.7	415.837	0.836994	42	22	416.302	0.185971		2.5	6	1	0	0	0	0	O6N1	CHON	22	2	1312.7
416.33	2470.5	415.865	0.865042	47	24	416.33	-0.385703		2.5	2	1	0	0	0	1	O2N1Cl-1	CHONCl-	24	2	2470.5
417.184	733.4	416.718	0.718468	30	24	417.184	1.17076		10.5	4	0	0	0	0	1	O4Cl-1	CHOCl-	24	10	733.4
417.205	1502.1	416.739	0.739165	34	21	417.205	0.187965		5.5	6	0	0	0	0	1	O6Cl-1	CHOCl-	21	5	1502.1
417.22	1526.3	416.754	0.754108	34	25	417.22	-0.519102		9.5	3	0	0	0	0	1	O3Cl-1	CHOCl-	25	9	1526.3
417.241	3150.8	416.775	0.775365	38	22	417.241	-0.159572		4.5	5	0	0	0	0	1	O5Cl-1	CHOCl-	22	4	3150.8
417.278	15229.5	416.812	0.811624	42	23	417.278	-0.363259		3.5	4	0	0	0	0	1	O4Cl-1	CHOCl-	23	3	15229.5
417.301	643.2	416.835	0.835168	41	26	417.301	0.231056		6.5	4	0	0	0	0	0	O4	CHO	26	6	643.2
417.314	10913.1	416.848	0.848093	46	24	417.314	-0.0636928		2.5	3	0	0	0	0	1	O3Cl-1	CHOCl-	24	2	10913.1
417.35	8732.1	416.884	0.884263	50	25	417.35	-0.482999		1.5	2	0	0	0	0	1	O2Cl-1	CHOCl-	25	1	8732.1
418.223	827.2	417.756	0.756488	32	23	418.224	-0.0779007		8.5	6	1	0	0	0	0	O6N1	CHON	23	8	827.2
418.297	763.2	417.829	0.829476	40	25	418.296	0.639308		6.5	4	1	0	0	0	0	O4N1	CHON	25	6	763.2
418.309	1140.6	417.842	0.842102	45	23	418.309	-0.371925		2.5	3	1	0	0	0	1	O3N1Cl-1	CHONCl-	23	2	1140.6
418.317	2039.7	417.85	0.850253	44	22	418.317	-0.149599		1.5	6	1	0	0	0	0	O6N1	CHON	22	1	2039.7
419.199	6095.9	418.731	0.731268	32	24	419.199	-0.266174		9.5	4	0	0	0	0	1	O4Cl-1	CHOCl-	24	9	6095.9
419.221	721.9	418.753	0.752515	36	21	419.221	0.0677927		4.5	6	0	0	0	0	1	O6Cl-1	CHOCl-	21	4	721.9
419.236	686.1	418.768	0.768097	36	25	419.236	0.890716		8.5	3	0	0	0	0	1	O3Cl-1	CHOCl-	25	8	686.1
419.257	2766.9	418.789	0.788724	40	22	419.257	-0.254211		3.5	5	0	0	0	0	1	O5Cl-1	CHOCl-	22	3	2766.9
419.293	5247.2	418.825	0.825133	44	23	419.293	-0.0991666		2.5	4	0	0	0	0	1	O4Cl-1	CHOCl-	23	2	5247.2
419.33	6944.7	418.862	0.861503	48	24	419.33	-0.0395391		1.5	3	0	0	0	0	1	O3Cl-1	CHOCl-	24	1	6944.7
419.366	695.2	418.898	0.898222	52	25	419.366	0.854671		0.5	2	0	0	0	0	1	O2Cl-1	CHOCl-	25	0	695.2
420.239	685.6	419.77	0.770007	34	23	420.239	0.208025		7.5	6	1	0	0	0	0	O6N1	CHON	23	7	685.6
420.325	2245.7	419.856	0.855621	47	23	420.325	-0.0846485		1.5	3	1	0	0	0	1	O3N1Cl-1	CHONCl-	23	1	2245.7
421.142	720.1	420.672	0.672119	26	22	421.142	0.0674834		10.5	6	0	0	0	0	1	O6Cl-1	CHOCl-	22	10	720.1
421.215	21716.3	420.745	0.744757	34	24	421.215	-0.0512325		8.5	4	0	0	0	0	1	O4Cl-1	CHOCl-	24	8	21716.3
421.288	827.9	420.818	0.817686	42	26	421.288	0.518458		6.5	2	0	0	0	0	1	O2Cl-1	CHOCl-	26	6	827.9
421.296	711	420.826	0.825627	41	25	421.296	0.240734		5.5	5	0	0	0	0	0	O5	CHO	25	5	711
421.309	778.2	420.838	0.838463	46	23	421.309	-0.264841		1.5	4	0	0	0	0	1	O4Cl-1	CHOCl-	23	1	778.2
423.158	2322.3	422.685	0.685039	28	22	423.158	-1.06717		9.5	6	0	0	0	0	1	O6Cl-1	CHOCl-	22	9	2322.3
423.194	15228.9	422.722	0.721787	32	23	423.194	-0.110067		8.5	5	0	0	0	0	1	O5Cl-1	CHOCl-	23	8	15228.9
423.231	4965.6	422.758	0.758207	36	24	423.231	0.0671504		7.5	4	0	0	0	0	1	O4Cl-1	CHOCl-	24	7	4965.6
423.254	1065.3	422.782	0.78177	35	27	423.254	0.700336		10.5	4	0	0	0	0	0	O4	CHO	27	10	1065.3
423.267	868.3	422.795	0.794646	40	25	423.267	0.291589		6.5	3	0	0	0	0	1	O3Cl-1	CHOCl-	25	6	868.3
423.29	3993.7	422.818	0.81778	39	28	423.29	-0.0911429		9.5	3	0	0	0	0	0	O3	CHO	28	9	3993.7
423.312	5516	422.839	0.838966	43	25	423.312	0.0978478		4.5	5	0	0	0	0	0	O5	CHO	25	4	5516
423.348	628.8	422.875	0.875336	47	26	423.348	0.156892		3.5	4	0	0	0	0	0	O4	CHO	26	3	628.8
424.176	635	423.702	0.702401	26	24	424.177	-1.23199		12.5	6	1	0	0	0	0	O6N1	CHON	24	12	635
424.212	704.3	423.739	0.738811	30	25	424.213	-1.07866		11.5	5	1	0	0	0	0	O5N1	CHON	25	11	704.3
424.27	682.1	423.796	0.796416	38	23	424.27	-0.713177		5.5	6	1	0	0	0	0	O6N1	CHON	23	5	682.1
424.286	814.5	423.812	0.812039	38	27	424.286	0.194256		9.5	3	1	0	0	0	0	O3N1	CHON	27	9	814.5
425.174	1371.8	424.699	0.698807	30	22	425.174	-0.191874		8.5	6	0	0	0	0	1	O6Cl-1	CHOCl-	22	8	1371.8
425.21	7164.5	424.735	0.735197	34	23	425.21	-0.0860278		7.5	5	0	0	0	0	1	O5Cl-1	CHOCl-	23	7	7164.5
425.246	3953.4	424.772	0.771576	38	24	425.246	-0.00371526		6.5	4	0	0	0	0	1	O4Cl-1	CHOCl-	24	6	3953.4
425.268	7376.4	424.793	0.792662	42	21	425.268	-0.0507443		1.5	6	0	0	0	0	1	O6Cl-1	CHOCl-	21	1	7376.4
425.283	6334.3	424.808	0.807676	42	25	425.283	-0.579802		5.5	3	0	0	0	0	1	O3Cl-1	CHOCl-	25	5	6334.3
425.306	3584.7	424.831	0.831129	41	28	425.306	-0.208273		8.5	3	0	0	0	0	0	O3	CHO	28	8	3584.7
425.319	837.2	424.844	0.843915	46	26	425.319	-0.826626		4.5	2	0	0	0	0	1	O2Cl-1	CHOCl-	26	4	837.2
426.192	789.8	425.716	0.716	28	24	426.192	-0.756888		11.5	6	1	0	0	0	0	O6N1	CHON	24	11	789.8
426.228	9009.6	425.752	0.75203	32	25	426.229	-1.49586		10.5	5	1	0	0	0	0	O5N1	CHON	25	10	9009.6
426.286	1177.2	425.81	0.809935	40	23	426.286	-0.428304		4.5	6	1	0	0	0	0	O6N1	CHON	23	4	1177.2
426.301	901.9	425.825	0.825218	40	27	426.301	-0.322729		8.5	3	1	0	0	0	0	O3N1	CHON	27	8	901.9
426.314	1515.7	425.838	0.838114	45	25	426.314	-0.681609		4.5	2	1	0	0	0	1	O2N1Cl-1	CHONCl-	25	4	1515.7
427.189	3943.8	426.712	0.712127	32	22	427.189	-0.37824		7.5	6	0	0	0	0	1	O6Cl-1	CHOCl-	22	7	3943.8
427.226	3328.2	426.749	0.748506	36	23	427.226	-0.296283		6.5	5	0	0	0	0	1	O5Cl-1	CHOCl-	23	6	3328.2
427.249	696.8	426.772	0.7716	35	26	427.249	-0.769059		9.5	5	0	0	0	0	0	O5	CHO	26	9	696.8
427.262	8617.7	426.785	0.784726	40	24	427.262	-0.588819		5.5	4	0	0	0	0	1	O4Cl-1	CHOCl-	24	5	8617.7
427.285	2712.9	426.808	0.80804	39	27	427.285	-0.54666		8.5	4	0	0	0	0	0	O4	CHO	27	8	2712.9
427.298	11440.4	426.821	0.821135	44	25	427.298	-0.43665		4.5	3	0	0	0	0	1	O3Cl-1	CHOCl-	25	4	11440.4
427.335	1991.5	426.857	0.857414	48	26	427.335	-0.588718		3.5	2	0	0	0	0	1	O2Cl-1	CHOCl-	26	3	1991.5
428.208	747.4	427.73	0.729569	30	24	428.208	-0.356322		10.5	6	1	0	0	0	0	O6N1	CHON	24	10	747.4
428.294	662.1	427.815	0.815423	43	24	428.294	-0.0830736		4.5	3	1	0	0	0	1	O3N1Cl-1	CHONCl-	24	4	662.1
428.301	764.8	427.823	0.823045	42	23	428.302	-1.10338		3.5	6	1	0	0	0	0	O6N1	CHON	23	3	764.8
429.205	1585.5	428.725	0.725306	34	22	429.205	-0.889039		6.5	6	0	0	0	0	1	O6Cl-1	CHOCl-	22	6	1585.5
429.241	6957.1	428.762	0.761915	38	23	429.241	-0.271595		5.5	5	0	0	0	0	1	O5Cl-1	CHOCl-	23	5	6957.1
429.278	8546.2	428.798	0.798275	42	24	429.278	-0.23663		4.5	4	0	0	0	0	1	O4Cl-1	CHOCl-	24	4	8546.2
429.301	2280.1	428.822	0.821709	41	27	429.301	0.0848358		7.5	4	0	0	0	0	0	O4	CHO	27	7	2280.1
429.314	13412.2	428.834	0.834484	46	25	429.314	-0.551065		3.5	3	0	0	0	0	1	O3Cl-1	CHOCl-	25	3	13412.2
429.35	6398.4	428.871	0.870894	50	26	429.35	-0.399627		2.5	2	0	0	0	0	1	O2Cl-1	CHOCl-	26	2	6398.4
430.223	1926	429.743	0.742799	32	24	430.224	-0.749796		9.5	6	1	0	0	0	0	O6N1	CHON	24	9	1926
430.309	2330.9	429.829	0.828553	45	24	430.309	-0.71014		3.5	3	1	0	0	0	1	O3N1Cl-1	CHONCl-	24	3	2330.9
430.317	2552.2	429.837	0.836624	44	23	430.317	-0.679916		2.5	6	1	0	0	0	0	O6N1	CHON	23	2	2552.2
431.163	661	430.682	0.681709	28	24	431.163	0.170284		11.5	5	0	0	0	0	1	O5Cl-1	CHOCl-	24	11	661
431.22	1810.3	430.739	0.738756	36	22	431.221	-0.768933		5.5	6	0	0	0	0	1	O6Cl-1	CHOCl-	22	5	1810.3
431.236	629.1	430.754	0.754258	36	26	431.236	-0.154393		9.5	3	0	0	0	0	1	O3Cl-1	CHOCl-	26	9	629.1
431.257	8503.1	430.775	0.775315	40	23	431.257	-0.270326		4.5	5	0	0	0	0	1	O5Cl-1	CHOCl-	23	4	8503.1
431.293	15727.1	430.812	0.811644	44	24	431.293	-0.305082		3.5	4	0	0	0	0	1	O4Cl-1	CHOCl-	24	3	15727.1
431.316	1300.2	430.835	0.834828	43	27	431.317	-0.564736		6.5	4	0	0	0	0	0	O4	CHO	27	6	1300.2
431.33	6524	430.848	0.848093	48	25	431.33	-0.0616232		2.5	3	0	0	0	0	1	O3Cl-1	CHOCl-	25	2	6524
431.366	24943.7	430.884	0.884213	52	26	431.366	-0.583217		1.5	2	0	0	0	0	1	O2Cl-1	CHOCl-	26	1	24943.7
432.325	1668.8	431.842	0.841803	47	24	432.325	-1.05379		2.5	3	1	0	0	0	1	O3N1Cl-1	CHONCl-	24	2	1668.8
432.369	2150.4	431.887	0.886513	50	24	432.369	-0.341328		0.5	5	1	0	0	0	0	O5N1	CHON	24	0	2150.4
433.179	3685.1	432.695	0.695029	30	24	433.179	-0.0151898		10.5	5	0	0	0	0	1	O5Cl-1	CHOCl-	24	10	3685.1
433.215	5121.3	432.731	0.731278	34	25	433.215	-0.234479		9.5	4	0	0	0	0	1	O4Cl-1	CHOCl-	25	9	5121.3
433.251	1999.9	432.768	0.767548	38	26	433.252	-0.407569		8.5	3	0	0	0	0	1	O3Cl-1	CHOCl-	26	8	1999.9
433.273	5002.8	432.789	0.788794	42	23	433.273	-0.084427		3.5	5	0	0	0	0	1	O5Cl-1	CHOCl-	23	3	5002.8
433.309	28672.3	432.825	0.825003	46	24	433.309	-0.395976		2.5	4	0	0	0	0	1	O4Cl-1	CHOCl-	24	2	28672.3
433.345	1870.7	432.862	0.861563	50	25	433.345	0.100197		1.5	3	0	0	0	0	1	O3Cl-1	CHOCl-	25	1	1870.7
433.382	29758	432.898	0.897712	54	26	433.382	-0.349761		0.5	2	0	0	0	0	1	O2Cl-1	CHOCl-	26	0	29758
434.234	782.4	433.749	0.74919	32	27	434.234	0.869164		12.5	4	1	0	0	0	0	O4N1	CHON	27	12	782.4
434.255	730.7	433.77	0.769717	36	24	434.255	-0.4665		7.5	6	1	0	0	0	0	O6N1	CHON	24	7	730.7
434.34	984.8	433.855	0.855162	49	24	434.341	-1.14099		1.5	3	1	0	0	0	1	O3N1Cl-1	CHONCl-	24	1	984.8
435.194	62189.9	434.708	0.708278	32	24	435.194	-0.359793		9.5	5	0	0	0	0	1	O5Cl-1	CHOCl-	24	9	62189.9
435.231	1212.4	434.745	0.744857	36	25	435.231	0.180181		8.5	4	0	0	0	0	1	O4Cl-1	CHOCl-	25	8	1212.4
435.254	1303.2	434.768	0.767642	35	28	435.254	-0.996154		11.5	4	0	0	0	0	0	O4	CHO	28	11	1303.2
435.267	1191.6	434.781	0.780827	40	26	435.267	-0.681374		7.5	3	0	0	0	0	1	O3Cl-1	CHOCl-	26	7	1191.6
435.288	668.9	434.802	0.801944	44	23	435.288	-0.658368		2.5	5	0	0	0	0	1	O5Cl-1	CHOCl-	23	2	668.9
435.291	736.9	434.805	0.804531	39	29	435.29	0.255967		10.5	3	0	0	0	0	0	O3	CHO	29	10	736.9
435.304	636.3	434.817	0.817446	44	27	435.304	-0.0495744		6.5	2	0	0	0	0	1	O2Cl-1	CHOCl-	27	6	636.3
435.324	1927.2	434.838	0.838153	48	24	435.325	-0.968426		1.5	4	0	0	0	0	1	O4Cl-1	CHOCl-	24	1	1927.2
435.384	1110.7	434.898	0.898076	51	28	435.384	-0.318293		3.5	3	0	0	0	0	0	O3	CHO	28	3	1110.7
436.27	1640.2	435.783	0.782987	38	24	436.27	-0.762325		6.5	6	1	0	0	0	0	O6N1	CHON	24	6	1640.2
437.173	7272.7	436.685	0.684969	30	23	437.174	-1.19307		9.5	6	0	0	0	0	1	O6Cl-1	CHOCl-	23	9	7272.7
437.21	5339.2	436.722	0.721688	34	24	437.21	-0.335262		8.5	5	0	0	0	0	1	O5Cl-1	CHOCl-	24	8	5339.2
437.246	7421.8	436.758	0.757987	38	25	437.246	-0.438151		7.5	4	0	0	0	0	1	O4Cl-1	CHOCl-	25	7	7421.8
437.267	742	436.779	0.778944	42	22	437.268	-0.781169		2.5	6	0	0	0	0	1	O6Cl-1	CHOCl-	22	2	742
437.283	646.7	436.795	0.794786	42	26	437.283	0.602402		6.5	3	0	0	0	0	1	O3Cl-1	CHOCl-	26	6	646.7
437.319	1130.9	436.831	0.830546	46	27	437.319	-0.735344		5.5	2	0	0	0	0	1	O2Cl-1	CHOCl-	27	5	1130.9
438.286	519.1	437.797	0.796836	40	24	438.286	0.267907		5.5	6	1	0	0	0	0	O6N1	CHON	24	5	519.1
438.314	806.4	437.825	0.825014	45	26	438.314	0.0214916		5.5	2	1	0	0	0	1	O2N1Cl-1	CHONCl-	26	5	806.4
438.322	1384.6	437.833	0.832845	44	25	438.322	-0.496392		4.5	5	1	0	0	0	0	O5N1	CHON	25	4	1384.6
439.189	1676.7	438.699	0.698937	32	23	439.189	0.110249		8.5	6	0	0	0	0	1	O6Cl-1	CHOCl-	23	8	1676.7
439.226	10935.8	438.735	0.735077	36	24	439.226	-0.356491		7.5	5	0	0	0	0	1	O5Cl-1	CHOCl-	24	7	10935.8
439.262	5840.2	438.771	0.771326	40	25	439.262	-0.572733		6.5	4	0	0	0	0	1	O4Cl-1	CHOCl-	25	6	5840.2
439.283	2939.9	438.793	0.792513	44	22	439.283	-0.390591		1.5	6	0	0	0	0	1	O6Cl-1	CHOCl-	22	1	2939.9
439.285	6205.5	438.795	0.7947	39	28	439.285	-0.395142		9.5	4	0	0	0	0	0	O4	CHO	28	9	6205.5
439.298	8992.1	438.808	0.807826	44	26	439.298	-0.21985		5.5	3	0	0	0	0	1	O3Cl-1	CHOCl-	26	5	8992.1
439.322	586.2	438.831	0.83109	43	29	439.322	-0.292678		8.5	3	0	0	0	0	0	O3	CHO	29	8	586.2
439.334	685.3	438.844	0.843905	48	27	439.335	-0.823017		4.5	2	0	0	0	0	1	O2Cl-1	CHOCl-	27	4	685.3
440.207	1276.3	439.716	0.71588	30	25	440.208	-1.00539		11.5	6	1	0	0	0	0	O6N1	CHON	25	11	1276.3
440.281	1977.8	439.789	0.789039	38	27	440.281	0.0622787		9.5	4	1	0	0	0	0	O4N1	CHON	27	9	1977.8
440.301	1330.3	439.81	0.809616	42	24	440.302	-1.14144		4.5	6	1	0	0	0	0	O6N1	CHON	24	4	1330.3
440.338	827	439.846	0.846245	46	25	440.338	-0.49412		3.5	5	1	0	0	0	0	O5N1	CHON	25	3	827
441.241	213033	440.748	0.748486	38	24	441.241	-0.332199		6.5	5	0	0	0	0	1	O5Cl-1	CHOCl-	24	6	213033
441.278	40156.3	440.785	0.784786	42	25	441.278	-0.434148		5.5	4	0	0	0	0	1	O4Cl-1	CHOCl-	25	5	40156.3
441.301	28635.5	440.808	0.80811	41	28	441.301	-0.370676		8.5	4	0	0	0	0	0	O4	CHO	28	8	28635.5
441.314	6026.5	440.821	0.821045	46	26	441.314	-0.626719		4.5	3	0	0	0	0	1	O3Cl-1	CHOCl-	26	4	6026.5
441.337	6901.8	440.844	0.844479	45	29	441.337	-0.314		7.5	3	0	0	0	0	0	O3	CHO	29	7	6901.8
441.35	1802.6	440.857	0.857315	50	27	441.35	-0.7966		3.5	2	0	0	0	0	1	O2Cl-1	CHOCl-	27	3	1802.6
442.223	19260.4	441.729	0.7291	32	25	442.224	-1.40784		10.5	6	1	0	0	0	0	O6N1	CHON	25	10	19260.4
442.296	673.2	441.802	0.802498	40	27	442.296	0.197651		8.5	4	1	0	0	0	0	O4N1	CHON	27	8	673.2
442.317	820.2	441.823	0.823105	44	24	442.317	-0.932769		3.5	6	1	0	0	0	0	O6N1	CHON	24	3	820.2
442.333	587.9	441.839	0.838767	44	28	442.333	0.0280786		7.5	3	1	0	0	0	0	O3N1	CHON	28	7	587.9
442.354	528.4	441.86	0.860124	48	25	442.354	0.593236		2.5	5	1	0	0	0	0	O5N1	CHON	25	2	528.4
443.163	1043	442.668	0.66794	28	25	443.163	-0.669234		12.5	5	0	0	0	0	1	O5Cl-1	CHOCl-	25	12	1043
443.221	2224.9	442.726	0.725706	36	23	443.221	0.0415597		6.5	6	0	0	0	0	1	O6Cl-1	CHOCl-	23	6	2224.9
443.257	2997.5	442.762	0.761905	40	24	443.257	-0.285568		5.5	5	0	0	0	0	1	O5Cl-1	CHOCl-	24	5	2997.5
443.293	12099.9	442.798	0.798245	44	25	443.293	-0.296824		4.5	4	0	0	0	0	1	O4Cl-1	CHOCl-	25	4	12099.9
443.33	10636.7	442.834	0.834484	48	26	443.33	-0.533643		3.5	3	0	0	0	0	1	O3Cl-1	CHOCl-	26	3	10636.7
443.366	8757.3	442.871	0.870884	52	27	443.366	-0.409548		2.5	2	0	0	0	0	1	O2Cl-1	CHOCl-	27	2	8757.3
444.325	5928.5	443.829	0.828763	47	25	444.325	-0.215113		3.5	3	1	0	0	0	1	O3N1Cl-1	CHONCl-	25	3	5928.5
444.333	703	443.837	0.837273	46	24	444.333	0.804397		2.5	6	1	0	0	0	0	O6N1	CHON	24	2	703
444.348	751.5	443.852	0.851937	46	28	444.348	-0.489661		6.5	3	1	0	0	0	0	O3N1	CHON	28	6	751.5
444.369	746.2	443.873	0.873203	50	25	444.369	-0.129577		1.5	5	1	0	0	0	0	O5N1	CHON	25	1	746.2
445.215	1999.6	444.718	0.717859	34	26	445.215	-0.273081		10.5	4	0	0	0	0	1	O4Cl-1	CHOCl-	26	10	1999.6
445.236	2739.3	444.739	0.738965	38	23	445.236	-0.273068		5.5	6	0	0	0	0	1	O6Cl-1	CHOCl-	23	5	2739.3
445.252	1003.9	444.754	0.754428	38	27	445.252	0.232273		9.5	3	0	0	0	0	1	O3Cl-1	CHOCl-	27	9	1003.9
445.272	4743.1	444.775	0.775185	42	24	445.273	-0.553773		4.5	5	0	0	0	0	1	O5Cl-1	CHOCl-	24	4	4743.1
445.296	1966.7	444.799	0.798639	41	27	445.296	-0.198924		7.5	5	0	0	0	0	0	O5	CHO	27	7	1966.7
445.309	12744.9	444.812	0.811664	46	25	445.309	-0.250567		3.5	4	0	0	0	0	1	O4Cl-1	CHOCl-	25	3	12744.9
445.332	2075	444.835	0.834938	45	28	445.332	-0.299956		6.5	4	0	0	0	0	0	O4	CHO	28	6	2075
445.345	4272.6	444.848	0.847914	50	26	445.345	-0.463864		2.5	3	0	0	0	0	1	O3Cl-1	CHOCl-	26	2	4272.6
445.382	15212	444.884	0.884303	54	27	445.382	-0.36279		1.5	2	0	0	0	0	1	O2Cl-1	CHOCl-	27	1	15212
445.418	4978.3	444.921	0.920542	58	28	445.418	-0.598494		0.5	1	0	0	0	0	1	O1Cl-1	CHOCl-	28	0	4978.3
446.34	668.9	445.842	0.841952	49	25	446.341	-0.684634		2.5	3	1	0	0	0	1	O3N1Cl-1	CHONCl-	25	2	668.9
446.349	1371.3	445.85	0.850153	48	24	446.349	-0.364244		1.5	6	1	0	0	0	0	O6N1	CHON	24	1	1371.3
446.385	2648.3	445.887	0.886642	52	25	446.385	-0.0393828		0.5	5	1	0	0	0	0	O5N1	CHON	25	0	2648.3
447.159	864.8	446.659	0.659309	28	24	447.158	1.383		11.5	6	0	0	0	0	1	O6Cl-1	CHOCl-	24	11	864.8
447.194	1516	446.695	0.694779	32	25	447.194	-0.573755		10.5	5	0	0	0	0	1	O5Cl-1	CHOCl-	25	10	1516
447.231	512.2	446.731	0.731228	36	26	447.231	-0.33893		9.5	4	0	0	0	0	1	O4Cl-1	CHOCl-	26	9	512.2
447.252	2235.3	446.752	0.752225	40	23	447.252	-0.58486		4.5	6	0	0	0	0	1	O6Cl-1	CHOCl-	23	4	2235.3
447.267	10263.3	446.768	0.767548	40	27	447.267	-0.394797		8.5	3	0	0	0	0	1	O3Cl-1	CHOCl-	27	8	10263.3
447.288	4410.4	446.789	0.788674	44	24	447.288	-0.350065		3.5	5	0	0	0	0	1	O5Cl-1	CHOCl-	24	3	4410.4
447.325	2800.5	446.825	0.825033	48	25	447.325	-0.316504		2.5	4	0	0	0	0	1	O4Cl-1	CHOCl-	25	2	2800.5
447.361	6661.5	446.861	0.861333	52	26	447.361	-0.417068		1.5	3	0	0	0	0	1	O3Cl-1	CHOCl-	26	1	6661.5
447.397	2580.2	446.898	0.897612	56	27	447.397	-0.562319		0.5	2	0	0	0	0	1	O2Cl-1	CHOCl-	27	0	2580.2
448.27	809.6	447.77	0.769747	38	25	448.27	-0.384991		7.5	6	1	0	0	0	0	O6N1	CHON	25	7	809.6
448.307	722.4	447.806	0.805937	42	26	448.307	-0.730705		6.5	5	1	0	0	0	0	O5N1	CHON	26	6	722.4
448.344	636.5	447.843	0.842876	46	27	448.343	0.596463		5.5	4	1	0	0	0	0	O4N1	CHON	27	5	636.5
448.356	736	447.855	0.855472	51	25	448.356	-0.413912		1.5	3	1	0	0	0	1	O3N1Cl-1	CHONCl-	25	1	736
449.173	2919.3	448.672	0.671879	30	24	449.174	-0.471043		10.5	6	0	0	0	0	1	O6Cl-1	CHOCl-	24	10	2919.3
449.21	1128.4	448.708	0.708248	34	25	449.21	-0.415351		9.5	5	0	0	0	0	1	O5Cl-1	CHOCl-	25	9	1128.4
449.246	2494.2	448.745	0.744847	38	26	449.246	0.1523		8.5	4	0	0	0	0	1	O4Cl-1	CHOCl-	26	8	2494.2
449.269	735.6	448.768	0.767662	37	29	449.27	-0.92056		11.5	4	0	0	0	0	0	O4	CHO	29	11	735.6
449.283	25644.8	448.781	0.780877	42	27	449.283	-0.54883		7.5	3	0	0	0	0	1	O3Cl-1	CHOCl-	27	7	25644.8
449.304	2495.1	448.802	0.802043	46	24	449.304	-0.415264		2.5	5	0	0	0	0	1	O5Cl-1	CHOCl-	24	2	2495.1
449.319	1540.2	448.817	0.817177	46	28	449.319	-0.648937		6.5	2	0	0	0	0	1	O2Cl-1	CHOCl-	28	6	1540.2
449.34	792.6	448.839	0.838662	50	25	449.34	0.196778		1.5	4	0	0	0	0	1	O4Cl-1	CHOCl-	25	1	792.6
450.286	2946.6	449.783	0.783207	40	25	450.286	-0.250019		6.5	6	1	0	0	0	0	O6N1	CHON	25	6	2946.6
450.322	777.7	449.819	0.819366	44	26	450.322	-0.660815		5.5	5	1	0	0	0	0	O5N1	CHON	26	5	777.7
451.189	1859.9	450.686	0.685548	32	24	451.189	0.12948		9.5	6	0	0	0	0	1	O6Cl-1	CHOCl-	24	9	1859.9
451.226	1731.8	450.722	0.721817	36	25	451.226	-0.0367441		8.5	5	0	0	0	0	1	O5Cl-1	CHOCl-	25	8	1731.8
451.262	4640.8	450.758	0.757907	40	26	451.262	-0.601823		7.5	4	0	0	0	0	1	O4Cl-1	CHOCl-	26	7	4640.8
451.285	716.6	450.781	0.781091	39	29	451.285	-0.849972		10.5	4	0	0	0	0	0	O4	CHO	29	10	716.6
451.298	11845.9	450.794	0.794396	44	27	451.298	-0.280479		6.5	3	0	0	0	0	1	O3Cl-1	CHOCl-	27	6	11845.9
451.335	2434.2	450.831	0.830846	48	28	451.335	-0.0478135		5.5	2	0	0	0	0	1	O2Cl-1	CHOCl-	28	5	2434.2
451.379	721	450.875	0.875366	51	28	451.379	0.213612		3.5	4	0	0	0	0	0	O4	CHO	28	3	721
452.302	1820.5	451.797	0.796766	42	25	452.302	0.104842		5.5	6	1	0	0	0	0	O6N1	CHON	25	5	1820.5
453.205	3024.6	452.699	0.698618	34	24	453.205	-0.599243		8.5	6	0	0	0	0	1	O6Cl-1	CHOCl-	24	8	3024.6
453.241	4034.9	452.735	0.735077	38	25	453.241	-0.345467		7.5	5	0	0	0	0	1	O5Cl-1	CHOCl-	25	7	4034.9
453.277	7322	452.771	0.771346	42	26	453.278	-0.510901		6.5	4	0	0	0	0	1	O4Cl-1	CHOCl-	26	6	7322
453.299	5232.7	452.792	0.792483	46	23	453.299	-0.444695		1.5	6	0	0	0	0	1	O6Cl-1	CHOCl-	23	1	5232.7
453.301	2992.9	452.795	0.79476	41	29	453.301	-0.250562		9.5	4	0	0	0	0	0	O4	CHO	29	9	2992.9
453.314	15046.4	452.808	0.807865	46	27	453.314	-0.124814		5.5	3	0	0	0	0	1	O3Cl-1	CHOCl-	27	5	15046.4
453.351	750.9	452.844	0.844295	50	28	453.35	0.062689		4.5	2	0	0	0	0	1	O2Cl-1	CHOCl-	28	4	750.9
454.317	699.8	453.81	0.810105	44	25	454.317	-0.0276897		4.5	6	1	0	0	0	0	O6N1	CHON	25	4	699.8
455.221	2665.3	454.712	0.712357	36	24	455.221	0.150301		7.5	6	0	0	0	0	1	O6Cl-1	CHOCl-	24	7	2665.3
455.257	1756.4	454.748	0.748426	40	25	455.257	-0.453765		6.5	5	0	0	0	0	1	O5Cl-1	CHOCl-	25	6	1756.4
455.28	1007.3	454.772	0.77191	39	28	455.28	-0.0408098		9.5	5	0	0	0	0	0	O5	CHO	28	9	1007.3
455.293	7872.4	454.785	0.784796	44	26	455.293	-0.39882		5.5	4	0	0	0	0	1	O4Cl-1	CHOCl-	26	5	7872.4
455.317	2046.2	454.808	0.808119	43	29	455.317	-0.337303		8.5	4	0	0	0	0	0	O4	CHO	29	8	2046.2
455.33	11232.7	454.821	0.821235	48	27	455.33	-0.190148		4.5	3	0	0	0	0	1	O3Cl-1	CHOCl-	27	4	11232.7
455.353	642.3	454.844	0.844439	47	30	455.353	-0.392179		7.5	3	0	0	0	0	0	O3	CHO	30	7	642.3
455.366	3949	454.857	0.857444	52	28	455.366	-0.486597		3.5	2	0	0	0	0	1	O2Cl-1	CHOCl-	28	3	3949
455.403	583.5	454.895	0.894573	56	29	455.403	1.23719		2.5	1	0	0	0	0	1	O1Cl-1	CHOCl-	29	2	583.5
456.275	964.9	455.766	0.765879	38	27	456.276	-0.411111		9.5	5	1	0	0	0	0	O5N1	CHON	27	9	964.9
456.333	1132.2	455.823	0.823375	46	25	456.333	-0.312447		3.5	6	1	0	0	0	0	O6N1	CHON	25	3	1132.2
457.236	2220.3	456.725	0.725486	38	24	457.236	-0.440866		6.5	6	0	0	0	0	1	O6Cl-1	CHOCl-	24	6	2220.3
457.273	6588.7	456.762	0.762065	42	25	457.273	0.0730857		5.5	5	0	0	0	0	1	O5Cl-1	CHOCl-	25	5	6588.7
457.296	23795.2	456.785	0.785239	41	28	457.296	-0.193704		8.5	5	0	0	0	0	0	O5	CHO	28	8	23795.2
457.309	10009.8	456.798	0.798285	46	26	457.309	-0.200258		4.5	4	0	0	0	0	1	O4Cl-1	CHOCl-	26	4	10009.8
457.332	2112.2	456.822	0.821609	45	29	457.332	-0.139023		7.5	4	0	0	0	0	0	O4	CHO	29	7	2112.2
457.345	8575.8	456.835	0.834564	50	27	457.345	-0.342367		3.5	3	0	0	0	0	1	O3Cl-1	CHOCl-	27	3	8575.8
457.382	12194	456.871	0.871053	54	28	457.382	-0.0253178		2.5	2	0	0	0	0	1	O2Cl-1	CHOCl-	28	2	12194
458.255	629	457.743	0.743238	36	26	458.255	0.256233		9.5	6	1	0	0	0	0	O6N1	CHON	26	9	629
458.291	755.6	457.78	0.779618	40	27	458.291	0.332584		8.5	5	1	0	0	0	0	O5N1	CHON	27	8	755.6
458.341	1832.9	457.829	0.828783	49	26	458.341	-0.164899		3.5	3	1	0	0	0	1	O3N1Cl-1	CHONCl-	26	3	1832.9
458.349	643.1	457.837	0.837143	48	25	458.349	0.496173		2.5	6	1	0	0	0	0	O6N1	CHON	25	2	643.1
458.385	913.9	457.874	0.873553	52	26	458.385	0.637935		1.5	5	1	0	0	0	0	O5N1	CHON	26	1	913.9
459.158	1708.1	458.645	0.64512	28	25	459.158	-0.373684		12.5	6	0	0	0	0	1	O6Cl-1	CHOCl-	25	12	1708.1
459.252	3227.8	458.739	0.739125	40	24	459.252	0.083658		5.5	6	0	0	0	0	1	O6Cl-1	CHOCl-	24	5	3227.8
459.267	25263.9	458.754	0.754198	40	28	459.267	-0.275613		9.5	3	0	0	0	0	1	O3Cl-1	CHOCl-	28	9	25263.9
459.288	16671.2	458.775	0.775335	44	25	459.288	-0.210282		4.5	5	0	0	0	0	1	O5Cl-1	CHOCl-	25	4	16671.2
459.311	4850.2	458.798	0.798399	43	28	459.312	-0.715375		7.5	5	0	0	0	0	0	O5	CHO	28	7	4850.2
459.325	13751.6	458.812	0.811654	48	26	459.325	-0.264693		3.5	4	0	0	0	0	1	O4Cl-1	CHOCl-	26	3	13751.6
459.361	6397.1	458.848	0.848063	52	27	459.361	-0.123171		2.5	3	0	0	0	0	1	O3Cl-1	CHOCl-	27	2	6397.1
459.397	109997	458.884	0.884403	56	28	459.397	-0.134045		1.5	2	0	0	0	0	1	O2Cl-1	CHOCl-	28	1	109997
459.434	1306.5	458.921	0.920872	60	29	459.434	0.13804		0.5	1	0	0	0	0	1	O1Cl-1	CHOCl-	29	0	1306.5
460.27	3027.8	459.757	0.756508	38	26	460.27	-0.0273315		8.5	6	1	0	0	0	0	O6N1	CHON	26	8	3027.8
460.306	1532.1	459.792	0.792318	42	27	460.307	-1.1896		7.5	5	1	0	0	0	0	O5N1	CHON	27	7	1532.1
460.364	780.1	459.85	0.850203	50	25	460.364	-0.244545		1.5	6	1	0	0	0	0	O6N1	CHON	25	1	780.1
460.379	852.3	459.865	0.865346	50	29	460.38	-0.450889		5.5	3	1	0	0	0	0	O3N1	CHON	29	5	852.3
460.401	24055.9	459.887	0.886732	54	26	460.401	0.157298		0.5	5	1	0	0	0	0	O5N1	CHON	26	0	24055.9
461.21	2073.1	460.695	0.694899	34	26	461.21	-0.296134		10.5	5	0	0	0	0	1	O5Cl-1	CHOCl-	26	10	2073.1
461.246	648.6	460.731	0.731218	38	27	461.246	-0.350311		9.5	4	0	0	0	0	1	O4Cl-1	CHOCl-	27	9	648.6
461.268	3876.5	460.752	0.752465	42	24	461.268	-0.0467839		4.5	6	0	0	0	0	1	O6Cl-1	CHOCl-	24	4	3876.5
461.283	25648	460.768	0.767678	42	28	461.283	-0.100979		8.5	3	0	0	0	0	1	O3Cl-1	CHOCl-	28	8	25648
461.304	4670.8	460.789	0.788624	46	25	461.304	-0.447817		3.5	5	0	0	0	0	1	O5Cl-1	CHOCl-	25	3	4670.8
461.319	3048.7	460.804	0.803867	46	29	461.319	-0.436964		7.5	2	0	0	0	0	1	O2Cl-1	CHOCl-	29	7	3048.7
461.327	693.8	460.812	0.811928	45	28	461.327	-0.430453		6.5	5	0	0	0	0	0	O5	CHO	28	6	693.8
461.34	6575	460.825	0.825223	50	26	461.34	0.104955		2.5	4	0	0	0	0	1	O4Cl-1	CHOCl-	26	2	6575
461.364	1446.5	460.848	0.848497	49	29	461.364	0.0572652		5.5	4	0	0	0	0	0	O4	CHO	29	5	1446.5
461.377	3532.9	460.862	0.861543	54	27	461.377	0.0507613		1.5	3	0	0	0	0	1	O3Cl-1	CHOCl-	27	1	3532.9
461.413	388176	460.898	0.897802	58	28	461.413	-0.133459		0.5	2	0	0	0	0	1	O2Cl-1	CHOCl-	28	0	388176
462.286	1534.6	461.77	0.769727	40	26	462.286	-0.416582		7.5	6	1	0	0	0	0	O6N1	CHON	26	7	1534.6
462.322	933.2	461.806	0.805907	44	27	462.322	-0.773443		6.5	5	1	0	0	0	0	O5N1	CHON	27	6	933.2
462.359	958.2	461.843	0.842556	48	28	462.359	-0.113721		5.5	4	1	0	0	0	0	O4N1	CHON	28	5	958.2
462.38	1032.4	461.863	0.863383	52	25	462.38	-0.719278		0.5	6	1	0	0	0	0	O6N1	CHON	25	0	1032.4
463.189	2940.2	462.672	0.672099	32	25	463.189	0.0181785		10.5	6	0	0	0	0	1	O6Cl-1	CHOCl-	25	10	2940.2
463.225	1264.6	462.708	0.708218	36	26	463.226	-0.467547		9.5	5	0	0	0	0	1	O5Cl-1	CHOCl-	26	9	1264.6
463.262	5536.7	462.745	0.744817	40	27	463.262	0.0829338		8.5	4	0	0	0	0	1	O4Cl-1	CHOCl-	27	8	5536.7
463.283	620.8	462.766	0.766004	44	24	463.283	0.255611		3.5	6	0	0	0	0	1	O6Cl-1	CHOCl-	24	3	620.8
463.298	4158.7	462.781	0.780807	44	28	463.298	-0.683317		7.5	3	0	0	0	0	1	O3Cl-1	CHOCl-	28	7	4158.7
463.32	1679.7	462.802	0.802203	48	25	463.32	-0.0573684		2.5	5	0	0	0	0	1	O5Cl-1	CHOCl-	25	2	1679.7
463.335	9186.7	462.817	0.817167	48	29	463.335	-0.65089		6.5	2	0	0	0	0	1	O2Cl-1	CHOCl-	29	6	9186.7
463.356	2132.2	462.838	0.838313	52	26	463.356	-0.564533		1.5	4	0	0	0	0	1	O4Cl-1	CHOCl-	26	1	2132.2
463.379	1399.3	462.862	0.861547	51	29	463.379	-0.698305		4.5	4	0	0	0	0	0	O4	CHO	29	4	1399.3
465.204	2680.1	464.685	0.684819	34	25	465.205	-1.44362		9.5	6	0	0	0	0	1	O6Cl-1	CHOCl-	25	9	2680.1
465.241	2255.7	464.722	0.721608	38	26	465.241	-0.487016		8.5	5	0	0	0	0	1	O5Cl-1	CHOCl-	26	8	2255.7
465.277	12700.4	464.758	0.757957	42	27	465.278	-0.476231		7.5	4	0	0	0	0	1	O4Cl-1	CHOCl-	27	7	12700.4
465.301	1061.5	464.781	0.781101	41	30	465.301	-0.802878		10.5	4	0	0	0	0	0	O4	CHO	30	10	1061.5
465.314	13321.9	464.794	0.794256	46	28	465.314	-0.572903		6.5	3	0	0	0	0	1	O3Cl-1	CHOCl-	28	6	13321.9
465.35	1594.9	464.831	0.830596	50	29	465.35	-0.583603		5.5	2	0	0	0	0	1	O2Cl-1	CHOCl-	29	5	1594.9
466.317	2167.1	465.797	0.796556	44	26	466.317	-0.348646		5.5	6	1	0	0	0	0	O6N1	CHON	26	5	2167.1
467.221	1123.5	466.699	0.699047	36	25	467.221	0.339069		8.5	6	0	0	0	0	1	O6Cl-1	CHOCl-	25	8	1123.5
467.257	4863.4	466.735	0.734877	40	26	467.257	-0.763134		7.5	5	0	0	0	0	1	O5Cl-1	CHOCl-	26	7	4863.4
467.293	12682.7	466.771	0.771396	44	27	467.293	-0.388578		6.5	4	0	0	0	0	1	O4Cl-1	CHOCl-	27	6	12682.7
467.314	2436.3	466.792	0.792493	48	24	467.314	-0.409959		1.5	6	0	0	0	0	1	O6Cl-1	CHOCl-	24	1	2436.3
467.329	22470.8	466.808	0.807636	48	28	467.33	-0.613228		5.5	3	0	0	0	0	1	O3Cl-1	CHOCl-	28	5	22470.8
467.366	1941.3	466.844	0.843935	52	29	467.366	-0.709465		4.5	2	0	0	0	0	1	O2Cl-1	CHOCl-	29	4	1941.3
467.375	675.8	466.853	0.852655	51	28	467.374	0.709111		3.5	5	0	0	0	0	0	O5	CHO	28	3	675.8
468.239	470	467.716	0.71643	34	27	468.239	0.229413		11.5	6	1	0	0	0	0	O6N1	CHON	27	11	470
468.312	3190.2	467.789	0.788969	42	29	468.312	-0.0909221		9.5	4	1	0	0	0	0	O4N1	CHON	29	9	3190.2
468.325	744.3	467.802	0.802024	47	27	468.325	-0.0759727		5.5	3	1	0	0	0	1	O3N1Cl-1	CHONCl-	27	5	744.3
468.333	2820.2	467.81	0.809935	46	26	468.333	-0.389851		4.5	6	1	0	0	0	0	O6N1	CHON	26	4	2820.2
468.361	664.8	467.838	0.838354	51	28	468.361	-0.107993		4.5	2	1	0	0	0	1	O2N1Cl-1	CHONCl-	28	4	664.8
469.236	2185.7	468.712	0.711957	38	25	469.236	-0.706637		7.5	6	0	0	0	0	1	O6Cl-1	CHOCl-	25	7	2185.7
469.272	5772.2	468.748	0.748376	42	26	469.273	-0.546761		6.5	5	0	0	0	0	1	O5Cl-1	CHOCl-	26	6	5772.2
469.296	1264.4	468.772	0.77191	41	29	469.296	-0.039591		9.5	5	0	0	0	0	0	O5	CHO	29	9	1264.4
469.309	7085.1	468.785	0.784846	46	27	469.309	-0.280369		5.5	4	0	0	0	0	1	O4Cl-1	CHOCl-	27	5	7085.1
469.345	14104.8	468.821	0.821075	50	28	469.345	-0.52537		4.5	3	0	0	0	0	1	O3Cl-1	CHOCl-	28	4	14104.8
469.382	2318.6	468.857	0.857484	54	29	469.382	-0.386849		3.5	2	0	0	0	0	1	O2Cl-1	CHOCl-	29	3	2318.6
470.255	831.7	469.729	0.72943	36	27	470.255	-0.622173		10.5	6	1	0	0	0	0	O6N1	CHON	27	10	831.7
470.291	5035.7	469.766	0.765779	40	28	470.291	-0.611493		9.5	5	1	0	0	0	0	O5N1	CHON	28	9	5035.7
470.349	1825.5	469.824	0.823954	48	26	470.349	0.929991		3.5	6	1	0	0	0	0	O6N1	CHON	26	3	1825.5
470.377	1406.5	469.852	0.851683	53	28	470.377	-0.256347		3.5	2	1	0	0	0	1	O2N1Cl-1	CHONCl-	28	3	1406.5
471.252	2560.1	470.725	0.725346	40	25	471.252	-0.724835		6.5	6	0	0	0	0	1	O6Cl-1	CHOCl-	25	6	2560.1
471.267	880.2	470.741	0.740509	40	29	471.267	-0.883957		10.5	3	0	0	0	0	1	O3Cl-1	CHOCl-	29	10	880.2
471.288	2171.2	470.762	0.761875	44	26	471.288	-0.332238		5.5	5	0	0	0	0	1	O5Cl-1	CHOCl-	26	5	2171.2
471.311	1223.9	470.785	0.785119	43	29	471.312	-0.442552		8.5	5	0	0	0	0	0	O5	CHO	29	8	1223.9
471.324	7694.8	470.798	0.798055	48	27	471.325	-0.68229		4.5	4	0	0	0	0	1	O4Cl-1	CHOCl-	27	4	7694.8
471.361	8355.5	470.835	0.834584	52	28	471.361	-0.289756		3.5	3	0	0	0	0	1	O3Cl-1	CHOCl-	28	3	8355.5
471.397	10470.6	470.871	0.870794	56	29	471.397	-0.576117		2.5	2	0	0	0	0	1	O2Cl-1	CHOCl-	29	2	10470.6
472.27	817.5	471.743	0.742539	38	27	472.27	-1.23357		9.5	6	1	0	0	0	0	O6N1	CHON	27	9	817.5
472.356	2096.8	471.828	0.828383	51	27	472.356	-1.00682		3.5	3	1	0	0	0	1	O3N1Cl-1	CHONCl-	27	3	2096.8
472.364	1645.5	471.837	0.836624	50	26	472.364	-0.619395		2.5	6	1	0	0	0	0	O6N1	CHON	26	2	1645.5
472.4	726.7	471.873	0.872804	54	27	472.401	-0.968627		1.5	5	1	0	0	0	0	O5N1	CHON	27	1	726.7
473.246	536.7	472.718	0.717739	38	28	473.246	-0.510474		10.5	4	0	0	0	0	1	O4Cl-1	CHOCl-	28	10	536.7
473.267	4389.2	472.739	0.738935	42	25	473.268	-0.320284		5.5	6	0	0	0	0	1	O6Cl-1	CHOCl-	25	5	4389.2
473.282	269610	472.754	0.753919	42	29	473.283	-0.859063		9.5	3	0	0	0	0	1	O3Cl-1	CHOCl-	29	9	269610
473.304	3813.6	472.776	0.775654	46	26	473.304	0.472044		4.5	5	0	0	0	0	1	O5Cl-1	CHOCl-	26	4	3813.6
473.327	512.4	472.799	0.798769	45	29	473.327	0.0875084		7.5	5	0	0	0	0	0	O5	CHO	29	7	512.4
473.34	7382.4	472.812	0.811584	50	27	473.34	-0.40474		3.5	4	0	0	0	0	1	O4Cl-1	CHOCl-	27	3	7382.4
473.363	1679.7	472.835	0.834878	49	30	473.364	-0.408945		6.5	4	0	0	0	0	0	O4	CHO	30	6	1679.7
473.376	19037.2	472.848	0.847874	54	28	473.377	-0.520896		2.5	3	0	0	0	0	1	O3Cl-1	CHOCl-	28	2	19037.2
473.413	25559.6	472.884	0.884243	58	29	473.413	-0.468048		1.5	2	0	0	0	0	1	O2Cl-1	CHOCl-	29	1	25559.6
473.449	4704.3	472.921	0.920652	62	30	473.449	-0.330721		0.5	1	0	0	0	0	1	O1Cl-1	CHOCl-	30	0	4704.3
474.286	76315.4	473.756	0.756218	40	27	474.286	-0.637969		8.5	6	1	0	0	0	0	O6N1	CHON	27	8	76315.4
474.322	712.7	473.793	0.792767	44	28	474.322	-0.205725		7.5	5	1	0	0	0	0	O5N1	CHON	28	7	712.7
474.38	705.4	473.85	0.850033	52	26	474.38	-0.595683		1.5	6	1	0	0	0	0	O6N1	CHON	26	1	705.4
474.416	2811.3	473.886	0.886343	56	27	474.416	-0.669412		0.5	5	1	0	0	0	0	O5N1	CHON	27	0	2811.3
475.225	1314.4	474.695	0.694649	36	27	475.226	-0.813466		10.5	5	0	0	0	0	1	O5Cl-1	CHOCl-	27	10	1314.4
475.262	17744.8	474.731	0.731108	40	28	475.262	-0.571432		9.5	4	0	0	0	0	1	O4Cl-1	CHOCl-	28	9	17744.8
475.298	9550.6	474.768	0.767608	44	29	475.298	-0.245277		8.5	3	0	0	0	0	1	O3Cl-1	CHOCl-	29	8	9550.6
475.319	5910.9	474.789	0.788554	48	26	475.32	-0.581882		3.5	5	0	0	0	0	1	O5Cl-1	CHOCl-	26	3	5910.9
475.335	9983.8	474.804	0.803817	48	30	475.335	-0.529269		7.5	2	0	0	0	0	1	O2Cl-1	CHOCl-	30	7	9983.8
475.342	812.8	474.812	0.811588	47	29	475.343	-1.13303		6.5	5	0	0	0	0	0	O5	CHO	29	6	812.8
475.356	14814.2	474.825	0.824924	52	27	475.356	-0.529245		2.5	4	0	0	0	0	1	O4Cl-1	CHOCl-	27	2	14814.2
475.379	710.6	474.848	0.848297	51	30	475.379	-0.36514		5.5	4	0	0	0	0	0	O4	CHO	30	5	710.6
475.392	5396.3	474.861	0.861353	56	28	475.392	-0.350405		1.5	3	0	0	0	0	1	O3Cl-1	CHOCl-	28	1	5396.3
475.429	6326.5	474.898	0.897732	60	29	475.429	-0.276761		0.5	2	0	0	0	0	1	O2Cl-1	CHOCl-	29	0	6326.5
476.302	1449.8	475.77	0.769817	42	27	476.302	-0.215367		7.5	6	1	0	0	0	0	O6N1	CHON	27	7	1449.8
476.338	1458.3	475.806	0.806416	46	28	476.338	0.319983		6.5	5	1	0	0	0	0	O5N1	CHON	28	6	1458.3
476.388	816.4	475.856	0.855741	55	27	476.388	0.177209		1.5	3	1	0	0	0	1	O3N1Cl-1	CHONCl-	27	1	816.4
477.205	1074.8	476.672	0.672079	34	26	477.205	-0.0242661		10.5	6	0	0	0	0	1	O6Cl-1	CHOCl-	26	10	1074.8
477.278	46041.5	476.745	0.744638	42	28	477.278	-0.296641		8.5	4	0	0	0	0	1	O4Cl-1	CHOCl-	28	8	46041.5
477.299	828.7	476.766	0.765754	46	25	477.299	-0.275676		3.5	6	0	0	0	0	1	O6Cl-1	CHOCl-	25	3	828.7
477.314	16930.8	476.781	0.780907	46	29	477.314	-0.453747		7.5	3	0	0	0	0	1	O3Cl-1	CHOCl-	29	7	16930.8
477.335	2162.3	476.802	0.802053	50	26	477.335	-0.369928		2.5	5	0	0	0	0	1	O5Cl-1	CHOCl-	26	2	2162.3
477.35	13450.2	476.817	0.817137	50	30	477.35	-0.694626		6.5	2	0	0	0	0	1	O2Cl-1	CHOCl-	30	6	13450.2
477.358	1940.1	476.825	0.825367	49	29	477.359	-0.332203		5.5	5	0	0	0	0	0	O5	CHO	29	5	1940.1
477.371	5041.1	476.838	0.838413	54	27	477.372	-0.338478		1.5	4	0	0	0	0	1	O4Cl-1	CHOCl-	27	1	5041.1
477.407	588.3	476.874	0.874383	58	28	477.408	-1.12394		0.5	3	0	0	0	0	1	O3Cl-1	CHOCl-	28	0	588.3
478.317	7391.5	477.783	0.783277	44	27	478.317	-0.0890202		6.5	6	1	0	0	0	0	O6N1	CHON	27	6	7391.5
478.353	1660.7	477.819	0.819306	48	28	478.354	-0.747522		5.5	5	1	0	0	0	0	O5N1	CHON	28	5	1660.7
479.22	3383.8	478.685	0.685298	36	26	479.221	-0.399774		9.5	6	0	0	0	0	1	O6Cl-1	CHOCl-	26	9	3383.8
479.257	4740.3	478.722	0.721767	40	27	479.257	-0.138923		8.5	5	0	0	0	0	1	O5Cl-1	CHOCl-	27	8	4740.3
479.293	13211.4	478.758	0.758017	44	28	479.293	-0.337121		7.5	4	0	0	0	0	1	O4Cl-1	CHOCl-	28	7	13211.4
479.315	753.5	478.78	0.779523	48	25	479.314	0.497419		2.5	6	0	0	0	0	1	O6Cl-1	CHOCl-	25	2	753.5
479.33	47894.4	478.794	0.794366	48	29	479.33	-0.326664		6.5	3	0	0	0	0	1	O3Cl-1	CHOCl-	29	6	47894.4
479.366	3695.9	478.831	0.830905	52	30	479.366	0.0801477		5.5	2	0	0	0	0	1	O2Cl-1	CHOCl-	30	5	3695.9
479.374	487184	478.839	0.838747	51	29	479.374	-0.372527		4.5	5	0	0	0	0	0	O5	CHO	29	4	487184
480.333	8415	479.797	0.796566	46	27	480.333	-0.317654		5.5	6	1	0	0	0	0	O6N1	CHON	27	5	8415
480.37	706.6	479.833	0.833375	50	28	480.369	0.650375		4.5	5	1	0	0	0	0	O5N1	CHON	28	4	706.6
481.236	2873	480.699	0.698767	38	26	481.236	-0.252641		8.5	6	0	0	0	0	1	O6Cl-1	CHOCl-	26	8	2873
481.272	7620.1	480.735	0.735017	42	27	481.273	-0.450015		7.5	5	0	0	0	0	1	O5Cl-1	CHOCl-	27	7	7620.1
481.309	17014	480.772	0.771516	46	28	481.309	-0.127943		6.5	4	0	0	0	0	1	O4Cl-1	CHOCl-	28	6	17014
481.332	846.7	480.795	0.79458	45	31	481.332	-0.609932		9.5	4	0	0	0	0	0	O4	CHO	31	9	846.7
481.345	70767	480.808	0.807716	50	29	481.345	-0.429172		5.5	3	0	0	0	0	1	O3Cl-1	CHOCl-	29	5	70767
482.349	15354.1	481.81	0.810105	48	27	482.349	-0.0260805		4.5	6	1	0	0	0	0	O6N1	CHON	27	4	15354.1
482.377	11346.6	481.838	0.838254	53	29	482.377	-0.312162		4.5	2	1	0	0	0	1	O2N1Cl-1	CHONCl-	29	4	11346.6
482.385	1107.1	481.846	0.846375	52	28	482.385	-0.181556		3.5	5	1	0	0	0	0	O5N1	CHON	28	3	1107.1
483.252	2689.6	482.712	0.712157	40	26	483.252	-0.27228		7.5	6	0	0	0	0	1	O6Cl-1	CHOCl-	26	7	2689.6
483.288	4709.5	482.749	0.748576	44	27	483.288	-0.117073		6.5	5	0	0	0	0	1	O5Cl-1	CHOCl-	27	6	4709.5
483.325	8527.6	482.785	0.784885	48	28	483.325	-0.189479		5.5	4	0	0	0	0	1	O4Cl-1	CHOCl-	28	5	8527.6
483.361	78207.3	482.821	0.821165	52	29	483.361	-0.32394		4.5	3	0	0	0	0	1	O3Cl-1	CHOCl-	29	4	78207.3
483.397	2648.4	482.858	0.857604	56	30	483.397	-0.12739		3.5	2	0	0	0	0	1	O2Cl-1	CHOCl-	30	3	2648.4
484.271	539.7	483.73	0.730099	38	28	484.27	0.779358		10.5	6	1	0	0	0	0	O6N1	CHON	28	10	539.7
484.307	2726.5	483.766	0.766019	42	29	484.307	-0.0982433		9.5	5	1	0	0	0	0	O5N1	CHON	29	9	2726.5
484.356	678.9	483.815	0.815493	51	28	484.356	0.0710636		4.5	3	1	0	0	0	1	O3N1Cl-1	CHONCl-	28	4	678.9
484.364	13955.5	483.823	0.823405	50	27	484.364	-0.232428		3.5	6	1	0	0	0	0	O6N1	CHON	27	3	13955.5
485.267	2090.7	484.726	0.725636	42	26	485.268	-0.106292		6.5	6	0	0	0	0	1	O6Cl-1	CHOCl-	26	6	2090.7
485.283	3100.7	484.741	0.740879	42	30	485.283	-0.0959851		10.5	3	0	0	0	0	1	O3Cl-1	CHOCl-	30	10	3100.7
485.304	5699	484.762	0.761846	46	27	485.304	-0.38446		5.5	5	0	0	0	0	1	O5Cl-1	CHOCl-	27	5	5699
485.34	26348.9	484.798	0.798225	50	28	485.34	-0.312317		4.5	4	0	0	0	0	1	O4Cl-1	CHOCl-	28	4	26348.9
485.364	769.3	484.822	0.821808	49	31	485.364	0.281068		7.5	4	0	0	0	0	0	O4	CHO	31	7	769.3
485.377	10594.2	484.835	0.834614	54	29	485.377	-0.219582		3.5	3	0	0	0	0	1	O3Cl-1	CHOCl-	29	3	10594.2
485.413	11713.9	484.871	0.870974	58	30	485.413	-0.188664		2.5	2	0	0	0	0	1	O2Cl-1	CHOCl-	30	2	11713.9
485.449	1595.2	484.907	0.907213	62	31	485.449	-0.404944		1.5	1	0	0	0	0	1	O1Cl-1	CHOCl-	31	1	1595.2
486.286	1701.5	485.743	0.743099	40	28	486.286	-0.0464334		9.5	6	1	0	0	0	0	O6N1	CHON	28	9	1701.5
486.372	3259.6	485.829	0.828863	53	28	486.372	0.0090879		3.5	3	1	0	0	0	1	O3N1Cl-1	CHONCl-	28	3	3259.6
486.38	789.5	485.837	0.836934	52	27	486.38	0.0358158		2.5	6	1	0	0	0	0	O6N1	CHON	27	2	789.5
486.408	530.9	485.865	0.864593	57	29	486.408	-1.25528		2.5	2	1	0	0	0	1	O2N1Cl-1	CHONCl-	29	2	530.9
486.416	3196.4	485.873	0.873243	56	28	486.416	-0.0361417		1.5	5	1	0	0	0	0	O5N1	CHON	28	1	3196.4
487.189	702.9	486.645	0.644801	32	27	487.189	-1.00901		12.5	6	0	0	0	0	1	O6Cl-1	CHOCl-	27	12	702.9
487.225	3032	486.681	0.68139	36	28	487.226	-0.50609		11.5	5	0	0	0	0	1	O5Cl-1	CHOCl-	28	11	3032
487.262	711.3	486.718	0.717519	40	29	487.262	-0.947293		10.5	4	0	0	0	0	1	O4Cl-1	CHOCl-	29	10	711.3
487.283	1692.6	486.739	0.738786	44	26	487.283	-0.618901		5.5	6	0	0	0	0	1	O6Cl-1	CHOCl-	26	5	1692.6
487.298	7080.4	486.754	0.754238	44	30	487.298	-0.177673		9.5	3	0	0	0	0	1	O3Cl-1	CHOCl-	30	9	7080.4
487.32	6485.6	486.775	0.775375	48	27	487.32	-0.116104		4.5	5	0	0	0	0	1	O5Cl-1	CHOCl-	27	4	6485.6
487.356	13892.6	486.812	0.811664	52	28	487.356	-0.228949		3.5	4	0	0	0	0	1	O4Cl-1	CHOCl-	28	3	13892.6
487.379	6395.3	486.835	0.834888	51	31	487.379	-0.376667		6.5	4	0	0	0	0	0	O4	CHO	31	6	6395.3
487.392	5147.4	486.848	0.848173	56	29	487.392	0.109604		2.5	3	0	0	0	0	1	O3Cl-1	CHOCl-	29	2	5147.4
487.429	66050.8	486.884	0.884323	60	30	487.429	-0.290463		1.5	2	0	0	0	0	1	O2Cl-1	CHOCl-	30	1	66050.8
487.465	4856.3	486.921	0.920572	64	31	487.465	-0.485327		0.5	1	0	0	0	0	1	O1Cl-1	CHOCl-	31	0	4856.3
488.302	2383.1	487.756	0.756438	42	28	488.302	-0.169117		8.5	6	1	0	0	0	0	O6N1	CHON	28	8	2383.1
488.388	1411.6	487.843	0.842911	55	28	488.388	1.33996		2.5	3	1	0	0	0	1	O3N1Cl-1	CHONCl-	28	2	1411.6
488.396	574.9	487.85	0.850383	54	27	488.396	0.138044		1.5	6	1	0	0	0	0	O6N1	CHON	27	1	574.9
488.423	747.9	487.878	0.878112	59	29	488.424	-1.00441		1.5	2	1	0	0	0	1	O2N1Cl-1	CHONCl-	29	1	747.9
488.432	18425.2	487.887	0.886622	58	28	488.432	-0.0769399		0.5	5	1	0	0	0	0	O5N1	CHON	28	0	18425.2
489.241	1346.2	488.695	0.694859	38	28	489.241	-0.360926		10.5	5	0	0	0	0	1	O5Cl-1	CHOCl-	28	10	1346.2
489.278	12968.1	488.731	0.731278	42	29	489.278	-0.207612		9.5	4	0	0	0	0	1	O4Cl-1	CHOCl-	29	9	12968.1
489.299	3693.2	488.752	0.752305	46	26	489.299	-0.371102		4.5	6	0	0	0	0	1	O6Cl-1	CHOCl-	26	4	3693.2
489.314	52466.9	488.768	0.767628	46	30	489.314	-0.197378		8.5	3	0	0	0	0	1	O3Cl-1	CHOCl-	30	8	52466.9
489.335	2523.1	488.789	0.788844	50	27	489.335	0.0274252		3.5	5	0	0	0	0	1	O5Cl-1	CHOCl-	27	3	2523.1
489.372	11385.9	488.825	0.825143	54	28	489.372	-0.0645315		2.5	4	0	0	0	0	1	O4Cl-1	CHOCl-	28	2	11385.9
489.395	880.8	488.848	0.848257	53	31	489.395	-0.436416		5.5	4	0	0	0	0	0	O4	CHO	31	5	880.8
489.408	7776.8	488.861	0.861303	58	29	489.408	-0.442534		1.5	3	0	0	0	0	1	O3Cl-1	CHOCl-	29	1	7776.8
489.444	25189	488.898	0.897722	62	30	489.444	-0.289267		0.5	2	0	0	0	0	1	O2Cl-1	CHOCl-	30	0	25189
490.317	16653.3	489.77	0.769907	44	28	490.317	-0.0256566		7.5	6	1	0	0	0	0	O6N1	CHON	28	7	16653.3
490.354	1879.2	489.807	0.806516	48	29	490.354	0.514771		6.5	5	1	0	0	0	0	O5N1	CHON	29	6	1879.2
490.411	821.9	489.863	0.863273	56	27	490.411	-0.902467		0.5	6	1	0	0	0	0	O6N1	CHON	27	0	821.9
491.22	943.6	490.671	0.671389	36	27	491.221	-1.42824		10.5	6	0	0	0	0	1	O6Cl-1	CHOCl-	27	10	943.6
491.257	16102.4	490.708	0.708248	40	28	491.257	-0.379801		9.5	5	0	0	0	0	1	O5Cl-1	CHOCl-	28	9	16102.4
491.293	94654.6	490.745	0.744638	44	29	491.293	-0.288178		8.5	4	0	0	0	0	1	O4Cl-1	CHOCl-	29	8	94654.6
491.314	684	490.766	0.765574	48	26	491.314	-0.634176		3.5	6	0	0	0	0	1	O6Cl-1	CHOCl-	26	3	684
491.33	56928.3	490.781	0.781037	48	30	491.33	-0.176215		7.5	3	0	0	0	0	1	O3Cl-1	CHOCl-	30	7	56928.3
491.351	781.5	490.803	0.802503	52	27	491.351	0.556466		2.5	5	0	0	0	0	1	O5Cl-1	CHOCl-	27	2	781.5
491.366	1392.1	490.818	0.817796	52	31	491.366	0.668382		6.5	2	0	0	0	0	1	O2Cl-1	CHOCl-	31	6	1392.1
491.387	1975.7	490.839	0.838503	56	28	491.387	-0.145669		1.5	4	0	0	0	0	1	O4Cl-1	CHOCl-	28	1	1975.7
492.333	17827.5	491.783	0.783277	46	28	492.333	-0.086486		6.5	6	1	0	0	0	0	O6N1	CHON	28	6	17827.5
493.236	4660.3	492.685	0.685088	38	27	493.236	-0.814174		9.5	6	0	0	0	0	1	O6Cl-1	CHOCl-	27	9	4660.3
493.272	45444.4	492.722	0.721678	42	28	493.273	-0.317431		8.5	5	0	0	0	0	1	O5Cl-1	CHOCl-	28	8	45444.4
493.309	37485	492.758	0.758077	46	29	493.309	-0.205915		7.5	4	0	0	0	0	1	O4Cl-1	CHOCl-	29	7	37485
493.345	25455.8	492.794	0.794366	50	30	493.345	-0.317384		6.5	3	0	0	0	0	1	O3Cl-1	CHOCl-	30	6	25455.8
493.381	2297.7	492.83	0.830436	54	31	493.382	-0.874738		5.5	2	0	0	0	0	1	O2Cl-1	CHOCl-	31	5	2297.7
493.404	683.3	492.853	0.852631	58	28	493.403	1.33445		0.5	4	0	0	0	0	1	O4Cl-1	CHOCl-	28	0	683.3
494.255	477	493.703	0.70337	36	29	494.255	0.905242		12.5	6	1	0	0	0	0	O6N1	CHON	29	12	477
494.349	6126.2	493.797	0.796596	48	28	494.349	-0.247962		5.5	6	1	0	0	0	0	O6N1	CHON	28	5	6126.2
495.252	2973.1	494.699	0.698807	40	27	495.252	-0.164724		8.5	6	0	0	0	0	1	O6Cl-1	CHOCl-	27	8	2973.1
495.288	11668.9	494.735	0.735117	44	28	495.288	-0.235378		7.5	5	0	0	0	0	1	O5Cl-1	CHOCl-	28	7	11668.9
495.325	30961.2	494.771	0.771426	48	29	495.325	-0.306021		6.5	4	0	0	0	0	1	O4Cl-1	CHOCl-	29	6	30961.2
495.361	15586.8	494.808	0.807716	52	30	495.361	-0.417029		5.5	3	0	0	0	0	1	O3Cl-1	CHOCl-	30	5	15586.8
495.397	817.6	494.844	0.844195	56	31	495.397	-0.14449		4.5	2	0	0	0	0	1	O2Cl-1	CHOCl-	31	4	817.6
496.307	11288.5	495.753	0.752719	42	30	496.307	0.10562		10.5	5	1	0	0	0	0	O5N1	CHON	30	10	11288.5
496.356	968.8	495.802	0.802104	51	29	496.356	0.0894924		5.5	3	1	0	0	0	1	O3N1Cl-1	CHONCl-	29	5	968.8
496.364	1804.2	495.81	0.809985	50	28	496.364	-0.267102		4.5	6	1	0	0	0	0	O6N1	CHON	28	4	1804.2
497.267	3059.5	496.712	0.712137	42	27	497.268	-0.304826		7.5	6	0	0	0	0	1	O6Cl-1	CHOCl-	27	7	3059.5
497.304	6527.8	496.748	0.748496	46	28	497.304	-0.274641		6.5	5	0	0	0	0	1	O5Cl-1	CHOCl-	28	6	6527.8
497.34	80773.5	496.785	0.784915	50	29	497.34	-0.123818		5.5	4	0	0	0	0	1	O4Cl-1	CHOCl-	29	5	80773.5
497.377	6089.5	496.821	0.821265	54	30	497.377	-0.113757		4.5	3	0	0	0	0	1	O3Cl-1	CHOCl-	30	4	6089.5
497.413	5871.1	496.858	0.857554	58	31	497.413	-0.22432		3.5	2	0	0	0	0	1	O2Cl-1	CHOCl-	31	3	5871.1
498.372	913.5	497.815	0.815234	53	29	498.372	-0.452634		4.5	3	1	0	0	0	1	O3N1Cl-1	CHONCl-	29	4	913.5
498.408	644.8	497.852	0.851733	57	30	498.408	-0.141611		3.5	2	1	0	0	0	1	O2N1Cl-1	CHONCl-	30	3	644.8
498.416	946.7	497.86	0.859884	56	29	498.416	0.0449827		2.5	5	1	0	0	0	0	O5N1	CHON	29	2	946.7
499.298	851	498.741	0.740869	44	31	499.298	-0.113319		10.5	3	0	0	0	0	1	O3Cl-1	CHOCl-	31	10	851
499.32	7522.5	498.762	0.761975	48	28	499.32	-0.113314		5.5	5	0	0	0	0	1	O5Cl-1	CHOCl-	28	5	7522.5
499.343	909.3	498.785	0.785149	47	31	499.343	-0.35763		8.5	5	0	0	0	0	0	O5	CHO	31	8	909.3
499.356	19883.3	498.798	0.798325	52	29	499.356	-0.103293		4.5	4	0	0	0	0	1	O4Cl-1	CHOCl-	29	4	19883.3
499.392	11233.8	498.835	0.834554	56	30	499.392	-0.333565		3.5	3	0	0	0	0	1	O3Cl-1	CHOCl-	30	3	11233.8
499.429	21931.7	498.871	0.871003	60	31	499.429	-0.123301		2.5	2	0	0	0	0	1	O2Cl-1	CHOCl-	31	2	21931.7
500.301	1716.4	499.743	0.742819	42	29	500.302	-0.604795		9.5	6	1	0	0	0	0	O6N1	CHON	29	9	1716.4
500.396	1854	499.837	0.836964	54	28	500.396	0.0947652		2.5	6	1	0	0	0	0	O6N1	CHON	28	2	1854
500.424	687.9	499.865	0.865432	59	30	500.424	0.458451		2.5	2	1	0	0	0	1	O2N1Cl-1	CHONCl-	30	2	687.9
500.432	2139.2	499.873	0.872884	58	29	500.432	-0.754508		1.5	5	1	0	0	0	0	O5N1	CHON	29	1	2139.2
501.278	4154.3	500.718	0.717889	42	30	501.278	-0.182693		10.5	4	0	0	0	0	1	O4Cl-1	CHOCl-	30	10	4154.3
501.299	636.1	500.739	0.739255	46	27	501.299	0.335967		5.5	6	0	0	0	0	1	O6Cl-1	CHOCl-	27	5	636.1
501.313	1282	500.754	0.753619	46	31	501.314	-1.40946		9.5	3	0	0	0	0	1	O3Cl-1	CHOCl-	31	9	1282
501.335	7505.6	500.775	0.775455	50	28	501.335	0.0467154		4.5	5	0	0	0	0	1	O5Cl-1	CHOCl-	28	4	7505.6
501.359	740.2	500.799	0.798699	49	31	501.359	-0.0570049		7.5	5	0	0	0	0	0	O5	CHO	31	7	740.2
501.372	10737.8	500.812	0.811664	54	29	501.372	-0.222549		3.5	4	0	0	0	0	1	O4Cl-1	CHOCl-	29	3	10737.8
501.395	775.8	500.835	0.835298	53	32	501.395	0.45158		6.5	4	0	0	0	0	0	O4	CHO	32	6	775.8
501.408	13613.9	500.848	0.848163	58	30	501.408	0.0865963		2.5	3	0	0	0	0	1	O3Cl-1	CHOCl-	30	2	13613.9
501.444	44674.3	500.884	0.884343	62	31	501.444	-0.242459		1.5	2	0	0	0	0	1	O2Cl-1	CHOCl-	31	1	44674.3
501.481	1405.4	500.921	0.920542	66	32	501.481	-0.531585		0.5	1	0	0	0	0	1	O1Cl-1	CHOCl-	32	0	1405.4
502.354	1406.6	501.793	0.792787	48	30	502.354	-0.154433		7.5	5	1	0	0	0	0	O5N1	CHON	30	7	1406.6
502.403	830.5	501.842	0.842002	57	29	502.403	-0.508715		2.5	3	1	0	0	0	1	O3N1Cl-1	CHONCl-	29	2	830.5
502.411	1710.1	501.85	0.850413	56	28	502.411	0.193905		1.5	6	1	0	0	0	0	O6N1	CHON	28	1	1710.1
502.447	5561	501.886	0.886463	60	29	502.448	-0.393235		0.5	5	1	0	0	0	0	O5N1	CHON	29	0	5561
503.221	989.7	502.659	0.658919	36	28	503.221	0.453916		11.5	6	0	0	0	0	1	O6Cl-1	CHOCl-	28	11	989.7
503.257	1921.8	502.695	0.695019	40	29	503.257	-0.0329452		10.5	5	0	0	0	0	1	O5Cl-1	CHOCl-	29	10	1921.8
503.293	15397.8	502.731	0.731348	44	30	503.293	-0.0627465		9.5	4	0	0	0	0	1	O4Cl-1	CHOCl-	30	9	15397.8
503.315	3654.8	502.753	0.752564	48	27	503.314	0.155807		4.5	6	0	0	0	0	1	O6Cl-1	CHOCl-	27	4	3654.8
503.329	678.7	502.767	0.767428	48	31	503.33	-0.589236		8.5	3	0	0	0	0	1	O3Cl-1	CHOCl-	31	8	678.7
503.351	3980.3	502.789	0.788614	52	28	503.351	-0.430276		3.5	5	0	0	0	0	1	O5Cl-1	CHOCl-	28	3	3980.3
503.366	725.1	502.804	0.803647	52	32	503.366	-0.837521		7.5	2	0	0	0	0	1	O2Cl-1	CHOCl-	32	7	725.1
503.387	7262.7	502.825	0.825023	56	29	503.387	-0.30112		2.5	4	0	0	0	0	1	O4Cl-1	CHOCl-	29	2	7262.7
503.41	689.4	502.848	0.848287	55	32	503.411	-0.364672		5.5	4	0	0	0	0	0	O4	CHO	32	5	689.4
503.423	3224.8	502.861	0.861253	60	30	503.424	-0.529534		1.5	3	0	0	0	0	1	O3Cl-1	CHOCl-	30	1	3224.8
503.46	2139.2	502.898	0.897622	64	31	503.46	-0.479839		0.5	2	0	0	0	0	1	O2Cl-1	CHOCl-	31	0	2139.2
504.419	791.6	503.856	0.855561	59	29	504.419	-0.189485		1.5	3	1	0	0	0	1	O3N1Cl-1	CHONCl-	29	1	791.6
505.236	1504.9	504.672	0.671619	38	28	505.236	-0.933385		10.5	6	0	0	0	0	1	O6Cl-1	CHOCl-	28	10	1504.9
505.272	26810.7	504.708	0.708298	42	29	505.273	-0.270309		9.5	5	0	0	0	0	1	O5Cl-1	CHOCl-	29	9	26810.7
505.309	22619.4	504.745	0.744628	46	30	505.309	-0.299975		8.5	4	0	0	0	0	1	O4Cl-1	CHOCl-	30	8	22619.4
505.345	5491.1	504.781	0.780847	50	31	505.345	-0.547309		7.5	3	0	0	0	0	1	O3Cl-1	CHOCl-	31	7	5491.1
505.366	2455.8	504.802	0.801974	54	28	505.367	-0.507711		2.5	5	0	0	0	0	1	O5Cl-1	CHOCl-	28	2	2455.8
505.382	13084.4	504.817	0.817216	54	32	505.382	-0.497802		6.5	2	0	0	0	0	1	O2Cl-1	CHOCl-	32	6	13084.4
505.403	1468	504.838	0.838223	58	29	505.403	-0.695643		1.5	4	0	0	0	0	1	O4Cl-1	CHOCl-	29	1	1468
505.439	735.6	504.874	0.874343	62	30	505.439	-1.14075		0.5	3	0	0	0	0	1	O3Cl-1	CHOCl-	30	0	735.6
506.348	2032.7	505.783	0.783007	48	29	506.349	-0.617321		6.5	6	1	0	0	0	0	O6N1	CHON	29	6	2032.7
506.385	3667	505.819	0.819456	52	30	506.385	-0.409925		5.5	5	1	0	0	0	0	O5N1	CHON	30	5	3667
507.252	5044.1	506.685	0.685158	40	28	507.252	-0.653679		9.5	6	0	0	0	0	1	O6Cl-1	CHOCl-	28	9	5044.1
507.288	42507.5	506.722	0.721538	44	29	507.288	-0.584638		8.5	5	0	0	0	0	1	O5Cl-1	CHOCl-	29	8	42507.5
507.324	127893	506.758	0.757877	48	30	507.325	-0.594451		7.5	4	0	0	0	0	1	O4Cl-1	CHOCl-	30	7	127893
507.361	8114.2	506.794	0.794137	52	31	507.361	-0.761942		6.5	3	0	0	0	0	1	O3Cl-1	CHOCl-	31	6	8114.2
507.397	1349.3	506.831	0.830895	56	32	507.397	0.0560115		5.5	2	0	0	0	0	1	O2Cl-1	CHOCl-	32	5	1349.3
507.405	918.4	506.839	0.838517	55	31	507.406	-0.805233		4.5	5	0	0	0	0	0	O5	CHO	31	4	918.4
508.364	1350.4	507.797	0.796736	50	29	508.364	0.034267		5.5	6	1	0	0	0	0	O6N1	CHON	29	5	1350.4
509.267	18570.7	508.699	0.698658	42	28	509.268	-0.454731		8.5	6	0	0	0	0	1	O6Cl-1	CHOCl-	28	8	18570.7
509.304	14709.2	508.735	0.734987	46	29	509.304	-0.484151		7.5	5	0	0	0	0	1	O5Cl-1	CHOCl-	29	7	14709.2
509.34	18986.4	508.771	0.771336	50	30	509.34	-0.4743		6.5	4	0	0	0	0	1	O4Cl-1	CHOCl-	30	6	18986.4
509.376	15934.2	508.808	0.807666	54	31	509.377	-0.503713		5.5	3	0	0	0	0	1	O3Cl-1	CHOCl-	31	5	15934.2
509.413	662.7	508.844	0.843935	58	32	509.413	-0.650906		4.5	2	0	0	0	0	1	O2Cl-1	CHOCl-	32	4	662.7
510.372	850.6	509.802	0.801744	53	30	510.372	-0.618333		5.5	3	1	0	0	0	1	O3N1Cl-1	CHONCl-	30	5	850.6
510.38	1847.4	509.81	0.810205	52	29	510.38	0.171284		4.5	6	1	0	0	0	0	O6N1	CHON	29	4	1847.4
511.283	5007.4	510.712	0.712067	44	28	511.283	-0.43338		7.5	6	0	0	0	0	1	O6Cl-1	CHOCl-	28	7	5007.4
511.319	17259.3	510.748	0.748326	48	29	511.32	-0.599586		6.5	5	0	0	0	0	1	O5Cl-1	CHOCl-	29	6	17259.3
511.356	13405.5	510.785	0.784706	52	30	511.356	-0.531098		5.5	4	0	0	0	0	1	O4Cl-1	CHOCl-	30	5	13405.5
511.392	1394.5	510.821	0.821405	56	31	511.392	0.163123		4.5	3	0	0	0	0	1	O3Cl-1	CHOCl-	31	4	1394.5
511.428	2467.9	510.857	0.857305	60	32	511.429	-0.707		3.5	2	0	0	0	0	1	O2Cl-1	CHOCl-	32	3	2467.9
512.301	1245.4	511.729	0.72924	42	30	512.302	-0.941984		10.5	6	1	0	0	0	0	O6N1	CHON	30	10	1245.4
512.388	904.1	511.816	0.815573	55	30	512.388	0.223308		4.5	3	1	0	0	0	1	O3N1Cl-1	CHONCl-	30	4	904.1
512.433	706.5	511.86	0.860333	58	30	512.432	0.921918		2.5	5	1	0	0	0	0	O5N1	CHON	30	2	706.5
513.241	2566.1	512.668	0.66799	38	30	513.241	-0.480437		12.5	5	0	0	0	0	1	O5Cl-1	CHOCl-	30	12	2566.1
513.298	3737.9	512.725	0.725266	46	28	513.299	-0.821315		6.5	6	0	0	0	0	1	O6Cl-1	CHOCl-	28	6	3737.9
513.335	18107.5	512.762	0.761716	50	29	513.335	-0.616712		5.5	5	0	0	0	0	1	O5Cl-1	CHOCl-	29	5	18107.5
513.371	18092.2	512.798	0.798235	54	30	513.372	-0.275784		4.5	4	0	0	0	0	1	O4Cl-1	CHOCl-	30	4	18092.2
513.408	8128.7	512.835	0.834574	58	31	513.408	-0.285504		3.5	3	0	0	0	0	1	O3Cl-1	CHOCl-	31	3	8128.7
513.444	18051.4	512.871	0.870774	62	32	513.444	-0.56789		2.5	2	0	0	0	0	1	O2Cl-1	CHOCl-	32	2	18051.4
513.481	1089.8	512.907	0.907283	66	33	513.481	-0.246513		1.5	1	0	0	0	0	1	O1Cl-1	CHOCl-	33	1	1089.8
514.317	801.6	513.743	0.743059	44	30	514.317	-0.121676		9.5	6	1	0	0	0	0	O6N1	CHON	30	9	801.6
514.448	3356.2	513.873	0.873173	60	30	514.448	-0.170241		1.5	5	1	0	0	0	0	O5N1	CHON	30	1	3356.2
515.257	3926.2	514.681	0.6814	40	30	515.257	-0.459149		11.5	5	0	0	0	0	1	O5Cl-1	CHOCl-	30	11	3926.2
515.293	926.5	514.718	0.717789	44	31	515.293	-0.371788		10.5	4	0	0	0	0	1	O4Cl-1	CHOCl-	31	10	926.5
515.314	1829.5	514.739	0.738716	48	28	515.314	-0.721074		5.5	6	0	0	0	0	1	O6Cl-1	CHOCl-	28	5	1829.5
515.351	413702	514.775	0.775195	52	29	515.351	-0.459066		4.5	5	0	0	0	0	1	O5Cl-1	CHOCl-	29	4	413702
515.387	2844.3	514.811	0.811384	56	30	515.387	-0.759778		3.5	4	0	0	0	0	1	O4Cl-1	CHOCl-	30	3	2844.3
515.423	8230.9	514.848	0.847894	60	31	515.424	-0.439599		2.5	3	0	0	0	0	1	O3Cl-1	CHOCl-	31	2	8230.9
515.46	85024	514.884	0.884233	64	32	515.46	-0.449268		1.5	2	0	0	0	0	1	O2Cl-1	CHOCl-	32	1	85024
515.496	6337	514.921	0.920542	68	33	515.496	-0.517132		0.5	1	0	0	0	0	1	O1Cl-1	CHOCl-	33	0	6337
516.369	16808.7	515.793	0.792598	50	31	516.369	-0.518195		7.5	5	1	0	0	0	0	O5N1	CHON	31	7	16808.7
516.418	2293.3	515.842	0.841743	59	30	516.419	-0.998375		2.5	3	1	0	0	0	1	O3N1Cl-1	CHONCl-	30	2	2293.3
516.463	19448	515.887	0.886513	62	30	516.463	-0.285751		0.5	5	1	0	0	0	0	O5N1	CHON	30	0	19448
517.236	888.7	516.659	0.658609	38	29	517.236	-0.157723		11.5	6	0	0	0	0	1	O6Cl-1	CHOCl-	29	11	888.7
517.272	8842	516.695	0.694869	42	30	517.273	-0.322035		10.5	5	0	0	0	0	1	O5Cl-1	CHOCl-	30	10	8842
517.309	59792.6	516.731	0.731098	46	31	517.309	-0.544317		9.5	4	0	0	0	0	1	O4Cl-1	CHOCl-	31	9	59792.6
517.33	5526	516.752	0.752335	50	28	517.33	-0.293004		4.5	6	0	0	0	0	1	O6Cl-1	CHOCl-	28	4	5526
517.366	5913.3	516.789	0.788734	54	29	517.367	-0.186676		3.5	5	0	0	0	0	1	O5Cl-1	CHOCl-	29	3	5913.3
517.382	664.1	516.804	0.804017	54	33	517.382	-0.0996941		7.5	2	0	0	0	0	1	O2Cl-1	CHOCl-	33	7	664.1
517.403	4942.1	516.825	0.825093	58	30	517.403	-0.157672		2.5	4	0	0	0	0	1	O4Cl-1	CHOCl-	30	2	4942.1
517.439	8642.2	516.861	0.861263	62	31	517.439	-0.495865		1.5	3	0	0	0	0	1	O3Cl-1	CHOCl-	31	1	8642.2
517.476	18004.4	516.898	0.897692	66	32	517.476	-0.331571		0.5	2	0	0	0	0	1	O2Cl-1	CHOCl-	32	0	18004.4
518.348	2567.3	517.769	0.769338	48	30	518.349	-1.12392		7.5	6	1	0	0	0	0	O6N1	CHON	30	7	2567.3
518.385	2107.6	517.806	0.805727	52	31	518.385	-1.03703		6.5	5	1	0	0	0	0	O5N1	CHON	31	6	2107.6
519.252	2384.6	518.672	0.672049	40	29	519.252	-0.0800766		10.5	6	0	0	0	0	1	O6Cl-1	CHOCl-	29	10	2384.6
519.288	13846.8	518.708	0.708258	44	30	519.288	-0.340042		9.5	5	0	0	0	0	1	O5Cl-1	CHOCl-	30	9	13846.8
519.324	7028.5	518.744	0.744378	48	31	519.325	-0.773273		8.5	4	0	0	0	0	1	O4Cl-1	CHOCl-	31	8	7028.5
519.361	1744.3	518.781	0.780907	52	32	519.361	-0.417012		7.5	3	0	0	0	0	1	O3Cl-1	CHOCl-	32	7	1744.3
519.382	5189.6	518.802	0.801864	56	29	519.382	-0.7058		2.5	5	0	0	0	0	1	O5Cl-1	CHOCl-	29	2	5189.6
519.398	972.4	518.818	0.817716	56	33	519.397	0.478285		6.5	2	0	0	0	0	1	O2Cl-1	CHOCl-	33	6	972.4
519.405	1154.5	518.825	0.825347	55	32	519.405	-0.343816		5.5	5	0	0	0	0	0	O5	CHO	32	5	1154.5
519.419	3135.7	518.839	0.838752	60	30	519.419	0.3435		1.5	4	0	0	0	0	1	O4Cl-1	CHOCl-	30	1	3135.7
520.364	1489.1	519.783	0.782877	50	30	520.364	-0.850519		6.5	6	1	0	0	0	0	O6N1	CHON	30	6	1489.1
520.401	764.6	519.819	0.819466	54	31	520.401	-0.379669		5.5	5	1	0	0	0	0	O5N1	CHON	31	5	764.6
521.267	6406.1	520.685	0.685348	42	29	521.268	-0.271607		9.5	6	0	0	0	0	1	O6Cl-1	CHOCl-	29	9	6406.1
521.304	15079.4	520.722	0.721648	46	30	521.304	-0.35791		8.5	5	0	0	0	0	1	O5Cl-1	CHOCl-	30	8	15079.4
521.34	212351	520.758	0.757937	50	31	521.34	-0.463382		7.5	4	0	0	0	0	1	O4Cl-1	CHOCl-	31	7	212351
521.376	2412.8	520.794	0.794326	54	32	521.377	-0.37704		6.5	3	0	0	0	0	1	O3Cl-1	CHOCl-	32	6	2412.8
522.416	720.1	521.833	0.832516	56	31	522.416	-1.04817		4.5	5	1	0	0	0	0	O5N1	CHON	31	4	720.1
523.283	15173.8	522.699	0.698737	44	29	523.283	-0.289671		8.5	6	0	0	0	0	1	O6Cl-1	CHOCl-	29	8	15173.8
523.319	8832.3	522.735	0.735077	48	30	523.32	-0.299205		7.5	5	0	0	0	0	1	O5Cl-1	CHOCl-	30	7	8832.3
523.356	11942.5	522.771	0.771316	52	31	523.356	-0.499813		6.5	4	0	0	0	0	1	O4Cl-1	CHOCl-	31	6	11942.5
523.392	3998.1	522.808	0.807606	56	32	523.392	-0.604862		5.5	3	0	0	0	0	1	O3Cl-1	CHOCl-	32	5	3998.1
525.299	9126.6	524.712	0.712117	46	29	525.299	-0.326633		7.5	6	0	0	0	0	1	O6Cl-1	CHOCl-	29	7	9126.6
525.335	14510.7	524.748	0.748466	50	30	525.335	-0.317093		6.5	5	0	0	0	0	1	O5Cl-1	CHOCl-	30	6	14510.7
525.372	14827.1	524.785	0.784885	54	31	525.372	-0.174315		5.5	4	0	0	0	0	1	O4Cl-1	CHOCl-	31	5	14827.1
525.408	3994.6	524.821	0.821055	58	32	525.408	-0.507377		4.5	3	0	0	0	0	1	O3Cl-1	CHOCl-	32	4	3994.6
525.444	4933.3	524.857	0.857394	62	33	525.444	-0.516858		3.5	2	0	0	0	0	1	O2Cl-1	CHOCl-	33	3	4933.3
526.317	752.5	525.729	0.72905	44	31	526.317	-1.2779		10.5	6	1	0	0	0	0	O6N1	CHON	31	10	752.5
526.411	1134.4	525.823	0.823215	56	30	526.411	-0.574797		3.5	6	1	0	0	0	0	O6N1	CHON	30	3	1134.4
526.448	650.3	525.86	0.859894	60	31	526.448	0.0615828		2.5	5	1	0	0	0	0	O5N1	CHON	31	2	650.3
527.257	1404.2	526.669	0.66868	40	31	527.257	0.840994		12.5	5	0	0	0	0	1	O5Cl-1	CHOCl-	31	12	1404.2
527.314	5792.7	526.726	0.725686	48	29	527.314	-0.00299612		6.5	6	0	0	0	0	1	O6Cl-1	CHOCl-	29	6	5792.7
527.351	10901.4	526.762	0.761885	52	30	527.351	-0.277955		5.5	5	0	0	0	0	1	O5Cl-1	CHOCl-	30	5	10901.4
527.387	8985.6	526.798	0.798245	56	31	527.387	-0.249494		4.5	4	0	0	0	0	1	O4Cl-1	CHOCl-	31	4	8985.6
527.41	701.8	526.821	0.821089	55	34	527.411	-1.1065		7.5	4	0	0	0	0	0	O4	CHO	34	7	701.8
527.424	4667.6	526.835	0.834604	60	32	527.424	-0.221037		3.5	3	0	0	0	0	1	O3Cl-1	CHOCl-	32	3	4667.6
527.46	23046.1	526.871	0.870884	64	33	527.46	-0.344253		2.5	2	0	0	0	0	1	O2Cl-1	CHOCl-	33	2	23046.1
528.333	819.8	527.743	0.742969	46	31	528.333	-0.288795		9.5	6	1	0	0	0	0	O6N1	CHON	31	9	819.8
528.419	720	527.829	0.828733	59	31	528.419	-0.237652		3.5	3	1	0	0	0	1	O3N1Cl-1	CHONCl-	31	3	720
528.427	3835.4	527.837	0.836694	58	30	528.427	-0.421212		2.5	6	1	0	0	0	0	O6N1	CHON	30	2	3835.4
528.463	4240	527.873	0.873013	62	31	528.463	-0.46849		1.5	5	1	0	0	0	0	O5N1	CHON	31	1	4240
529.272	859.8	528.681	0.68116	42	31	529.273	-0.900443		11.5	5	0	0	0	0	1	O5Cl-1	CHOCl-	31	11	859.8
529.33	6438.7	528.739	0.738865	50	29	529.33	-0.418604		5.5	6	0	0	0	0	1	O6Cl-1	CHOCl-	29	5	6438.7
529.366	12837.2	528.775	0.775185	54	30	529.367	-0.465802		4.5	5	0	0	0	0	1	O5Cl-1	CHOCl-	30	4	12837.2
529.403	6994.4	528.812	0.811554	58	31	529.403	-0.418547		3.5	4	0	0	0	0	1	O4Cl-1	CHOCl-	31	3	6994.4
529.426	199756	528.835	0.834838	57	34	529.426	-0.441194		6.5	4	0	0	0	0	0	O4	CHO	34	6	199756
529.439	9724.9	528.848	0.848003	62	32	529.439	-0.220195		2.5	3	0	0	0	0	1	O3Cl-1	CHOCl-	32	2	9724.9
529.476	78162	528.884	0.884323	66	33	529.476	-0.267396		1.5	2	0	0	0	0	1	O2Cl-1	CHOCl-	33	1	78162
529.512	723.5	528.921	0.920602	70	34	529.512	-0.390133		0.5	1	0	0	0	0	1	O1Cl-1	CHOCl-	34	0	723.5
530.434	909.2	529.842	0.842002	61	31	530.435	-0.481831		2.5	3	1	0	0	0	1	O3N1Cl-1	CHONCl-	31	2	909.2
530.443	829.3	529.85	0.850363	60	30	530.443	0.0893972		1.5	6	1	0	0	0	0	O6N1	CHON	30	1	829.3
530.479	21277.8	529.887	0.886513	64	31	530.479	-0.278201		0.5	5	1	0	0	0	0	O5N1	CHON	31	0	21277.8
531.251	2197.2	530.658	0.65822	40	30	531.252	-0.887677		11.5	6	0	0	0	0	1	O6Cl-1	CHOCl-	30	11	2197.2
531.288	2670	530.695	0.694839	44	31	531.288	-0.370006		10.5	5	0	0	0	0	1	O5Cl-1	CHOCl-	31	10	2670
531.325	1554.3	530.731	0.731348	48	32	531.325	-0.0594362		9.5	4	0	0	0	0	1	O4Cl-1	CHOCl-	32	9	1554.3
531.346	4776.8	530.752	0.752325	52	29	531.346	-0.304096		4.5	6	0	0	0	0	1	O6Cl-1	CHOCl-	29	4	4776.8
531.361	1907.9	530.768	0.767518	52	33	531.361	-0.388775		8.5	3	0	0	0	0	1	O3Cl-1	CHOCl-	33	8	1907.9
531.382	17447.8	530.789	0.788784	56	30	531.382	-0.087658		3.5	5	0	0	0	0	1	O5Cl-1	CHOCl-	30	3	17447.8
531.419	5445.7	530.825	0.825193	60	31	531.419	0.0346621		2.5	4	0	0	0	0	1	O4Cl-1	CHOCl-	31	2	5445.7
531.455	4572.4	530.861	0.861213	64	32	531.455	-0.576869		1.5	3	0	0	0	0	1	O3Cl-1	CHOCl-	32	1	4572.4
531.491	3501.3	530.898	0.897612	68	33	531.491	-0.473347		0.5	2	0	0	0	0	1	O2Cl-1	CHOCl-	33	0	3501.3
532.364	860.6	531.77	0.769677	50	31	532.364	-0.455665		7.5	6	1	0	0	0	0	O6N1	CHON	31	7	860.6
533.267	10384.8	532.672	0.671859	42	30	533.268	-0.434266		10.5	6	0	0	0	0	1	O6Cl-1	CHOCl-	30	10	10384.8
533.304	6704.5	532.708	0.708158	46	31	533.304	-0.518616		9.5	5	0	0	0	0	1	O5Cl-1	CHOCl-	31	9	6704.5
533.34	4399.9	532.744	0.744168	50	32	533.34	-1.1467		8.5	4	0	0	0	0	1	O4Cl-1	CHOCl-	32	8	4399.9
533.361	4525.7	532.766	0.765734	54	29	533.361	-0.284197		3.5	6	0	0	0	0	1	O6Cl-1	CHOCl-	29	3	4525.7
533.376	720.4	532.781	0.780827	54	33	533.377	-0.556042		7.5	3	0	0	0	0	1	O3Cl-1	CHOCl-	33	7	720.4
533.398	7953.5	532.802	0.802003	58	30	533.398	-0.424786		2.5	5	0	0	0	0	1	O5Cl-1	CHOCl-	30	2	7953.5
533.413	649.8	532.817	0.817326	58	34	533.413	-0.265423		6.5	2	0	0	0	0	1	O2Cl-1	CHOCl-	34	6	649.8
533.434	3601.9	532.839	0.838523	62	31	533.434	-0.096694		1.5	4	0	0	0	0	1	O4Cl-1	CHOCl-	31	1	3601.9
534.371	812.2	533.775	0.774586	53	32	534.372	-1.26425		7.5	3	1	0	0	0	1	O3N1Cl-1	CHONCl-	32	7	812.2
534.38	3405.8	533.783	0.783017	52	31	534.38	-0.566226		6.5	6	1	0	0	0	0	O6N1	CHON	31	6	3405.8
535.283	10662.4	534.685	0.685218	44	30	535.283	-0.507357		9.5	6	0	0	0	0	1	O6Cl-1	CHOCl-	30	9	10662.4
535.319	2974.9	534.721	0.721208	48	31	535.32	-1.17048		8.5	5	0	0	0	0	1	O5Cl-1	CHOCl-	31	8	2974.9
535.356	4030.9	534.758	0.757797	52	32	535.356	-0.712759		7.5	4	0	0	0	0	1	O4Cl-1	CHOCl-	32	7	4030.9
535.392	3497.8	534.794	0.794336	56	33	535.392	-0.348492		6.5	3	0	0	0	0	1	O3Cl-1	CHOCl-	33	6	3497.8
535.428	711.4	534.83	0.830456	60	34	535.429	-0.768692		5.5	2	0	0	0	0	1	O2Cl-1	CHOCl-	34	5	711.4
536.395	709.1	535.796	0.796366	54	31	536.396	-0.657313		5.5	6	1	0	0	0	0	O6N1	CHON	31	5	709.1
537.299	6095.6	536.699	0.698638	46	30	537.299	-0.468231		8.5	6	0	0	0	0	1	O6Cl-1	CHOCl-	30	8	6095.6
537.335	2542.6	536.735	0.734957	50	31	537.335	-0.514725		7.5	5	0	0	0	0	1	O5Cl-1	CHOCl-	31	7	2542.6
537.371	4137.9	536.771	0.771376	54	32	537.372	-0.375122		6.5	4	0	0	0	0	1	O4Cl-1	CHOCl-	32	6	4137.9
537.408	5076.8	536.808	0.807746	58	33	537.408	-0.328577		5.5	3	0	0	0	0	1	O3Cl-1	CHOCl-	33	5	5076.8
537.444	1441.5	536.844	0.844235	62	34	537.444	-0.0587594		4.5	2	0	0	0	0	1	O2Cl-1	CHOCl-	34	4	1441.5
539.314	5380	538.712	0.711997	48	30	539.314	-0.540649		7.5	6	0	0	0	0	1	O6Cl-1	CHOCl-	30	7	5380
539.351	3774.6	538.748	0.748486	52	31	539.351	-0.271771		6.5	5	0	0	0	0	1	O5Cl-1	CHOCl-	31	6	3774.6
539.387	6942.9	538.785	0.784726	56	32	539.387	-0.466418		5.5	4	0	0	0	0	1	O4Cl-1	CHOCl-	32	5	6942.9
539.423	9537.2	538.821	0.821035	60	33	539.424	-0.531271		4.5	3	0	0	0	0	1	O3Cl-1	CHOCl-	33	4	9537.2
539.46	1805.4	538.857	0.857464	64	34	539.46	-0.37367		3.5	2	0	0	0	0	1	O2Cl-1	CHOCl-	34	3	1805.4
540.419	668.3	539.816	0.815633	59	32	540.419	0.32275		4.5	3	1	0	0	0	1	O3N1Cl-1	CHONCl-	32	4	668.3
540.427	738.8	539.823	0.823464	58	31	540.427	-0.0972933		3.5	6	1	0	0	0	0	O6N1	CHON	31	3	738.8
541.272	718.5	540.668	0.667671	42	32	541.273	-1.04676		12.5	5	0	0	0	0	1	O5Cl-1	CHOCl-	32	12	718.5
541.33	1405.4	540.725	0.725336	50	30	541.33	-0.649474		6.5	6	0	0	0	0	1	O6Cl-1	CHOCl-	30	6	1405.4
541.366	5668.3	540.762	0.761706	54	31	541.367	-0.603251		5.5	5	0	0	0	0	1	O5Cl-1	CHOCl-	31	5	5668.3
541.403	7621.8	540.798	0.798315	58	32	541.403	-0.113741		4.5	4	0	0	0	0	1	O4Cl-1	CHOCl-	32	4	7621.8
541.426	725.1	540.821	0.821199	57	35	541.426	-0.87469		7.5	4	0	0	0	0	0	O4	CHO	35	7	725.1
541.439	9361.3	540.835	0.834634	62	33	541.439	-0.159907		3.5	3	0	0	0	0	1	O3Cl-1	CHOCl-	33	3	9361.3
541.476	15591.4	540.871	0.870984	66	34	541.476	-0.150662		2.5	2	0	0	0	0	1	O2Cl-1	CHOCl-	34	2	15591.4
541.512	2495.4	540.907	0.907073	70	35	541.512	-0.621556		1.5	1	0	0	0	0	1	O1Cl-1	CHOCl-	35	1	2495.4
542.434	3369.2	541.829	0.828543	61	32	542.435	-0.581784		3.5	3	1	0	0	0	1	O3N1Cl-1	CHONCl-	32	3	3369.2
542.479	647.6	541.873	0.873413	64	32	542.479	0.28097		1.5	5	1	0	0	0	0	O5N1	CHON	32	1	647.6
543.252	840.1	542.645	0.64545	40	31	543.252	0.291614		12.5	6	0	0	0	0	1	O6Cl-1	CHOCl-	31	12	840.1
543.346	44790.8	542.739	0.738945	52	30	543.346	-0.260571		5.5	6	0	0	0	0	1	O6Cl-1	CHOCl-	30	5	44790.8
543.382	5299.8	542.775	0.775355	56	31	543.382	-0.140932		4.5	5	0	0	0	0	1	O5Cl-1	CHOCl-	31	4	5299.8
543.405	984.1	542.798	0.798449	55	34	543.405	-0.512656		7.5	5	0	0	0	0	0	O5	CHO	34	7	984.1
543.418	4219.3	542.811	0.811494	60	32	543.419	-0.518164		3.5	4	0	0	0	0	1	O4Cl-1	CHOCl-	32	3	4219.3
543.442	16465.4	542.835	0.834858	59	35	543.442	-0.393013		6.5	4	0	0	0	0	0	O4	CHO	35	6	16465.4
543.455	5515.8	542.848	0.847934	64	33	543.455	-0.343322		2.5	3	0	0	0	0	1	O3Cl-1	CHOCl-	33	2	5515.8
543.491	78761.2	542.884	0.884363	68	34	543.491	-0.186903		1.5	2	0	0	0	0	1	O2Cl-1	CHOCl-	34	1	78761.2
543.527	3273.3	542.921	0.920502	72	35	543.528	-0.564056		0.5	1	0	0	0	0	1	O1Cl-1	CHOCl-	35	0	3273.3
544.45	2047.6	543.842	0.842092	63	32	544.45	-0.304123		2.5	3	1	0	0	0	1	O3N1Cl-1	CHONCl-	32	2	2047.6
544.459	549.2	543.851	0.850603	62	31	544.458	0.527901		1.5	6	1	0	0	0	0	O6N1	CHON	31	1	549.2
544.495	17581.8	543.887	0.886652	66	32	544.495	-0.013921		0.5	5	1	0	0	0	0	O5N1	CHON	32	0	17581.8
545.267	789.2	544.659	0.65852	42	31	545.268	-0.314671		11.5	6	0	0	0	0	1	O6Cl-1	CHOCl-	31	11	789.2
545.361	2349.9	544.752	0.752335	54	30	545.361	-0.277944		4.5	6	0	0	0	0	1	O6Cl-1	CHOCl-	30	4	2349.9
545.398	5147.6	544.789	0.788604	58	31	545.398	-0.41544		3.5	5	0	0	0	0	1	O5Cl-1	CHOCl-	31	3	5147.6
545.434	4270.4	544.825	0.824974	62	32	545.434	-0.369577		2.5	4	0	0	0	0	1	O4Cl-1	CHOCl-	32	2	4270.4
545.457	1896.2	544.848	0.848327	61	35	545.458	-0.263228		5.5	4	0	0	0	0	0	O4	CHO	35	5	1896.2
545.471	2518.2	544.862	0.861513	66	33	545.471	-0.0120628		1.5	3	0	0	0	0	1	O3Cl-1	CHOCl-	33	1	2518.2
545.507	16070.3	544.898	0.897852	70	34	545.507	-0.0212278		0.5	2	0	0	0	0	1	O2Cl-1	CHOCl-	34	0	16070.3
546.416	786.6	545.806	0.805727	56	33	546.416	-0.983828		6.5	5	1	0	0	0	0	O5N1	CHON	33	6	786.6
546.474	668.8	545.864	0.864122	64	31	546.474	0.745544		0.5	6	1	0	0	0	0	O6N1	CHON	31	0	668.8
547.284	1887.1	546.672	0.672428	44	31	547.283	0.618364		10.5	6	0	0	0	0	1	O6Cl-1	CHOCl-	31	10	1887.1
547.377	6923.8	546.766	0.765834	56	30	547.377	-0.094231		3.5	6	0	0	0	0	1	O6Cl-1	CHOCl-	30	3	6923.8
547.392	1432.8	546.781	0.780827	56	34	547.392	-0.541805		7.5	3	0	0	0	0	1	O3Cl-1	CHOCl-	34	7	1432.8
547.413	22650.6	546.802	0.802133	60	31	547.413	-0.17643		2.5	5	0	0	0	0	1	O5Cl-1	CHOCl-	31	2	22650.6
547.436	743.1	546.825	0.824898	59	34	547.437	-1.14822		5.5	5	0	0	0	0	0	O5	CHO	34	5	743.1
547.45	1331.3	546.838	0.838443	64	32	547.45	-0.240351		1.5	4	0	0	0	0	1	O4Cl-1	CHOCl-	32	1	1331.3
548.388	590.4	547.776	0.775975	55	33	548.388	1.30276		7.5	3	1	0	0	0	1	O3N1Cl-1	CHONCl-	33	7	590.4
548.396	595.5	547.783	0.783217	54	32	548.396	-0.187055		6.5	6	1	0	0	0	0	O6N1	CHON	32	6	595.5
549.299	1602.3	548.685	0.685198	46	31	549.299	-0.530822		9.5	6	0	0	0	0	1	O6Cl-1	CHOCl-	31	9	1602.3
549.335	1946.4	548.721	0.721328	50	32	549.335	-0.922169		8.5	5	0	0	0	0	1	O5Cl-1	CHOCl-	32	8	1946.4
549.372	1818.8	548.758	0.758207	54	33	549.372	0.051732		7.5	4	0	0	0	0	1	O4Cl-1	CHOCl-	33	7	1818.8
549.408	2838.6	548.794	0.794266	58	34	549.408	-0.467012		6.5	3	0	0	0	0	1	O3Cl-1	CHOCl-	34	6	2838.6
549.444	939.2	548.831	0.830915	62	35	549.444	0.0881256		5.5	2	0	0	0	0	1	O2Cl-1	CHOCl-	35	5	939.2
551.314	2276.9	550.699	0.698678	48	31	551.314	-0.383774		8.5	6	0	0	0	0	1	O6Cl-1	CHOCl-	31	8	2276.9
551.351	3341.6	550.735	0.735277	52	32	551.351	0.0787522		7.5	5	0	0	0	0	1	O5Cl-1	CHOCl-	32	7	3341.6
551.387	1832.7	550.771	0.770827	56	33	551.387	-1.36307		6.5	4	0	0	0	0	1	O4Cl-1	CHOCl-	33	6	1832.7
551.424	767.5	550.808	0.807786	60	34	551.424	-0.247686		5.5	3	0	0	0	0	1	O3Cl-1	CHOCl-	34	5	767.5
551.46	2148.4	550.844	0.844155	64	35	551.46	-0.202335		4.5	2	0	0	0	0	1	O2Cl-1	CHOCl-	35	4	2148.4
553.331	11711.9	552.713	0.712686	50	31	553.33	0.72004		7.5	6	0	0	0	0	1	O6Cl-1	CHOCl-	31	7	11711.9
553.367	1763.8	552.749	0.748926	54	32	553.367	0.530245		6.5	5	0	0	0	0	1	O5Cl-1	CHOCl-	32	6	1763.8
553.403	25892.4	552.785	0.784955	58	33	553.403	-0.0389949		5.5	4	0	0	0	0	1	O4Cl-1	CHOCl-	33	5	25892.4
553.439	2356.4	552.821	0.821155	62	34	553.439	-0.30099		4.5	3	0	0	0	0	1	O3Cl-1	CHOCl-	34	4	2356.4
553.476	1075.3	552.858	0.857794	66	35	553.476	0.232025		3.5	2	0	0	0	0	1	O2Cl-1	CHOCl-	35	3	1075.3
553.484	890.5	552.866	0.866075	65	34	553.484	0.634924		2.5	5	0	0	0	0	0	O5	CHO	34	2	890.5
554.478	791	553.859	0.859105	64	33	554.479	-1.36629		2.5	5	1	0	0	0	0	O5N1	CHON	33	2	791
555.346	6659.7	554.725	0.725436	52	31	555.346	-0.453015		6.5	6	0	0	0	0	1	O6Cl-1	CHOCl-	31	6	6659.7
555.382	2293.4	554.762	0.761706	56	32	555.382	-0.588027		5.5	5	0	0	0	0	1	O5Cl-1	CHOCl-	32	5	2293.4
555.418	14385	554.798	0.798275	60	33	555.419	-0.182889		4.5	4	0	0	0	0	1	O4Cl-1	CHOCl-	33	4	14385
555.455	2277.6	554.834	0.834424	64	34	555.455	-0.533941		3.5	3	0	0	0	0	1	O3Cl-1	CHOCl-	34	3	2277.6
555.491	12678.9	554.871	0.870894	68	35	555.491	-0.30888		2.5	2	0	0	0	0	1	O2Cl-1	CHOCl-	35	2	12678.9
555.528	549.5	554.908	0.907732	72	36	555.528	0.582185		1.5	1	0	0	0	0	1	O1Cl-1	CHOCl-	36	1	549.5
556.495	4987.6	555.873	0.873163	66	33	556.495	-0.175347		1.5	5	1	0	0	0	0	O5N1	CHON	33	1	4987.6
557.303	2003.5	556.681	0.68107	46	33	557.304	-1.01664		11.5	5	0	0	0	0	1	O5Cl-1	CHOCl-	33	11	2003.5
557.362	4862.4	556.739	0.739175	54	31	557.361	0.158641		5.5	6	0	0	0	0	1	O6Cl-1	CHOCl-	31	5	4862.4
557.397	1765	556.775	0.774905	58	32	557.398	-0.944711		4.5	5	0	0	0	0	1	O5Cl-1	CHOCl-	32	4	1765
557.421	856	556.799	0.798599	57	35	557.421	-0.230669		7.5	5	0	0	0	0	0	O5	CHO	35	7	856
557.434	3856.1	556.812	0.811674	62	33	557.434	-0.182228		3.5	4	0	0	0	0	1	O4Cl-1	CHOCl-	33	3	3856.1
557.457	8868.6	556.835	0.834988	61	36	557.458	-0.149931		6.5	4	0	0	0	0	0	O4	CHO	36	6	8868.6
557.471	5994.2	556.848	0.848053	66	34	557.471	-0.119432		2.5	3	0	0	0	0	1	O3Cl-1	CHOCl-	34	2	5994.2
557.507	64829.1	556.884	0.884313	70	35	557.507	-0.271889		1.5	2	0	0	0	0	1	O2Cl-1	CHOCl-	35	1	64829.1
557.544	650.4	556.921	0.921012	74	36	557.543	0.364851		0.5	1	0	0	0	0	1	O1Cl-1	CHOCl-	36	0	650.4
558.417	1219.8	557.793	0.793087	56	34	558.416	0.398305		7.5	5	1	0	0	0	0	O5N1	CHON	34	7	1219.8
558.466	2178.1	557.842	0.842142	65	33	558.466	-0.20696		2.5	3	1	0	0	0	1	O3N1Cl-1	CHONCl-	33	2	2178.1
558.51	17999.4	557.887	0.886622	68	33	558.51	-0.067286		0.5	5	1	0	0	0	0	O5N1	CHON	33	0	17999.4
559.319	1771.3	558.695	0.694719	48	33	559.32	-0.566009		10.5	5	0	0	0	0	1	O5Cl-1	CHOCl-	33	10	1771.3
559.356	680.3	558.731	0.731438	52	34	559.356	0.104442		9.5	4	0	0	0	0	1	O4Cl-1	CHOCl-	34	9	680.3
559.377	1064.4	558.752	0.752165	56	31	559.377	-0.574889		4.5	6	0	0	0	0	1	O6Cl-1	CHOCl-	31	4	1064.4
559.392	1574.3	558.767	0.767478	56	35	559.392	-0.4408		8.5	3	0	0	0	0	1	O3Cl-1	CHOCl-	35	8	1574.3
559.413	15525.2	558.789	0.788544	60	32	559.413	-0.512286		3.5	5	0	0	0	0	1	O5Cl-1	CHOCl-	32	3	15525.2
559.437	11026.4	558.812	0.811878	59	35	559.437	-0.44434		6.5	5	0	0	0	0	0	O5	CHO	35	6	11026.4
559.45	2201.9	558.825	0.824934	64	33	559.45	-0.431817		2.5	4	0	0	0	0	1	O4Cl-1	CHOCl-	33	2	2201.9
559.473	924.8	558.849	0.848557	63	36	559.473	0.154467		5.5	4	0	0	0	0	0	O4	CHO	36	5	924.8
559.486	7691.7	558.861	0.861463	68	34	559.486	-0.101128		1.5	3	0	0	0	0	1	O3Cl-1	CHOCl-	34	1	7691.7
560.432	946.2	559.807	0.806516	58	34	560.432	0.450403		6.5	5	1	0	0	0	0	O5N1	CHON	34	6	946.2
560.49	713.2	559.864	0.863812	66	32	560.49	0.173813		0.5	6	1	0	0	0	0	O6N1	CHON	32	0	713.2
561.392	1212.5	560.765	0.765304	58	31	561.393	-1.03596		3.5	6	0	0	0	0	1	O6Cl-1	CHOCl-	31	3	1212.5
561.408	86402.6	560.781	0.780847	58	35	561.408	-0.492654		7.5	3	0	0	0	0	1	O3Cl-1	CHOCl-	35	7	86402.6
561.429	42351.8	560.802	0.802083	62	32	561.429	-0.261084		2.5	5	0	0	0	0	1	O5Cl-1	CHOCl-	32	2	42351.8
561.445	2120.4	560.818	0.817946	62	36	561.444	0.852124		6.5	2	0	0	0	0	1	O2Cl-1	CHOCl-	36	6	2120.4
561.452	47012.5	560.825	0.825267	61	35	561.452	-0.460555		5.5	5	0	0	0	0	0	O5	CHO	35	5	47012.5
561.466	1872.5	560.839	0.838653	66	33	561.466	0.13967		1.5	4	0	0	0	0	1	O4Cl-1	CHOCl-	33	1	1872.5
562.411	27040.5	561.783	0.783057	56	33	562.411	-0.466882		6.5	6	1	0	0	0	0	O6N1	CHON	33	6	27040.5
563.314	1184.8	562.685	0.685298	48	32	563.314	-0.340094		9.5	6	0	0	0	0	1	O6Cl-1	CHOCl-	32	9	1184.8
563.423	1464.5	562.794	0.794037	60	35	563.424	-0.863613		6.5	3	0	0	0	0	1	O3Cl-1	CHOCl-	35	6	1464.5
563.444	732.8	562.815	0.815113	64	32	563.445	-0.916824		1.5	5	0	0	0	0	1	O5Cl-1	CHOCl-	32	1	732.8
564.42	763.6	563.789	0.789444	59	34	564.419	1.38978		6.5	3	1	0	0	0	1	O3N1Cl-1	CHONCl-	34	6	763.6
564.427	691.5	563.797	0.796746	58	33	564.427	0.0485804		5.5	6	1	0	0	0	0	O6N1	CHON	33	5	691.5
565.33	1340.8	564.699	0.699097	50	32	565.33	0.36867		8.5	6	0	0	0	0	1	O6Cl-1	CHOCl-	32	8	1340.8
565.403	3138	564.771	0.771416	58	34	565.403	-0.285778		6.5	4	0	0	0	0	1	O4Cl-1	CHOCl-	34	6	3138
565.439	64411.8	564.808	0.807716	62	35	565.439	-0.365344		5.5	3	0	0	0	0	1	O3Cl-1	CHOCl-	35	5	64411.8
565.475	1297.5	564.843	0.843496	66	36	565.476	-1.36448		4.5	2	0	0	0	0	1	O2Cl-1	CHOCl-	36	4	1297.5
566.442	14071.3	565.81	0.810005	60	33	566.443	-0.198749		4.5	6	1	0	0	0	0	O6N1	CHON	33	4	14071.3
567.346	6000.2	566.712	0.712177	52	32	567.346	-0.19667		7.5	6	0	0	0	0	1	O6Cl-1	CHOCl-	32	7	6000.2
567.382	3166.6	566.749	0.748636	56	33	567.382	0.00602786		6.5	5	0	0	0	0	1	O5Cl-1	CHOCl-	33	6	3166.6
567.418	9358.9	566.785	0.784856	60	34	567.419	-0.214268		5.5	4	0	0	0	0	1	O4Cl-1	CHOCl-	34	5	9358.9
567.492	1372.7	566.858	0.857844	68	36	567.491	0.314401		3.5	2	0	0	0	0	1	O2Cl-1	CHOCl-	36	3	1372.7
568.45	690.5	567.815	0.815184	63	34	568.45	-0.484792		4.5	3	1	0	0	0	1	O3N1Cl-1	CHONCl-	34	4	690.5
568.458	1939.1	567.824	0.823514	62	33	568.458	-0.00453842		3.5	6	1	0	0	0	0	O6N1	CHON	33	3	1939.1
569.398	3413.3	568.762	0.761955	58	33	569.398	-0.134493		5.5	5	0	0	0	0	1	O5Cl-1	CHOCl-	33	5	3413.3
569.434	8498.9	568.798	0.798235	62	34	569.434	-0.248633		4.5	4	0	0	0	0	1	O4Cl-1	CHOCl-	34	4	8498.9
569.471	2545.2	568.835	0.834714	66	35	569.471	-0.0115544		3.5	3	0	0	0	0	1	O3Cl-1	CHOCl-	35	3	2545.2
569.507	14187	568.871	0.870964	70	36	569.507	-0.178365		2.5	2	0	0	0	0	1	O2Cl-1	CHOCl-	36	2	14187
569.544	1541	568.908	0.907702	74	37	569.543	0.515185		1.5	1	0	0	0	0	1	O1Cl-1	CHOCl-	37	1	1541
570.38	736.8	569.743	0.743089	52	34	570.38	-0.0571196		9.5	6	1	0	0	0	0	O6N1	CHON	34	9	736.8
570.416	29944.9	569.779	0.779248	56	35	570.416	-0.38144		8.5	5	1	0	0	0	0	O5N1	CHON	35	8	29944.9
570.466	1478	569.829	0.828933	65	34	570.466	0.130455		3.5	3	1	0	0	0	1	O3N1Cl-1	CHONCl-	34	3	1478
570.474	1783.9	569.837	0.837044	64	33	570.474	0.223358		2.5	6	1	0	0	0	0	O6N1	CHON	33	2	1783.9
570.51	5950.7	569.873	0.873133	68	34	570.51	-0.223624		1.5	5	1	0	0	0	0	O5N1	CHON	34	1	5950.7
571.283	1169.9	570.645	0.6455	44	33	571.283	0.364828		12.5	6	0	0	0	0	1	O6Cl-1	CHOCl-	33	12	1169.9
571.377	2321.3	570.739	0.738846	56	32	571.377	-0.422803		5.5	6	0	0	0	0	1	O6Cl-1	CHOCl-	32	5	2321.3
571.413	9451.7	570.775	0.775425	60	33	571.413	-0.0115151		4.5	5	0	0	0	0	1	O5Cl-1	CHOCl-	33	4	9451.7
571.45	21359	570.812	0.811664	64	34	571.45	-0.195258		3.5	4	0	0	0	0	1	O4Cl-1	CHOCl-	34	3	21359
571.486	2725.2	570.848	0.848063	68	35	571.486	-0.0990048		2.5	3	0	0	0	0	1	O3Cl-1	CHOCl-	35	2	2725.2
571.523	74496.3	570.884	0.884433	72	36	571.523	-0.0552557		1.5	2	0	0	0	0	1	O2Cl-1	CHOCl-	36	1	74496.3
571.559	1760.5	570.921	0.920652	76	37	571.559	-0.273952		0.5	1	0	0	0	0	1	O1Cl-1	CHOCl-	37	0	1760.5
572.432	1.95166e+06	571.793	0.792737	58	35	572.432	-0.222873		7.5	5	1	0	0	0	0	O5N1	CHON	35	7	1.95166e+06
572.481	5906.7	571.842	0.842152	67	34	572.481	-0.184425		2.5	3	1	0	0	0	1	O3N1Cl-1	CHONCl-	34	2	5906.7
572.49	814.3	571.851	0.850653	66	33	572.49	0.589391		1.5	6	1	0	0	0	0	O6N1	CHON	33	1	814.3
572.526	22559.2	571.887	0.886573	70	34	572.526	-0.152971		0.5	5	1	0	0	0	0	O5N1	CHON	34	0	22559.2
573.299	1710.6	572.659	0.658659	46	33	573.299	-0.0550845		11.5	6	0	0	0	0	1	O6Cl-1	CHOCl-	33	11	1710.6
573.371	1601.5	572.731	0.730629	54	35	573.372	-1.31081		9.5	4	0	0	0	0	1	O4Cl-1	CHOCl-	35	9	1601.5
573.393	2663.8	572.752	0.752495	58	32	573.393	0.0146847		4.5	6	0	0	0	0	1	O6Cl-1	CHOCl-	32	4	2663.8
573.429	47875.5	572.789	0.788974	62	33	573.429	0.25011		3.5	5	0	0	0	0	1	O5Cl-1	CHOCl-	33	3	47875.5
573.465	3258.3	572.825	0.825093	66	34	573.466	-0.142258		2.5	4	0	0	0	0	1	O4Cl-1	CHOCl-	34	2	3258.3
573.538	20299.5	572.898	0.897942	74	36	573.538	0.13673		0.5	2	0	0	0	0	1	O2Cl-1	CHOCl-	36	0	20299.5
574.448	18175	573.806	0.806197	60	35	574.448	-0.117643		6.5	5	1	0	0	0	0	O5N1	CHON	35	6	18175
574.497	2974.4	573.856	0.855741	69	34	574.497	0.146946		1.5	3	1	0	0	0	1	O3N1Cl-1	CHONCl-	34	1	2974.4
574.505	754.4	573.863	0.863443	68	33	574.505	-0.47446		0.5	6	1	0	0	0	0	O6N1	CHON	33	0	754.4
575.314	2117.7	574.672	0.672049	48	33	575.314	-0.0722733		10.5	6	0	0	0	0	1	O6Cl-1	CHOCl-	33	10	2117.7
575.35	981.2	574.708	0.707919	52	34	575.351	-0.897852		9.5	5	0	0	0	0	1	O5Cl-1	CHOCl-	34	9	981.2
575.445	71629.2	574.802	0.802283	64	33	575.445	0.0928327		2.5	5	0	0	0	0	1	O5Cl-1	CHOCl-	33	2	71629.2
575.482	1390	574.839	0.838922	68	34	575.481	0.605441		1.5	4	0	0	0	0	1	O4Cl-1	CHOCl-	34	1	1390
575.517	700.7	574.875	0.874782	72	35	575.518	-0.237317		0.5	3	0	0	0	0	1	O3Cl-1	CHOCl-	35	0	700.7
576.427	686.3	575.784	0.783556	58	34	576.427	0.411882		6.5	6	1	0	0	0	0	O6N1	CHON	34	6	686.3
577.33	5614.9	576.685	0.685438	50	33	577.33	-0.0893421		9.5	6	0	0	0	0	1	O6Cl-1	CHOCl-	33	9	5614.9
577.366	1385.6	576.722	0.721807	54	34	577.367	-0.0460364		8.5	5	0	0	0	0	1	O5Cl-1	CHOCl-	34	8	1385.6
577.403	61811.7	576.758	0.758217	58	35	577.403	0.0665395		7.5	4	0	0	0	0	1	O4Cl-1	CHOCl-	35	7	61811.7
577.439	1967.7	576.794	0.794296	62	36	577.439	-0.392387		6.5	3	0	0	0	0	1	O3Cl-1	CHOCl-	36	6	1967.7
577.461	649.4	576.816	0.815962	66	33	577.46	0.57739		1.5	5	0	0	0	0	1	O5Cl-1	CHOCl-	33	1	649.4
577.476	725.5	576.831	0.830915	66	37	577.476	0.0838479		5.5	2	0	0	0	0	1	O2Cl-1	CHOCl-	37	5	725.5
579.419	278459	578.772	0.771606	60	35	579.419	0.0490493		6.5	4	0	0	0	0	1	O4Cl-1	CHOCl-	35	6	278459
579.455	4603.8	578.808	0.807756	64	36	579.455	-0.287477		5.5	3	0	0	0	0	1	O3Cl-1	CHOCl-	36	5	4603.8
579.491	1475	578.844	0.843735	68	37	579.491	-0.917322		4.5	2	0	0	0	0	1	O2Cl-1	CHOCl-	37	4	1475
581.362	868.7	580.713	0.712876	54	33	581.361	1.01214		7.5	6	0	0	0	0	1	O6Cl-1	CHOCl-	33	7	868.7
581.398	1480.5	580.749	0.748776	58	34	581.398	0.246682		6.5	5	0	0	0	0	1	O5Cl-1	CHOCl-	34	6	1480.5
581.434	17599774	580.785	0.784895	62	35	581.434	-0.140308		5.5	4	0	0	0	0	1	O4Cl-1	CHOCl-	35	5	17599774
581.456	1621.7	580.807	0.806671	66	32	581.455	1.01198		0.5	6	0	0	0	0	1	O6Cl-1	CHOCl-	32	0	1621.7
581.47	4022.8	580.821	0.820735	66	36	581.471	-1.00879		4.5	3	0	0	0	0	1	O3Cl-1	CHOCl-	36	4	4022.8
581.543	10715.8	580.894	0.893924	74	38	581.543	-0.14888		2.5	1	0	0	0	0	1	O1Cl-1	CHOCl-	38	2	10715.8
582.416	694.5	581.766	0.765919	56	36	582.416	-0.253392		9.5	5	1	0	0	0	0	O5N1	CHON	36	9	694.5
582.51	1367.8	581.859	0.859394	68	35	582.51	-0.802698		2.5	5	1	0	0	0	0	O5N1	CHON	35	2	1367.8
583.377	10530.8	582.726	0.725706	56	33	583.377	0.0315749		6.5	6	0	0	0	0	1	O6Cl-1	CHOCl-	33	6	10530.8
583.414	122245	582.762	0.762465	60	34	583.413	0.742904		5.5	5	0	0	0	0	1	O5Cl-1	CHOCl-	34	5	122245
583.486	1243.6	582.834	0.834324	68	36	583.486	-0.679673		3.5	3	0	0	0	0	1	O3Cl-1	CHOCl-	36	3	1243.6
583.523	8050	582.871	0.870954	72	37	583.523	-0.191218		2.5	2	0	0	0	0	1	O2Cl-1	CHOCl-	37	2	8050
584.481	817.3	583.828	0.828413	67	35	584.481	-0.762351		3.5	3	1	0	0	0	1	O3N1Cl-1	CHONCl-	35	3	817.3
584.489	2113.9	583.836	0.836244	66	34	584.49	-1.15071		2.5	6	1	0	0	0	0	O6N1	CHON	34	2	2113.9
584.526	5558.3	583.873	0.872864	70	35	584.526	-0.680175		1.5	5	1	0	0	0	0	O5N1	CHON	35	1	5558.3
585.393	12052.9	584.739	0.738885	58	33	585.393	-0.34435		5.5	6	0	0	0	0	1	O6Cl-1	CHOCl-	33	5	12052.9
585.429	41479.5	584.775	0.775365	62	34	585.429	-0.113728		4.5	5	0	0	0	0	1	O5Cl-1	CHOCl-	34	4	41479.5
585.465	1885.1	584.812	0.811544	66	35	585.466	-0.395548		3.5	4	0	0	0	0	1	O4Cl-1	CHOCl-	35	3	1885.1
585.502	2155.9	584.848	0.847794	70	36	585.502	-0.557778		2.5	3	0	0	0	0	1	O3Cl-1	CHOCl-	36	2	2155.9
585.538	35481	584.884	0.884123	74	37	585.538	-0.58336		1.5	2	0	0	0	0	1	O2Cl-1	CHOCl-	37	1	35481
586.411	25928	585.756	0.756128	56	35	586.411	-0.669462		8.5	6	1	0	0	0	0	O6N1	CHON	35	8	25928
586.497	604.7	585.842	0.841972	69	35	586.497	-0.486925		2.5	3	1	0	0	0	1	O3N1Cl-1	CHONCl-	35	2	604.7
586.541	2883.7	585.886	0.886383	72	35	586.542	-0.473248		0.5	5	1	0	0	0	0	O5N1	CHON	35	0	2883.7
587.351	596	586.695	0.695149	52	35	587.351	0.193105		10.5	5	0	0	0	0	1	O5Cl-1	CHOCl-	35	10	596
587.408	3233.4	586.752	0.752125	60	33	587.408	-0.615551		4.5	6	0	0	0	0	1	O6Cl-1	CHOCl-	33	4	3233.4
587.445	53028.7	586.789	0.788584	64	34	587.445	-0.41975		3.5	5	0	0	0	0	1	O5Cl-1	CHOCl-	34	3	53028.7
587.481	3573.1	586.825	0.824554	68	35	587.481	-1.05804		2.5	4	0	0	0	0	1	O4Cl-1	CHOCl-	35	2	3573.1
587.517	3758.2	586.861	0.861083	72	36	587.518	-0.743093		1.5	3	0	0	0	0	1	O3Cl-1	CHOCl-	36	1	3758.2
588.427	73197.5	587.77	0.769618	58	35	588.427	-0.514218		7.5	6	1	0	0	0	0	O6N1	CHON	35	7	73197.5
588.513	1388.9	587.856	0.855512	71	35	588.513	-0.247369		1.5	3	1	0	0	0	1	O3N1Cl-1	CHONCl-	35	1	1388.9
588.52	820.2	587.863	0.863333	70	34	588.521	-0.65007		0.5	6	1	0	0	0	0	O6N1	CHON	34	0	820.2
589.33	10077.6	588.672	0.671819	50	34	589.33	-0.460828		10.5	6	0	0	0	0	1	O6Cl-1	CHOCl-	34	10	10077.6
589.424	2566.6	588.766	0.765724	62	33	589.424	-0.274132		3.5	6	0	0	0	0	1	O6Cl-1	CHOCl-	33	3	2566.6
589.46	84085.9	588.802	0.801944	66	34	589.46	-0.486173		2.5	5	0	0	0	0	1	O5Cl-1	CHOCl-	34	2	84085.9
589.497	1517.8	588.839	0.838603	70	35	589.497	0.0482108		1.5	4	0	0	0	0	1	O4Cl-1	CHOCl-	35	1	1517.8
590.443	802.2	589.783	0.783396	60	35	590.443	0.131122		6.5	6	1	0	0	0	0	O6N1	CHON	35	6	802.2
591.345	782.4	590.685	0.684999	52	34	591.346	-0.83129		9.5	6	0	0	0	0	1	O6Cl-1	CHOCl-	34	9	782.4
591.418	2439.9	590.758	0.757907	60	36	591.419	-0.459201		7.5	4	0	0	0	0	1	O4Cl-1	CHOCl-	36	7	2439.9
591.454	1203.6	590.794	0.793677	64	37	591.455	-1.43135		6.5	3	0	0	0	0	1	O3Cl-1	CHOCl-	37	6	1203.6
591.492	850.7	590.831	0.831295	68	38	591.491	0.724305		5.5	2	0	0	0	0	1	O2Cl-1	CHOCl-	38	5	850.7
593.361	712.6	592.699	0.698528	54	34	593.361	-0.609375		8.5	6	0	0	0	0	1	O6Cl-1	CHOCl-	34	8	712.6
593.398	4445.8	592.735	0.735137	58	35	593.398	-0.162757		7.5	5	0	0	0	0	1	O5Cl-1	CHOCl-	35	7	4445.8
593.434	2452.1	592.772	0.771506	62	36	593.434	-0.12062		6.5	4	0	0	0	0	1	O4Cl-1	CHOCl-	36	6	2452.1
593.471	1457.4	592.808	0.807865	66	37	593.471	-0.0953373		5.5	3	0	0	0	0	1	O3Cl-1	CHOCl-	37	5	1457.4
594.51	724.4	593.846	0.846205	68	36	594.51	-0.433264		3.5	5	1	0	0	0	0	O5N1	CHON	36	3	724.4
595.413	63499.4	594.748	0.748436	60	35	595.413	-0.330157		6.5	5	0	0	0	0	1	O5Cl-1	CHOCl-	35	6	63499.4
595.45	6288.3	594.785	0.784636	64	36	595.45	-0.57365		5.5	4	0	0	0	0	1	O4Cl-1	CHOCl-	36	5	6288.3
596.526	2572	595.86	0.859544	70	36	596.526	-0.532382		2.5	5	1	0	0	0	0	O5N1	CHON	36	2	2572
597.393	44199.3	596.726	0.725696	58	34	597.393	0.0140947		6.5	6	0	0	0	0	1	O6Cl-1	CHOCl-	34	6	44199.3
597.429	2.24314e+06	596.762	0.761885	62	35	597.429	-0.245351		5.5	5	0	0	0	0	1	O5Cl-1	CHOCl-	35	5	2.24314e+06
597.465	16280	596.798	0.798215	66	36	597.466	-0.270442		4.5	4	0	0	0	0	1	O4Cl-1	CHOCl-	36	4	16280
597.502	1526.6	596.835	0.834524	70	37	597.502	-0.329003		3.5	3	0	0	0	0	1	O3Cl-1	CHOCl-	37	3	1526.6
597.538	14944.2	596.871	0.870924	74	38	597.538	-0.236939		2.5	2	0	0	0	0	1	O2Cl-1	CHOCl-	38	2	14944.2
597.575	2140.4	596.907	0.907383	78	39	597.575	-0.0444796		1.5	1	0	0	0	0	1	O1Cl-1	CHOCl-	39	1	2140.4
598.412	1282.3	597.744	0.743548	56	36	598.411	0.714258		9.5	6	1	0	0	0	0	O6N1	CHON	36	9	1282.3
598.497	2983.8	597.829	0.828893	69	36	598.497	0.0575109		3.5	3	1	0	0	0	1	O3N1Cl-1	CHONCl-	36	3	2983.8
598.506	618.4	597.838	0.837583	68	35	598.505	1.11515		2.5	6	1	0	0	0	0	O6N1	CHON	35	2	618.4
598.541	4848.1	597.873	0.872943	72	36	598.542	-0.53059		1.5	5	1	0	0	0	0	O5N1	CHON	36	1	4848.1
599.408	16072.6	598.739	0.739165	60	34	599.408	0.130829		5.5	6	0	0	0	0	1	O6Cl-1	CHOCl-	34	5	16072.6
599.444	72912.7	598.775	0.775075	64	35	599.445	-0.59485		4.5	5	0	0	0	0	1	O5Cl-1	CHOCl-	35	4	72912.7
599.481	14318.5	598.812	0.811604	68	36	599.481	-0.286214		3.5	4	0	0	0	0	1	O4Cl-1	CHOCl-	36	3	14318.5
599.517	1886.7	598.848	0.847914	72	37	599.518	-0.344577		2.5	3	0	0	0	0	1	O3Cl-1	CHOCl-	37	2	1886.7
599.554	58955.5	598.884	0.884283	76	38	599.554	-0.302858		1.5	2	0	0	0	0	1	O2Cl-1	CHOCl-	38	1	58955.5
599.59	4360.7	598.921	0.920662	80	39	599.59	-0.244467		0.5	1	0	0	0	0	1	O1Cl-1	CHOCl-	39	0	4360.7
600.513	3143.9	599.842	0.842052	71	36	600.513	-0.342341		2.5	3	1	0	0	0	1	O3N1Cl-1	CHONCl-	36	2	3143.9
600.557	14617.4	599.887	0.886533	74	36	600.557	-0.212436		0.5	5	1	0	0	0	0	O5N1	CHON	36	0	14617.4
601.329	704.8	600.658	0.6578	50	35	601.33	-1.48268		11.5	6	0	0	0	0	1	O6Cl-1	CHOCl-	35	11	704.8
601.424	28893.6	600.752	0.752395	62	34	601.424	-0.152272		4.5	6	0	0	0	0	1	O6Cl-1	CHOCl-	34	4	28893.6
601.46	106767	600.789	0.788704	66	35	601.46	-0.210454		3.5	5	0	0	0	0	1	O5Cl-1	CHOCl-	35	3	106767
601.496	1370.6	600.825	0.824764	70	36	601.497	-0.684259		2.5	4	0	0	0	0	1	O4Cl-1	CHOCl-	36	2	1370.6
601.533	2899	600.861	0.861303	74	37	601.533	-0.360046		1.5	3	0	0	0	0	1	O3Cl-1	CHOCl-	37	1	2899
601.569	17731	600.898	0.897732	78	38	601.57	-0.218728		0.5	2	0	0	0	0	1	O2Cl-1	CHOCl-	38	0	17731
602.442	694.6	601.77	0.769697	60	36	602.443	-0.369462		7.5	6	1	0	0	0	0	O6N1	CHON	36	7	694.6
602.529	4750.3	601.856	0.856081	73	36	602.528	0.704398		1.5	3	1	0	0	0	1	O3N1Cl-1	CHONCl-	36	1	4750.3
603.346	642.6	602.672	0.671999	52	35	603.346	-0.151787		10.5	6	0	0	0	0	1	O6Cl-1	CHOCl-	35	10	642.6
603.382	743.7	602.708	0.708438	56	36	603.382	0.00566822		9.5	5	0	0	0	0	1	O5Cl-1	CHOCl-	36	9	743.7
603.44	3117	602.766	0.766203	64	34	603.44	0.527675		3.5	6	0	0	0	0	1	O6Cl-1	CHOCl-	34	3	3117
603.476	123666	602.802	0.802193	68	35	603.476	-0.0606153		2.5	5	0	0	0	0	1	O5Cl-1	CHOCl-	35	2	123666
603.513	2101.2	602.839	0.839172	72	36	603.512	0.991562		1.5	4	0	0	0	0	1	O4Cl-1	CHOCl-	36	1	2101.2
603.549	2831.4	602.875	0.874842	76	37	603.549	-0.126883		0.5	3	0	0	0	0	1	O3Cl-1	CHOCl-	37	0	2831.4
604.45	739.8	603.775	0.774936	63	37	604.45	-0.538638		7.5	3	1	0	0	0	1	O3N1Cl-1	CHONCl-	37	7	739.8
605.362	1028.8	604.686	0.685728	54	35	605.361	0.393848		9.5	6	0	0	0	0	1	O6Cl-1	CHOCl-	35	9	1028.8
605.397	1610	604.721	0.721448	58	36	605.398	-0.638555		8.5	5	0	0	0	0	1	O5Cl-1	CHOCl-	36	8	1610
605.434	1629.6	604.758	0.757917	62	37	605.434	-0.432053		7.5	4	0	0	0	0	1	O4Cl-1	CHOCl-	37	7	1629.6
605.456	742.5	604.78	0.779783	66	34	605.455	0.823215		2.5	6	0	0	0	0	1	O6Cl-1	CHOCl-	34	2	742.5
605.506	1726.2	604.83	0.830246	70	39	605.507	-1.02654		5.5	2	0	0	0	0	1	O2Cl-1	CHOCl-	39	5	1726.2
607.377	1217.4	606.698	0.698488	56	35	607.377	-0.661171		8.5	6	0	0	0	0	1	O6Cl-1	CHOCl-	35	8	1217.4
607.414	3209.2	606.735	0.735456	60	36	607.413	0.367822		7.5	5	0	0	0	0	1	O5Cl-1	CHOCl-	36	7	3209.2
607.45	3179.7	606.772	0.771646	64	37	607.45	0.112635		6.5	4	0	0	0	0	1	O4Cl-1	CHOCl-	37	6	3179.7
607.486	796.7	606.808	0.807895	68	38	607.486	-0.0437539		5.5	3	0	0	0	0	1	O3Cl-1	CHOCl-	38	5	796.7
607.523	744	606.844	0.844425	72	39	607.523	0.260764		4.5	2	0	0	0	0	1	O2Cl-1	CHOCl-	39	4	744
608.526	1443.9	607.846	0.846355	70	37	608.526	-0.176788		3.5	5	1	0	0	0	0	O5N1	CHON	37	3	1443.9
609.393	36217.3	608.712	0.712257	58	35	609.393	-0.0518219		7.5	6	0	0	0	0	1	O6Cl-1	CHOCl-	35	7	36217.3
609.429	82099	608.749	0.748546	62	36	609.429	-0.142067		6.5	5	0	0	0	0	1	O5Cl-1	CHOCl-	36	6	82099
609.465	12787	608.784	0.784316	66	37	609.466	-1.08551		5.5	4	0	0	0	0	1	O4Cl-1	CHOCl-	37	5	12787
609.538	3721.4	608.857	0.857085	74	39	609.538	-0.954132		3.5	2	0	0	0	0	1	O2Cl-1	CHOCl-	39	3	3721.4
609.574	7025.4	608.893	0.893214	78	40	609.575	-1.30678		2.5	1	0	0	0	0	1	O1Cl-1	CHOCl-	40	2	7025.4
610.542	1340.6	609.86	0.860343	72	37	610.542	0.790151		2.5	5	1	0	0	0	0	O5N1	CHON	37	2	1340.6
611.408	489709	610.726	0.725566	60	35	611.408	-0.198852		6.5	6	0	0	0	0	1	O6Cl-1	CHOCl-	35	6	489709
611.445	9503.6	610.762	0.761836	64	36	611.445	-0.321501		5.5	5	0	0	0	0	1	O5Cl-1	CHOCl-	36	5	9503.6
611.481	2959.2	610.798	0.798315	68	37	611.481	-0.100706		4.5	4	0	0	0	0	1	O4Cl-1	CHOCl-	37	4	2959.2
611.518	777.3	610.835	0.835263	72	38	611.518	0.888642		3.5	3	0	0	0	0	1	O3Cl-1	CHOCl-	38	3	777.3
611.554	2561.8	610.871	0.871183	76	39	611.554	0.193638		2.5	2	0	0	0	0	1	O2Cl-1	CHOCl-	39	2	2561.8
612.463	781	611.779	0.778899	62	38	612.463	-0.926717		8.5	5	1	0	0	0	0	O5N1	CHON	38	8	781
612.513	775.4	611.829	0.828913	71	37	612.513	0.0888473		3.5	3	1	0	0	0	1	O3N1Cl-1	CHONCl-	37	3	775.4
612.557	1990.1	611.873	0.872963	74	37	612.557	-0.485799		1.5	5	1	0	0	0	0	O5N1	CHON	37	1	1990.1
613.33	720.4	612.646	0.64563	50	36	613.33	0.551775		12.5	6	0	0	0	0	1	O6Cl-1	CHOCl-	36	12	720.4
613.424	2.94031e+06	612.739	0.738975	62	35	613.424	-0.181897		5.5	6	0	0	0	0	1	O6Cl-1	CHOCl-	35	5	2.94031e+06
613.46	18442.4	612.775	0.774995	66	36	613.46	-0.711668		4.5	5	0	0	0	0	1	O5Cl-1	CHOCl-	36	4	18442.4
613.497	1736.9	612.812	0.811574	70	37	613.497	-0.328575		3.5	4	0	0	0	0	1	O4Cl-1	CHOCl-	37	3	1736.9
613.569	19087.8	612.884	0.884113	78	39	613.57	-0.573007		1.5	2	0	0	0	0	1	O2Cl-1	CHOCl-	39	1	19087.8
614.574	2640.2	613.887	0.887422	76	37	614.573	1.24057		0.5	5	1	0	0	0	0	O5N1	CHON	37	0	2640.2
615.347	792	614.66	0.659608	52	36	615.346	1.49253		11.5	6	0	0	0	0	1	O6Cl-1	CHOCl-	36	11	792
615.44	2519.9	614.752	0.752315	64	35	615.44	-0.278792		4.5	6	0	0	0	0	1	O6Cl-1	CHOCl-	35	4	2519.9
615.476	56967.5	614.789	0.788594	68	36	615.476	-0.384385		3.5	5	0	0	0	0	1	O5Cl-1	CHOCl-	36	3	56967.5
615.512	1453.5	614.825	0.825193	72	37	615.512	0.0299264		2.5	4	0	0	0	0	1	O4Cl-1	CHOCl-	37	2	1453.5
615.549	5418.2	614.862	0.861742	76	38	615.549	0.362961		1.5	3	0	0	0	0	1	O3Cl-1	CHOCl-	38	1	5418.2
615.586	8844.3	614.899	0.898701	80	39	615.585	1.36199		0.5	2	0	0	0	0	1	O2Cl-1	CHOCl-	39	0	8844.3
616.494	717.1	615.806	0.805887	66	38	616.495	-0.612463		6.5	5	1	0	0	0	0	O5N1	CHON	38	6	717.1
616.552	1.16772e+06	615.864	0.863912	74	36	616.552	0.3202		0.5	6	1	0	0	0	0	O6N1	CHON	36	0	1.16772e+06
617.435	1280.4	616.745	0.745397	62	38	617.434	1.0016		8.5	4	0	0	0	0	1	O4Cl-1	CHOCl-	38	8	1280.4
617.455	1055.4	616.766	0.765964	66	35	617.455	0.127005		3.5	6	0	0	0	0	1	O6Cl-1	CHOCl-	35	3	1055.4
617.491	43558.7	616.802	0.801974	70	36	617.492	-0.41552		2.5	5	0	0	0	0	1	O5Cl-1	CHOCl-	36	2	43558.7
617.564	678.9	616.875	0.874722	78	38	617.564	-0.318315		0.5	3	0	0	0	0	1	O3Cl-1	CHOCl-	38	0	678.9
618.51	708.3	617.819	0.819276	68	38	618.51	-0.626635		5.5	5	1	0	0	0	0	O5N1	CHON	38	5	708.3
619.377	925.9	618.685	0.685468	56	36	619.377	-0.0348413		9.5	6	0	0	0	0	1	O6Cl-1	CHOCl-	36	9	925.9
619.522	4021.4	618.831	0.830666	72	40	619.523	-0.325379		5.5	2	0	0	0	0	1	O2Cl-1	CHOCl-	40	5	4021.4
621.392	2428.6	620.699	0.698638	58	36	621.393	-0.404865		8.5	6	0	0	0	0	1	O6Cl-1	CHOCl-	36	8	2428.6
621.429	1729.7	620.735	0.735227	62	37	621.429	-0.0105883		7.5	5	0	0	0	0	1	O5Cl-1	CHOCl-	37	7	1729.7
621.465	1410.5	620.771	0.771366	66	38	621.466	-0.340453		6.5	4	0	0	0	0	1	O4Cl-1	CHOCl-	38	6	1410.5
621.501	833.6	620.807	0.807416	70	39	621.502	-0.81509		5.5	3	0	0	0	0	1	O3Cl-1	CHOCl-	39	5	833.6
621.539	822	620.845	0.844944	74	40	621.538	1.09152		4.5	2	0	0	0	0	1	O2Cl-1	CHOCl-	40	4	822
623.408	3528	622.712	0.712137	60	36	623.408	-0.243147		7.5	6	0	0	0	0	1	O6Cl-1	CHOCl-	36	7	3528
623.444	1073.4	622.748	0.747997	64	37	623.445	-1.02107		6.5	5	0	0	0	0	1	O5Cl-1	CHOCl-	37	6	1073.4
623.481	1261.7	622.785	0.785075	68	38	623.481	0.157856		5.5	4	0	0	0	0	1	O4Cl-1	CHOCl-	38	5	1261.7
623.518	1369	622.822	0.821525	72	39	623.518	0.326246		4.5	3	0	0	0	0	1	O3Cl-1	CHOCl-	39	4	1369
624.513	1219.9	623.815	0.815423	71	38	624.513	-0.0569723		4.5	3	1	0	0	0	1	O3N1Cl-1	CHONCl-	38	4	1219.9
624.52	777.2	623.823	0.822905	70	37	624.521	-0.98088		3.5	6	1	0	0	0	0	O6N1	CHON	37	3	777.2
625.424	2929.6	624.726	0.725596	62	36	625.424	-0.146428		6.5	6	0	0	0	0	1	O6Cl-1	CHOCl-	36	6	2929.6
625.46	11326	624.762	0.761636	66	37	625.46	-0.634061		5.5	5	0	0	0	0	1	O5Cl-1	CHOCl-	37	5	11326
625.496	1093.7	624.798	0.797596	70	38	625.497	-1.24953		4.5	4	0	0	0	0	1	O4Cl-1	CHOCl-	38	4	1093.7
625.533	1953.1	624.835	0.834624	74	39	625.533	-0.154396		3.5	3	0	0	0	0	1	O3Cl-1	CHOCl-	39	3	1953.1
625.569	6952.2	624.871	0.870884	78	40	625.57	-0.290263		2.5	2	0	0	0	0	1	O2Cl-1	CHOCl-	40	2	6952.2
625.606	4013.9	624.907	0.907133	82	41	625.606	-0.442099		1.5	1	0	0	0	0	1	O1Cl-1	CHOCl-	41	1	4013.9
626.528	1619.4	625.829	0.828823	73	38	626.528	-0.056789		3.5	3	1	0	0	0	1	O3N1Cl-1	CHONCl-	38	3	1619.4
626.573	4471	625.873	0.873113	76	38	626.573	-0.235535		1.5	5	1	0	0	0	0	O5N1	CHON	38	1	4471
627.381	38686.1	626.681	0.68075	56	38	627.382	-1.41314		11.5	5	0	0	0	0	1	O5Cl-1	CHOCl-	38	11	38686.1
627.439	998.3	626.739	0.738875	64	36	627.44	-0.337212		5.5	6	0	0	0	0	1	O6Cl-1	CHOCl-	36	5	998.3
627.476	50518	626.775	0.775215	68	37	627.476	-0.34516		4.5	5	0	0	0	0	1	O5Cl-1	CHOCl-	37	4	50518
627.512	7722.8	626.812	0.811594	72	38	627.512	-0.289365		3.5	4	0	0	0	0	1	O4Cl-1	CHOCl-	38	3	7722.8
627.549	2221	626.848	0.848273	76	39	627.549	0.244475		2.5	3	0	0	0	0	1	O3Cl-1	CHOCl-	39	2	2221
627.585	41727.9	626.884	0.884243	80	40	627.585	-0.353067		1.5	2	0	0	0	0	1	O2Cl-1	CHOCl-	40	1	41727.9
627.622	2472.9	626.921	0.920832	84	41	627.622	0.0373156		0.5	1	0	0	0	0	1	O1Cl-1	CHOCl-	41	0	2472.9
628.544	4674.8	627.842	0.841932	75	38	628.544	-0.517991		2.5	3	1	0	0	0	1	O3N1Cl-1	CHONCl-	38	2	4674.8
628.552	6727.9	627.851	0.850593	74	37	628.552	0.441364		1.5	6	1	0	0	0	0	O6N1	CHON	37	1	6727.9
628.588	14363.4	627.887	0.886523	78	38	628.589	-0.218871		0.5	5	1	0	0	0	0	O5N1	CHON	38	0	14363.4
629.455	2814.6	628.752	0.752235	66	36	629.455	-0.399679		4.5	6	0	0	0	0	1	O6Cl-1	CHOCl-	36	4	2814.6
629.492	86695.8	628.789	0.788664	70	37	629.492	-0.264626		3.5	5	0	0	0	0	1	O5Cl-1	CHOCl-	37	3	86695.8
629.528	4278.7	628.825	0.825013	74	38	629.528	-0.256668		2.5	4	0	0	0	0	1	O4Cl-1	CHOCl-	38	2	4278.7
629.564	537.4	628.861	0.861363	78	39	629.564	-0.248711		1.5	3	0	0	0	0	1	O3Cl-1	CHOCl-	39	1	537.4
629.601	21144.2	628.898	0.897732	82	40	629.601	-0.208989		0.5	2	0	0	0	0	1	O2Cl-1	CHOCl-	40	0	21144.2
630.56	8385.5	629.855	0.855492	77	38	630.56	-0.262592		1.5	3	1	0	0	0	1	O3N1Cl-1	CHONCl-	38	1	8385.5
630.568	1554.9	629.864	0.863732	76	37	630.568	0.0276261		0.5	6	1	0	0	0	0	O6N1	CHON	37	0	1554.9
631.507	43385.9	630.802	0.802053	72	37	631.507	-0.279617		2.5	5	0	0	0	0	1	O5Cl-1	CHOCl-	37	2	43385.9
631.544	781.4	630.839	0.839102	76	38	631.544	0.836712		1.5	4	0	0	0	0	1	O4Cl-1	CHOCl-	38	1	781.4
631.581	894.9	630.875	0.875481	80	39	631.58	0.89208		0.5	3	0	0	0	0	1	O3Cl-1	CHOCl-	39	0	894.9
632.526	745.8	631.82	0.819666	70	39	632.526	0.00382609		5.5	5	1	0	0	0	0	O5N1	CHON	39	5	745.8
633.393	2574.4	632.686	0.685518	58	37	633.393	0.0448696		9.5	6	0	0	0	0	1	O6Cl-1	CHOCl-	37	9	2574.4
633.429	3771.8	632.722	0.721767	62	38	633.429	-0.10511		8.5	5	0	0	0	0	1	O5Cl-1	CHOCl-	38	8	3771.8
633.465	1596.9	632.758	0.758137	66	39	633.466	-0.0656388		7.5	4	0	0	0	0	1	O4Cl-1	CHOCl-	39	7	1596.9
633.486	1454.4	632.778	0.778444	70	36	633.487	-1.32849		2.5	6	0	0	0	0	1	O6Cl-1	CHOCl-	36	2	1454.4
633.524	771.7	632.816	0.816232	74	37	633.523	0.952483		1.5	5	0	0	0	0	1	O5Cl-1	CHOCl-	37	1	771.7
634.497	753.3	633.789	0.788964	69	39	634.497	0.479782		6.5	3	1	0	0	0	1	O3N1Cl-1	CHONCl-	39	6	753.3
635.409	742.2	634.7	0.699626	60	37	635.408	1.16212		8.5	6	0	0	0	0	1	O6Cl-1	CHOCl-	37	8	742.2
635.481	89783.4	634.771	0.771446	68	39	635.481	-0.207056		6.5	4	0	0	0	0	1	O4Cl-1	CHOCl-	39	6	89783.4
635.554	836.8	634.844	0.844095	76	41	635.554	-0.269969		4.5	2	0	0	0	0	1	O2Cl-1	CHOCl-	41	4	836.8
636.52	9481.5	635.81	0.809736	70	38	636.521	-0.601048		4.5	6	1	0	0	0	0	O6N1	CHON	38	4	9481.5
637.424	1380.6	636.713	0.712536	62	37	637.424	0.389725		7.5	6	0	0	0	0	1	O6Cl-1	CHOCl-	37	7	1380.6
637.46	1559.6	636.749	0.748516	66	38	637.46	-0.182882		6.5	5	0	0	0	0	1	O5Cl-1	CHOCl-	38	6	1559.6
637.497	6891.8	636.785	0.784935	70	39	637.497	-0.0652237		5.5	4	0	0	0	0	1	O4Cl-1	CHOCl-	39	5	6891.8
637.569	2383.8	636.857	0.857265	78	41	637.57	-0.629861		3.5	2	0	0	0	0	1	O2Cl-1	CHOCl-	41	3	2383.8
638.528	3262.1	637.815	0.815463	73	39	638.528	0.00692232		4.5	3	1	0	0	0	1	O3N1Cl-1	CHONCl-	39	4	3262.1
638.574	7308.9	637.86	0.860493	76	39	638.573	0.990365		2.5	5	1	0	0	0	0	O5N1	CHON	39	2	7308.9
639.44	3884.7	638.726	0.725796	64	37	639.44	0.169555		6.5	6	0	0	0	0	1	O6Cl-1	CHOCl-	37	6	3884.7
639.476	1718.5	638.762	0.762025	68	38	639.476	-0.0102895		5.5	5	0	0	0	0	1	O5Cl-1	CHOCl-	38	5	1718.5
639.585	1801.9	638.871	0.870644	80	41	639.585	-0.659146		2.5	2	0	0	0	0	1	O2Cl-1	CHOCl-	41	2	1801.9
639.622	2108.2	638.907	0.907343	84	42	639.622	-0.104093		1.5	1	0	0	0	0	1	O1Cl-1	CHOCl-	42	1	2108.2
640.457	827.2	639.742	0.74229	62	39	640.458	-1.29998		9.5	6	1	0	0	0	0	O6N1	CHON	39	9	827.2
640.588	1028.6	639.873	0.873023	78	39	640.589	-0.370878		1.5	5	1	0	0	0	0	O5N1	CHON	39	1	1028.6
641.455	2349.5	640.739	0.739065	66	37	641.455	-0.0336421		5.5	6	0	0	0	0	1	O6Cl-1	CHOCl-	37	5	2349.5
641.492	10901.8	640.775	0.775435	70	38	641.492	0.00533148		4.5	5	0	0	0	0	1	O5Cl-1	CHOCl-	38	4	10901.8
641.528	1801.7	640.811	0.811255	74	39	641.528	-0.813027		3.5	4	0	0	0	0	1	O4Cl-1	CHOCl-	39	3	1801.7
641.601	11724.5	640.885	0.884513	82	41	641.601	0.0754676		1.5	2	0	0	0	0	1	O2Cl-1	CHOCl-	41	1	11724.5
642.51	80532.6	641.793	0.792947	68	40	642.51	0.128278		7.5	5	1	0	0	0	0	O5N1	CHON	40	7	80532.6
642.56	46364.2	641.843	0.842642	77	39	642.56	0.598264		2.5	3	1	0	0	0	1	O3N1Cl-1	CHONCl-	39	2	46364.2
642.568	11451.6	641.851	0.850832	76	38	642.568	0.805238		1.5	6	1	0	0	0	0	O6N1	CHON	38	1	11451.6
642.604	2155.4	641.887	0.886902	80	39	642.604	0.377246		0.5	5	1	0	0	0	0	O5N1	CHON	39	0	2155.4
643.377	1841.9	642.658	0.65847	56	38	643.377	-0.344401		11.5	6	0	0	0	0	1	O6Cl-1	CHOCl-	38	11	1841.9
643.413	1531.8	642.695	0.694859	60	39	643.413	-0.274442		10.5	5	0	0	0	0	1	O5Cl-1	CHOCl-	39	10	1531.8
643.449	935.8	642.73	0.730419	64	40	643.45	-1.49441		9.5	4	0	0	0	0	1	O4Cl-1	CHOCl-	40	9	935.8
643.471	1486.7	642.752	0.752365	68	37	643.471	-0.188944		4.5	6	0	0	0	0	1	O6Cl-1	CHOCl-	37	4	1486.7
643.581	2875.9	642.862	0.861942	80	40	643.58	0.657914		1.5	3	0	0	0	0	1	O3Cl-1	CHOCl-	40	1	2875.9
644.575	1478.9	643.855	0.855362	79	39	644.575	-0.458565		1.5	3	1	0	0	0	1	O3N1Cl-1	CHONCl-	39	1	1478.9
644.583	925.6	643.864	0.863533	78	38	644.583	-0.283253		0.5	6	1	0	0	0	0	O6N1	CHON	38	0	925.6
645.465	1297.9	644.744	0.743968	66	40	645.466	-1.25736		8.5	4	0	0	0	0	1	O4Cl-1	CHOCl-	40	8	1297.9
645.488	672.3	644.767	0.766793	70	37	645.487	1.40734		3.5	6	0	0	0	0	1	O6Cl-1	CHOCl-	37	3	672.3
645.595	1476.5	644.874	0.874433	82	40	645.596	-0.753691		0.5	3	0	0	0	0	1	O3Cl-1	CHOCl-	40	0	1476.5
646.504	13133.4	645.783	0.782547	68	39	646.505	-1.19501		6.5	6	1	0	0	0	0	O6N1	CHON	39	6	13133.4
646.591	752.8	645.869	0.86926	81	39	646.591	0.316151		0.5	3	1	0	0	0	1	O3N1Cl-1	CHONCl-	39	0	752.8
647.481	1886.6	646.758	0.757797	68	40	647.481	-0.58933		7.5	4	0	0	0	0	1	O4Cl-1	CHOCl-	40	7	1886.6
647.503	4951.8	646.78	0.779613	72	37	647.502	0.507211		2.5	6	0	0	0	0	1	O6Cl-1	CHOCl-	37	2	4951.8
647.538	7093.8	646.815	0.814783	76	38	647.539	-1.30738		1.5	5	0	0	0	0	1	O5Cl-1	CHOCl-	38	1	7093.8
647.575	1097.2	646.851	0.851492	80	39	647.575	-0.743667		0.5	4	0	0	0	0	1	O4Cl-1	CHOCl-	39	0	1097.2
649.424	646.4	648.699	0.698797	62	38	649.424	-0.141017		8.5	6	0	0	0	0	1	O6Cl-1	CHOCl-	38	8	646.4
649.461	1607.2	648.736	0.735636	66	39	649.46	0.621162		7.5	5	0	0	0	0	1	O5Cl-1	CHOCl-	39	7	1607.2
649.497	1516.2	648.771	0.771486	70	40	649.497	-0.141001		6.5	4	0	0	0	0	1	O4Cl-1	CHOCl-	40	6	1516.2
649.569	768.7	648.844	0.843945	78	42	649.57	-0.495066		4.5	2	0	0	0	0	1	O2Cl-1	CHOCl-	42	4	768.7
651.44	2753.4	650.713	0.712576	64	38	651.44	0.442743		7.5	6	0	0	0	0	1	O6Cl-1	CHOCl-	38	7	2753.4
651.476	5787.3	650.748	0.748466	68	39	651.476	-0.255696		6.5	5	0	0	0	0	1	O5Cl-1	CHOCl-	39	6	5787.3
651.549	824.7	650.821	0.821255	76	41	651.549	-0.102187		4.5	3	0	0	0	0	1	O3Cl-1	CHOCl-	41	4	824.7
651.586	685.7	650.858	0.858223	80	42	651.585	0.857018		3.5	2	0	0	0	0	1	O2Cl-1	CHOCl-	42	3	685.7
652.543	5260.4	651.815	0.814614	75	40	652.544	-1.29582		4.5	3	1	0	0	0	1	O3N1Cl-1	CHONCl-	40	4	5260.4
652.552	1157.3	651.823	0.823275	74	39	652.552	-0.37174		3.5	6	1	0	0	0	0	O6N1	CHON	39	3	1157.3
653.456	1673.2	652.726	0.725936	66	38	653.455	0.380164		6.5	6	0	0	0	0	1	O6Cl-1	CHOCl-	38	6	1673.2
653.492	13374.3	652.762	0.761905	70	39	653.492	-0.193698		5.5	5	0	0	0	0	1	O5Cl-1	CHOCl-	39	5	13374.3
653.601	3940.5	652.871	0.870734	82	42	653.601	-0.507313		2.5	2	0	0	0	0	1	O2Cl-1	CHOCl-	42	2	3940.5
653.637	6736.4	652.907	0.907493	86	43	653.637	0.127624		1.5	1	0	0	0	0	1	O1Cl-1	CHOCl-	43	1	6736.4
654.56	1402.1	653.829	0.829352	77	40	654.56	0.755348		3.5	3	1	0	0	0	1	O3N1Cl-1	CHONCl-	40	3	1402.1
654.568	1547.8	653.837	0.837393	76	39	654.568	0.729367		2.5	6	1	0	0	0	0	O6N1	CHON	39	2	1547.8
654.604	4724.6	653.873	0.873133	80	40	654.604	-0.194896		1.5	5	1	0	0	0	0	O5N1	CHON	40	1	4724.6
655.376	1584.6	654.645	0.644581	56	39	655.377	-1.08576		12.5	6	0	0	0	0	1	O6Cl-1	CHOCl-	39	12	1584.6
655.472	2731.1	654.74	0.739675	68	38	655.471	0.897706		5.5	6	0	0	0	0	1	O6Cl-1	CHOCl-	38	5	2731.1
655.507	27116.8	654.775	0.775365	72	39	655.507	-0.10157		4.5	5	0	0	0	0	1	O5Cl-1	CHOCl-	39	4	27116.8
655.544	1892.9	654.812	0.811704	76	40	655.544	-0.109192		3.5	4	0	0	0	0	1	O4Cl-1	CHOCl-	40	3	1892.9
655.58	1767.2	654.848	0.847704	80	41	655.58	-0.635437		2.5	3	0	0	0	0	1	O3Cl-1	CHOCl-	41	2	1767.2
655.616	28406.3	654.884	0.884403	84	42	655.617	-0.0939267		1.5	2	0	0	0	0	1	O2Cl-1	CHOCl-	42	1	28406.3
655.653	3948.8	654.921	0.920672	88	43	655.653	-0.208311		0.5	1	0	0	0	0	1	O1Cl-1	CHOCl-	43	0	3948.8
656.576	3559.1	655.843	0.842722	79	40	656.575	0.707337		2.5	3	1	0	0	0	1	O3N1Cl-1	CHONCl-	40	2	3559.1
656.62	6988.1	655.887	0.886802	82	40	656.62	0.216899		0.5	5	1	0	0	0	0	O5N1	CHON	40	0	6988.1
657.429	1017.8	656.695	0.695189	62	40	657.429	0.233364		10.5	5	0	0	0	0	1	O5Cl-1	CHOCl-	40	10	1017.8
657.465	11856.4	656.731	0.731278	66	41	657.466	-0.154502		9.5	4	0	0	0	0	1	O4Cl-1	CHOCl-	41	9	11856.4
657.486	695.5	656.752	0.751566	70	38	657.487	-1.40167		4.5	6	0	0	0	0	1	O6Cl-1	CHOCl-	38	4	695.5
657.523	10255.5	656.789	0.788744	74	39	657.523	-0.131676		3.5	5	0	0	0	0	1	O5Cl-1	CHOCl-	39	3	10255.5
657.56	712	656.825	0.825463	78	40	657.559	0.438622		2.5	4	0	0	0	0	1	O4Cl-1	CHOCl-	40	2	712
657.596	1616.6	656.862	0.861553	82	41	657.596	0.0508216		1.5	3	0	0	0	0	1	O3Cl-1	CHOCl-	41	1	1616.6
657.632	16760	656.898	0.897732	86	42	657.632	-0.200081		0.5	2	0	0	0	0	1	O2Cl-1	CHOCl-	42	0	16760
658.599	1048.5	657.864	0.863742	80	39	658.599	0.041634		0.5	6	1	0	0	0	0	O6N1	CHON	39	0	1048.5
659.48	2280.1	658.744	0.743878	68	41	659.481	-1.3671		8.5	4	0	0	0	0	1	O4Cl-1	CHOCl-	41	8	2280.1
659.539	15003.6	658.802	0.802203	76	39	659.539	-0.0403007		2.5	5	0	0	0	0	1	O5Cl-1	CHOCl-	39	2	15003.6
659.575	721.9	658.839	0.838503	80	40	659.575	-0.108524		1.5	4	0	0	0	0	1	O4Cl-1	CHOCl-	40	1	721.9
661.424	690.9	660.685	0.685448	62	39	661.424	-0.0628642		9.5	6	0	0	0	0	1	O6Cl-1	CHOCl-	39	9	690.9
661.46	1662.7	660.722	0.721737	66	40	661.46	-0.14601		8.5	5	0	0	0	0	1	O5Cl-1	CHOCl-	40	8	1662.7
661.591	1358.7	660.852	0.852062	82	40	661.591	0.133648		0.5	4	0	0	0	0	1	O4Cl-1	CHOCl-	40	0	1358.7
662.536	1169.1	661.796	0.795927	72	40	662.537	-1.19628		5.5	6	1	0	0	0	0	O6N1	CHON	40	5	1169.1
663.44	9854.9	662.699	0.698857	64	39	663.44	-0.0476003		8.5	6	0	0	0	0	1	O6Cl-1	CHOCl-	39	8	9854.9
663.476	3425.1	662.735	0.735017	68	40	663.476	-0.326432		7.5	5	0	0	0	0	1	O5Cl-1	CHOCl-	40	7	3425.1
664.544	1160	663.802	0.802334	75	41	664.544	0.412945		5.5	3	1	0	0	0	1	O3N1Cl-1	CHONCl-	41	5	1160
665.492	2879	664.749	0.748506	70	40	665.492	-0.190205		6.5	5	0	0	0	0	1	O5Cl-1	CHOCl-	40	6	2879
665.564	737.8	664.821	0.821255	78	42	665.564	-0.100035		4.5	3	0	0	0	0	1	O3Cl-1	CHOCl-	42	4	737.8
665.637	578.9	664.894	0.893784	86	44	665.637	-0.340395		2.5	1	0	0	0	0	1	O1Cl-1	CHOCl-	44	2	578.9
666.509	5145.7	665.765	0.76509	68	42	666.51	-1.46671		9.5	5	1	0	0	0	0	O5N1	CHON	42	9	5145.7
666.604	673.6	665.86	0.859574	80	41	666.604	-0.43141		2.5	5	1	0	0	0	0	O5N1	CHON	41	2	673.6
667.471	1410.5	666.726	0.725766	68	39	667.471	0.117488		6.5	6	0	0	0	0	1	O6Cl-1	CHOCl-	39	6	1410.5
667.508	8478.9	666.762	0.762425	72	40	667.507	0.589387		5.5	5	0	0	0	0	1	O5Cl-1	CHOCl-	40	5	8478.9
667.616	1963.5	666.871	0.870944	84	43	667.617	-0.18211		2.5	2	0	0	0	0	1	O2Cl-1	CHOCl-	43	2	1963.5
[truncated: 401 more rows]

## Sheet: Fig. 4b
m/z	Intensity	KM	KMD	H	C	thero_mass	ppm	isotope kind	actDBE	O	N	Na	P	S	Cl-	class	category	C2	DBE	Intensity2
203.071	460.1	202.844	0.844409	11	12	203.071	-1.02713		7.5	3	0	0	0	0	0	O3	CHO	12	7	460.1
205.05	350.2	204.821	0.821399	9	11	205.051	-1.33421		7.5	4	0	0	0	0	0	O4	CHO	11	7	350.2
207.043	399.8	206.812	0.811924	12	8	207.043	0.716857		3.5	4	0	0	0	0	1	O4Cl-1	CHOCl-	8	3	399.8
207.066	455.7	206.835	0.835088	11	11	207.066	0.0792988		6.5	4	0	0	0	0	0	O4	CHO	11	6	455.7
207.103	426.5	206.871	0.871257	15	12	207.103	-0.765707		5.5	3	0	0	0	0	0	O3	CHO	12	5	426.5
207.139	794.7	206.908	0.907677	19	13	207.139	-0.403497		4.5	2	0	0	0	0	0	O2	CHO	13	4	794.7
208.098	3787.2	207.865	0.865476	14	11	208.098	-0.372805		5.5	3	1	0	0	0	0	O3N1	CHON	11	5	3787.2
209.037	207.3	208.804	0.804047	10	11	209.037	-0.103235		7.5	2	0	0	0	0	1	O2Cl-1	CHOCl-	11	7	207.3
209.045	13640.2	208.812	0.812028	9	10	209.046	-0.471571		6.5	5	0	0	0	0	0	O5	CHO	10	6	13640.2
209.082	507.6	208.848	0.848307	13	11	209.082	-0.782372		5.5	4	0	0	0	0	0	O4	CHO	11	5	507.6
209.155	10891.2	208.921	0.921116	21	13	209.155	-0.208362		3.5	2	0	0	0	0	0	O2	CHO	13	3	10891.2
210.077	226.9	209.842	0.842366	12	10	210.077	-1.15472		5.5	4	1	0	0	0	0	O4N1	CHON	10	5	226.9
211.017	577.1	210.781	0.781097	8	10	211.017	-0.125961		7.5	3	0	0	0	0	1	O3Cl-1	CHOCl-	10	7	577.1
211.053	4498.6	210.817	0.817446	12	11	211.053	-0.102249		6.5	2	0	0	0	0	1	O2Cl-1	CHOCl-	11	6	4498.6
211.061	221.4	210.826	0.825547	11	10	211.061	0.101488		5.5	5	0	0	0	0	0	O5	CHO	10	5	221.4
211.097	441.1	210.862	0.861737	15	11	211.098	-0.632787		4.5	4	0	0	0	0	0	O4	CHO	11	4	441.1
211.134	1262.8	210.898	0.898226	19	12	211.134	0.0540894		3.5	3	0	0	0	0	0	O3	CHO	12	3	1262.8
212.056	591.2	211.82	0.819616	10	9	212.056	-0.224374		5.5	5	1	0	0	0	0	O5N1	CHON	9	5	591.2
212.077	242.2	211.841	0.840692	14	6	212.078	-0.365809		0.5	7	1	0	0	0	0	O7N1	CHON	6	0	242.2
213.032	29466.3	212.795	0.794506	10	10	213.032	-0.0778281		6.5	3	0	0	0	0	1	O3Cl-1	CHOCl-	10	6	29466.3
213.113	326.4	212.875	0.875496	17	11	213.113	1.06244		3.5	4	0	0	0	0	0	O4	CHO	11	3	326.4
214.013	322	213.774	0.773722	9	5	214.012	1.39908		2.5	6	1	0	0	0	1	O6N1Cl-1	CHONCl-	5	2	322
214.028	260.4	213.789	0.788835	9	9	214.028	0.814942		6.5	3	1	0	0	0	1	O3N1Cl-1	CHONCl-	9	6	260.4
214.051	493.5	213.812	0.812029	8	12	214.051	0.338331		9.5	3	1	0	0	0	0	O3N1	CHON	12	9	493.5
215.012	225.9	214.772	0.771526	8	9	215.012	-0.239893		6.5	4	0	0	0	0	1	O4Cl-1	CHOCl-	9	6	225.9
215.033	2044.1	214.793	0.792583	12	6	215.033	-0.472393		1.5	6	0	0	0	0	1	O6Cl-1	CHOCl-	6	1	2044.1
215.071	1455.1	214.831	0.831159	11	13	215.071	-0.272374		8.5	3	0	0	0	0	0	O3	CHO	13	8	1455.1
215.108	217.8	214.868	0.867679	15	14	215.108	0.541218		7.5	2	0	0	0	0	0	O2	CHO	14	7	217.8
216.978	305.6	216.735	0.735391	1	10	216.978	-0.892164		10.5	6	0	0	0	0	0	O6	CHO	10	10	305.6
217.027	766	216.785	0.784945	10	9	217.027	-0.145511		5.5	4	0	0	0	0	1	O4Cl-1	CHOCl-	9	5	766
217.05	515.1	216.808	0.80809	9	12	217.051	-0.845793		8.5	4	0	0	0	0	0	O4	CHO	12	8	515.1
217.087	2500	216.845	0.844699	13	13	217.087	0.375057		7.5	3	0	0	0	0	0	O3	CHO	13	7	2500
217.123	2396.6	216.881	0.880918	17	14	217.123	-0.200715		6.5	2	0	0	0	0	0	O2	CHO	14	6	2396.6
218.009	197.7	217.766	0.765849	4	10	218.01	-0.998029		9.5	5	1	0	0	0	0	O5N1	CHON	10	9	197.7
218.023	464	217.779	0.779364	9	8	218.023	1.14401		5.5	4	1	0	0	0	1	O4N1Cl-1	CHONCl-	8	5	464
218.082	381.2	217.839	0.838927	12	12	218.082	0.79062		7.5	3	1	0	0	0	0	O3N1	CHON	12	7	381.2
219.066	25484.4	218.822	0.821649	11	12	219.066	-0.107638		7.5	4	0	0	0	0	0	O4	CHO	12	7	25484.4
219.103	14589.4	218.858	0.858028	15	13	219.103	0.0521221		6.5	3	0	0	0	0	0	O3	CHO	13	6	14589.4
219.139	10213	218.894	0.894297	19	14	219.139	-0.290135		5.5	2	0	0	0	0	0	O2	CHO	14	5	10213
220.025	403.7	219.779	0.779278	6	10	220.025	-0.852538		8.5	5	1	0	0	0	0	O5N1	CHON	10	8	403.7
220.061	474.3	219.816	0.815608	10	11	220.062	-0.92056		7.5	4	1	0	0	0	0	O4N1	CHON	11	7	474.3
220.062	501	219.816	0.815857	10	11	220.062	0.215486		7.5	4	1	0	0	0	0	O4N1	CHON	11	7	501
220.098	1916.5	219.852	0.852077	14	12	220.098	-0.352479		6.5	3	1	0	0	0	0	O3N1	CHON	12	6	1916.5
220.986	384.8	220.739	0.739175	6	7	220.986	0.400117		5.5	6	0	0	0	0	1	O6Cl-1	CHOCl-	7	5	384.8
221.001	427.3	220.754	0.754268	6	11	221.001	-0.256016		9.5	3	0	0	0	0	1	O3Cl-1	CHOCl-	11	9	427.3
221.022	1233.5	220.775	0.775305	10	8	221.022	-0.572702		4.5	5	0	0	0	0	1	O5Cl-1	CHOCl-	8	4	1233.5
221.037	449	220.79	0.790498	10	12	221.037	-0.776248		8.5	2	0	0	0	0	1	O2Cl-1	CHOCl-	12	8	449
221.046	616.9	220.799	0.798739	9	11	221.046	0.051664		7.5	5	0	0	0	0	0	O5	CHO	11	7	616.9
221.058	592	220.812	0.811604	14	9	221.059	-0.776174		3.5	4	0	0	0	0	1	O4Cl-1	CHOCl-	9	3	592
221.082	10456.3	220.835	0.835028	13	12	221.082	-0.197121		6.5	4	0	0	0	0	0	O4	CHO	12	6	10456.3
221.118	1338.7	220.871	0.871447	17	13	221.118	0.142096		5.5	3	0	0	0	0	0	O3	CHO	13	5	1338.7
221.155	15365.8	220.908	0.907747	21	14	221.155	-0.0614045		4.5	2	0	0	0	0	0	O2	CHO	14	4	15365.8
222.077	7915.9	221.829	0.829227	12	11	222.077	0.0784416		6.5	4	1	0	0	0	0	O4N1	CHON	11	6	7915.9
222.114	1929.4	221.866	0.865606	16	12	222.114	0.236006		5.5	3	1	0	0	0	0	O3N1	CHON	12	5	1929.4
223.038	613.2	222.789	0.788574	12	8	223.038	-1.15039		3.5	5	0	0	0	0	1	O5Cl-1	CHOCl-	8	3	613.2
223.038	595.8	222.789	0.788764	12	8	223.038	-0.298514		3.5	5	0	0	0	0	1	O5Cl-1	CHOCl-	8	3	595.8
223.04	502.6	222.791	0.790952	7	14	223.04	-0.307478		11.5	3	0	0	0	0	0	O3	CHO	14	11	502.6
223.053	512.8	222.804	0.803887	12	12	223.053	-0.814066		7.5	2	0	0	0	0	1	O2Cl-1	CHOCl-	12	7	512.8
223.061	259.2	222.812	0.811848	11	11	223.061	-1.24889		6.5	5	0	0	0	0	0	O5	CHO	11	6	259.2
223.098	3065.8	222.849	0.848557	15	12	223.098	0.387365		5.5	4	0	0	0	0	0	O4	CHO	12	5	3065.8
223.134	9207.7	222.885	0.884817	19	13	223.134	0.00636434		4.5	3	0	0	0	0	0	O3	CHO	13	4	9207.7
223.171	897.1	222.921	0.921356	23	14	223.17	0.880135		3.5	2	0	0	0	0	0	O2	CHO	14	3	897.1
223.997	243.2	223.747	0.746533	7	6	223.997	-0.40438		4.5	6	1	0	0	0	1	O6N1Cl-1	CHONCl-	6	4	243.2
224.033	807.5	223.783	0.783063	11	7	224.033	0.421456		3.5	5	1	0	0	0	1	O5N1Cl-1	CHONCl-	7	3	807.5
224.056	29843.1	223.806	0.806257	10	10	224.056	-0.0338303		6.5	5	1	0	0	0	0	O5N1	CHON	10	6	29843.1
224.093	9035.3	223.843	0.842576	14	11	224.093	-0.145386		5.5	4	1	0	0	0	0	O4N1	CHON	11	5	9035.3
224.129	212.9	223.879	0.878835	18	12	224.129	-0.524608		4.5	3	1	0	0	0	0	O3N1	CHON	12	4	212.9
224.983	239.5	224.732	0.731812	1	12	224.983	0.361895		12.5	5	0	0	0	0	0	O5	CHO	12	12	239.5
224.996	497.9	224.745	0.744658	6	10	224.996	-0.540365		8.5	4	0	0	0	0	1	O4Cl-1	CHOCl-	10	8	497.9
225.032	2540.9	224.781	0.781187	10	11	225.032	0.281827		7.5	3	0	0	0	0	1	O3Cl-1	CHOCl-	11	7	2540.9
225.054	724	224.802	0.802273	14	8	225.054	0.192932		2.5	5	0	0	0	0	1	O5Cl-1	CHOCl-	8	2	724
225.056	436	224.804	0.804271	9	14	225.056	-0.660192		10.5	3	0	0	0	0	0	O3	CHO	14	10	436
225.069	986.9	224.817	0.817426	14	12	225.069	-0.184743		6.5	2	0	0	0	0	1	O2Cl-1	CHOCl-	12	6	986.9
225.077	2706.5	224.825	0.825427	13	11	225.077	-0.437983		5.5	5	0	0	0	0	0	O5	CHO	11	5	2706.5
225.092	294.2	224.841	0.84077	13	15	225.092	0.0285221		9.5	2	0	0	0	0	0	O2	CHO	15	9	294.2
225.113	4800.2	224.862	0.861956	17	12	225.113	0.383896		4.5	4	0	0	0	0	0	O4	CHO	12	4	4800.2
225.15	16631.2	224.898	0.898226	21	13	225.15	0.0507223		3.5	3	0	0	0	0	0	O3	CHO	13	3	16631.2
225.186	234.9	224.935	0.934675	25	14	225.186	0.516995		2.5	2	0	0	0	0	0	O2	CHO	14	2	234.9
226.049	600.9	225.796	0.796322	13	7	226.049	-0.201637		2.5	5	1	0	0	0	1	O5N1Cl-1	CHONCl-	7	2	600.9
226.072	232.2	225.82	0.819856	12	10	226.072	0.851145		5.5	5	1	0	0	0	0	O5N1	CHON	10	5	232.2
226.108	611	225.856	0.856015	16	11	226.108	0.0328165		4.5	4	1	0	0	0	0	O4N1	CHON	11	4	611
227.012	1209.5	226.758	0.758397	8	10	227.012	0.962154		7.5	4	0	0	0	0	1	O4Cl-1	CHOCl-	10	7	1209.5
227.035	707.1	226.781	0.781421	7	13	227.035	-0.235998		10.5	4	0	0	0	0	0	O4	CHO	13	10	707.1
227.048	1290.9	226.795	0.794566	12	11	227.048	0.191237		6.5	3	0	0	0	0	1	O3Cl-1	CHOCl-	11	6	1290.9
227.056	443.6	226.803	0.802507	11	10	227.056	-0.32406		5.5	6	0	0	0	0	0	O6	CHO	10	5	443.6
227.071	792.4	226.818	0.81779	11	14	227.071	-0.125863		9.5	3	0	0	0	0	0	O3	CHO	14	9	792.4
227.092	3029.7	226.839	0.838827	15	11	227.093	-0.434096		4.5	5	0	0	0	0	0	O5	CHO	11	4	3029.7
227.108	869.2	226.854	0.85397	15	15	227.108	-0.85237		8.5	2	0	0	0	0	0	O2	CHO	15	8	869.2
227.129	2441.9	226.875	0.875256	19	12	227.129	-0.0597894		3.5	4	0	0	0	0	0	O4	CHO	12	3	2441.9
227.165	1148.3	226.912	0.911575	23	13	227.165	-0.169832		2.5	3	0	0	0	0	0	O3	CHO	13	2	1148.3
227.201	883.1	226.948	0.947785	27	14	227.202	-0.76399		1.5	2	0	0	0	0	0	O2	CHO	14	1	883.1
228.043	81826.2	227.789	0.788695	11	10	228.043	0.150937		6.5	3	1	0	0	0	1	O3N1Cl-1	CHONCl-	10	6	81826.2
228.067	665.4	227.812	0.812099	10	13	228.067	0.624467		9.5	3	1	0	0	0	0	O3N1	CHON	13	9	665.4
228.101	238.4	227.846	0.84641	19	8	228.101	1.31267		0.5	4	1	0	0	0	1	O4N1Cl-1	CHONCl-	8	0	238.4
228.124	525.7	227.869	0.869345	18	11	228.124	-0.274324		3.5	4	1	0	0	0	0	O4N1	CHON	11	3	525.7
228.16	2468.2	227.906	0.905704	22	12	228.161	-0.208537		2.5	3	1	0	0	0	0	O3N1	CHON	12	2	2468.2
228.954	461.7	228.699	0.698708	2	8	228.955	-0.793083		8.5	6	0	0	0	0	1	O6Cl-1	CHOCl-	8	8	461.7
229.027	2131.4	228.772	0.771506	10	10	229.027	-0.312539		6.5	4	0	0	0	0	1	O4Cl-1	CHOCl-	10	6	2131.4
229.051	1103	228.795	0.79479	9	13	229.051	-0.364897		9.5	4	0	0	0	0	0	O4	CHO	13	9	1103
229.072	516.1	228.816	0.815827	13	10	229.072	-0.670444		4.5	6	0	0	0	0	0	O6	CHO	10	4	516.1
229.087	1118.8	228.831	0.831	13	14	229.087	-0.954135		8.5	3	0	0	0	0	0	O3	CHO	14	8	1118.8
229.108	432.4	228.852	0.851986	17	11	229.108	-1.47782		3.5	5	0	0	0	0	0	O5	CHO	11	3	432.4
229.108	442.1	228.853	0.852645	17	11	229.108	1.40292		3.5	5	0	0	0	0	0	O5	CHO	11	3	442.1
229.123	1437.3	228.868	0.867559	17	15	229.123	-0.0156243		7.5	2	0	0	0	0	0	O2	CHO	15	7	1437.3
229.144	410.9	228.889	0.888615	21	12	229.145	-0.233826		2.5	4	0	0	0	0	0	O4	CHO	12	2	410.9
230.059	12214.9	229.802	0.802074	13	10	230.059	0.06268		5.5	3	1	0	0	0	1	O3N1Cl-1	CHONCl-	10	5	12214.9
230.119	288.5	229.862	0.861687	16	14	230.119	-0.054667		7.5	2	1	0	0	0	0	O2N1	CHON	14	7	288.5
230.97	428.3	230.712	0.711997	4	8	230.97	-1.26241		7.5	6	0	0	0	0	1	O6Cl-1	CHOCl-	8	7	428.3
231.006	434.6	230.748	0.748456	8	9	231.007	-0.764393		6.5	5	0	0	0	0	1	O5Cl-1	CHOCl-	9	6	434.6
231.007	517.2	230.749	0.748836	8	9	231.007	0.880581		6.5	5	0	0	0	0	1	O5Cl-1	CHOCl-	9	6	517.2
231.043	4215.1	230.785	0.784885	12	10	231.043	-0.396376		5.5	4	0	0	0	0	1	O4Cl-1	CHOCl-	10	5	4215.1
231.066	4245.4	230.808	0.808179	11	13	231.066	-0.404992		8.5	4	0	0	0	0	0	O4	CHO	13	8	4245.4
231.079	359.1	230.821	0.821335	16	11	231.079	0.0580757		4.5	3	0	0	0	0	1	O3Cl-1	CHOCl-	11	4	359.1
231.103	8115	230.845	0.844619	15	14	231.103	0.00614489		7.5	3	0	0	0	0	0	O3	CHO	14	7	8115
231.139	15113.3	230.881	0.880958	19	15	231.139	-0.0154881		6.5	2	0	0	0	0	0	O2	CHO	15	6	15113.3
232.038	527.4	231.779	0.779134	11	9	232.038	0.0836935		5.5	4	1	0	0	0	1	O4N1Cl-1	CHONCl-	9	5	527.4
232.061	226	231.802	0.802188	10	12	232.062	-0.959142		8.5	4	1	0	0	0	0	O4N1	CHON	12	8	226
232.075	516.5	231.816	0.815663	15	10	232.075	0.880838		4.5	3	1	0	0	0	1	O3N1Cl-1	CHONCl-	10	4	516.5
232.098	1078.5	231.839	0.838578	14	13	232.098	-0.765108		7.5	3	1	0	0	0	0	O3N1	CHON	13	7	1078.5
232.134	248.3	231.875	0.875087	18	14	232.134	-0.0541923		6.5	2	1	0	0	0	0	O2N1	CHON	14	6	248.3
232.986	525	232.726	0.725636	6	8	232.986	-0.221386		6.5	6	0	0	0	0	1	O6Cl-1	CHOCl-	8	6	525
233.022	416	232.762	0.762115	10	9	233.022	0.357992		5.5	5	0	0	0	0	1	O5Cl-1	CHOCl-	9	5	416
233.046	579.6	232.785	0.785379	9	12	233.046	0.220644		8.5	5	0	0	0	0	0	O5	CHO	12	8	579.6
233.059	3736.4	232.798	0.798415	14	10	233.059	0.164852		4.5	4	0	0	0	0	1	O4Cl-1	CHOCl-	10	4	3736.4
233.082	41221.8	232.822	0.821679	13	13	233.082	0.0275444		7.5	4	0	0	0	0	0	O4	CHO	13	7	41221.8
233.118	11122.4	232.858	0.858038	17	14	233.118	0.0918851		6.5	3	0	0	0	0	0	O3	CHO	14	6	11122.4
233.155	762709	232.894	0.894407	21	15	233.155	0.199096		5.5	2	0	0	0	0	0	O2	CHO	15	5	762709
234.018	218.6	233.756	0.756314	9	8	234.017	0.617134		5.5	5	1	0	0	0	1	O5N1Cl-1	CHONCl-	8	5	218.6
234.054	353.7	233.793	0.792633	13	9	234.054	0.510225		4.5	4	1	0	0	0	1	O4N1Cl-1	CHONCl-	9	4	353.7
234.062	640	233.8	0.800494	12	8	234.062	-0.33145		3.5	7	1	0	0	0	0	O7N1	CHON	8	3	640
234.077	1184.4	233.816	0.815887	12	12	234.077	0.330746		7.5	4	1	0	0	0	0	O4N1	CHON	12	7	1184.4
234.113	2061.5	233.852	0.852087	16	13	234.114	-0.288663		6.5	3	1	0	0	0	0	O3N1	CHON	13	6	2061.5
234.15	444.2	233.888	0.888216	20	14	234.15	-1.20683		5.5	2	1	0	0	0	0	O2N1	CHON	14	5	444.2
235.038	5744.2	234.775	0.775475	12	9	235.038	0.184737		4.5	5	0	0	0	0	1	O5Cl-1	CHOCl-	9	4	5744.2
235.053	2579.8	234.791	0.790718	12	13	235.053	0.205996		8.5	2	0	0	0	0	1	O2Cl-1	CHOCl-	13	8	2579.8
235.061	5214.2	234.799	0.798579	11	12	235.061	-0.63209		7.5	5	0	0	0	0	0	O5	CHO	12	7	5214.2
235.074	2125.7	234.812	0.811844	16	10	235.074	0.291057		3.5	4	0	0	0	0	1	O4Cl-1	CHOCl-	10	3	2125.7
235.098	10094	234.835	0.835018	15	13	235.098	-0.227905		6.5	4	0	0	0	0	0	O4	CHO	13	6	10094
235.134	6082	234.872	0.871537	19	14	235.134	0.516387		5.5	3	0	0	0	0	0	O3	CHO	14	5	6082
235.17	1049.6	234.908	0.907887	23	15	235.17	0.537568		4.5	2	0	0	0	0	0	O2	CHO	15	4	1049.6
236.033	6272.8	235.77	0.769563	11	8	236.033	-0.0236403		4.5	5	1	0	0	0	1	O5N1Cl-1	CHONCl-	8	4	6272.8
236.057	1406.4	235.793	0.792957	10	11	236.056	0.391517		7.5	5	1	0	0	0	0	O5N1	CHON	11	7	1406.4
236.069	372.6	235.806	0.805783	15	9	236.07	-0.553142		3.5	4	1	0	0	0	1	O4N1Cl-1	CHONCl-	9	3	372.6
236.093	1132	235.829	0.829366	14	12	236.093	0.666772		6.5	4	1	0	0	0	0	O4N1	CHON	12	6	1132
236.129	2095.8	235.866	0.865566	18	13	236.129	0.0525987		5.5	3	1	0	0	0	0	O3N1	CHON	13	5	2095.8
237.017	322.9	236.753	0.752524	10	8	237.017	0.162098		4.5	6	0	0	0	0	1	O6Cl-1	CHOCl-	8	4	322.9
237.033	2258	236.768	0.767847	10	12	237.032	0.520689		8.5	3	0	0	0	0	1	O3Cl-1	CHOCl-	12	8	2258
237.04	451.3	236.776	0.775709	9	11	237.04	-0.310411		7.5	6	0	0	0	0	0	O6	CHO	11	7	451.3
237.054	2597.2	236.789	0.788864	14	9	237.054	0.140981		3.5	5	0	0	0	0	1	O5Cl-1	CHOCl-	9	3	2597.2
237.069	2894.9	236.804	0.804147	14	13	237.069	0.33079		7.5	2	0	0	0	0	1	O2Cl-1	CHOCl-	13	7	2894.9
237.077	24549.6	236.812	0.812148	13	12	237.077	0.0903509		6.5	5	0	0	0	0	0	O5	CHO	12	6	24549.6
237.09	804.2	236.825	0.825323	18	10	237.09	0.626008		2.5	4	0	0	0	0	1	O4Cl-1	CHOCl-	10	2	804.2
237.113	9663.7	236.848	0.848427	17	13	237.113	-0.183794		5.5	4	0	0	0	0	0	O4	CHO	13	5	9663.7
237.15	12501.1	236.885	0.884767	21	14	237.15	-0.204849		4.5	3	0	0	0	0	0	O3	CHO	14	4	12501.1
237.186	2439.7	236.921	0.921196	25	15	237.186	0.153551		3.5	2	0	0	0	0	0	O2	CHO	15	3	2439.7
238.049	3091.1	237.783	0.783043	13	8	238.049	0.312625		3.5	5	1	0	0	0	1	O5N1Cl-1	CHONCl-	8	3	3091.1
238.051	505.7	237.785	0.78536	8	14	238.051	0.850323		11.5	3	1	0	0	0	0	O3N1	CHON	14	11	505.7
238.072	15430.2	237.806	0.806336	12	11	238.072	0.304194		6.5	5	1	0	0	0	0	O5N1	CHON	11	6	15430.2
238.108	1347.5	237.843	0.842566	16	12	238.108	-0.178826		5.5	4	1	0	0	0	0	O4N1	CHON	12	5	1347.5
238.121	1360.5	237.856	0.855601	21	10	238.122	-0.23341		1.5	3	1	0	0	0	1	O3N1Cl-1	CHONCl-	10	1	1360.5
239.012	939.8	238.745	0.744797	8	11	239.012	0.0770678		8.5	4	0	0	0	0	1	O4Cl-1	CHOCl-	11	8	939.8
239.048	4946.7	238.781	0.781127	12	12	239.048	0.0143072		7.5	3	0	0	0	0	1	O3Cl-1	CHOCl-	12	7	4946.7
239.069	3247.5	238.802	0.802143	16	9	239.069	-0.362154		2.5	5	0	0	0	0	1	O5Cl-1	CHOCl-	9	2	3247.5
239.071	924.9	238.804	0.804291	11	15	239.071	-0.537831		10.5	3	0	0	0	0	0	O3	CHO	15	10	924.9
239.093	14532.3	238.826	0.825587	15	12	239.093	0.256888		5.5	5	0	0	0	0	0	O5	CHO	12	5	14532.3
239.108	13576.4	238.841	0.84079	15	16	239.108	0.110495		9.5	2	0	0	0	0	0	O2	CHO	16	9	13576.4
239.129	53985.2	238.862	0.861946	19	13	239.129	0.319577		4.5	4	0	0	0	0	0	O4	CHO	13	4	53985.2
239.165	3639.8	238.898	0.898156	23	14	239.165	-0.244935		3.5	3	0	0	0	0	0	O3	CHO	14	3	3639.8
240.028	1464.1	239.76	0.760043	11	7	240.028	0.0809076		3.5	6	1	0	0	0	1	O6N1Cl-1	CHONCl-	7	3	1464.1
240.03	524.1	239.762	0.76221	6	13	240.03	-0.0107482		11.5	4	1	0	0	0	0	O4N1	CHON	13	11	524.1
240.065	1290.2	239.797	0.796552	15	8	240.064	0.768211		2.5	5	1	0	0	0	1	O5N1Cl-1	CHONCl-	8	2	1290.2
240.072	288.9	239.804	0.804103	14	7	240.072	-1.34368		1.5	8	1	0	0	0	0	O8N1	CHON	7	1	288.9
240.088	407.2	239.82	0.819536	14	11	240.088	-0.531389		5.5	5	1	0	0	0	0	O5N1	CHON	11	5	407.2
240.101	3466.9	239.833	0.832741	19	9	240.101	0.122532		1.5	4	1	0	0	0	1	O4N1Cl-1	CHONCl-	9	1	3466.9
240.124	36006.7	239.856	0.856035	18	12	240.124	0.114191		4.5	4	1	0	0	0	0	O4N1	CHON	12	4	36006.7
241.027	1572	240.758	0.758107	10	11	241.027	-0.296978		7.5	4	0	0	0	0	1	O4Cl-1	CHOCl-	11	7	1572
241.048	241.2	240.779	0.779143	14	8	241.048	-0.58735		2.5	6	0	0	0	0	1	O6Cl-1	CHOCl-	8	2	241.2
241.051	716.2	240.782	0.781591	9	14	241.051	0.482969		10.5	4	0	0	0	0	0	O4	CHO	14	10	716.2
241.064	1002.7	240.795	0.794606	14	12	241.064	0.34605		6.5	3	0	0	0	0	1	O3Cl-1	CHOCl-	12	6	1002.7
241.072	2700	240.803	0.802517	13	11	241.072	-0.263738		5.5	6	0	0	0	0	0	O6	CHO	11	5	2700
241.087	1122.2	240.818	0.8179	13	15	241.087	0.337721		9.5	3	0	0	0	0	0	O3	CHO	15	9	1122.2
241.1	982.6	240.831	0.830686	18	13	241.1	-0.753131		5.5	2	0	0	0	0	1	O2Cl-1	CHOCl-	13	5	982.6
241.108	1120	240.839	0.839026	17	12	241.108	0.420642		4.5	5	0	0	0	0	0	O5	CHO	12	4	1120
241.123	601.3	240.854	0.85405	17	16	241.123	-0.471045		8.5	2	0	0	0	0	0	O2	CHO	16	8	601.3
241.145	10731.9	240.875	0.875266	21	13	241.145	-0.0148455		3.5	4	0	0	0	0	0	O4	CHO	13	3	10731.9
241.181	1237.2	240.912	0.911575	25	14	241.181	-0.159962		2.5	3	0	0	0	0	0	O3	CHO	14	2	1237.2
241.217	1111.2	240.948	0.947915	29	15	241.217	-0.180667		1.5	2	0	0	0	0	0	O2	CHO	15	1	1111.2
242.023	434.5	241.753	0.752515	9	10	242.023	0.823973		7.5	4	1	0	0	0	1	O4N1Cl-1	CHONCl-	10	7	434.5
242.046	523.6	241.776	0.775589	8	13	242.046	-0.0932877		10.5	4	1	0	0	0	0	O4N1	CHON	13	10	523.6
242.059	382.7	241.789	0.788675	13	11	242.059	0.0595727		6.5	3	1	0	0	0	1	O3N1Cl-1	CHONCl-	11	6	382.7
242.08	304	241.81	0.809831	17	8	242.08	0.266111		1.5	5	1	0	0	0	1	O5N1Cl-1	CHONCl-	8	1	304
242.082	55362.1	241.812	0.811999	12	14	242.082	0.17523		9.5	3	1	0	0	0	0	O3N1	CHON	14	9	55362.1
242.103	515.2	241.833	0.833095	16	11	242.103	0.13391		4.5	5	1	0	0	0	0	O5N1	CHON	11	4	515.2
242.176	112467	241.906	0.905814	24	13	242.176	0.257747		2.5	3	1	0	0	0	0	O3N1	CHON	13	2	112467
243.007	1977.1	242.735	0.735357	8	10	243.007	0.507888		7.5	5	0	0	0	0	1	O5Cl-1	CHOCl-	10	7	1977.1
243.043	1410.9	242.771	0.771476	12	11	243.043	-0.41795		6.5	4	0	0	0	0	1	O4Cl-1	CHOCl-	11	6	1410.9
243.066	689.3	242.795	0.79483	11	14	243.066	-0.179292		9.5	4	0	0	0	0	0	O4	CHO	14	9	689.3
243.079	337.4	242.808	0.807915	16	12	243.079	-0.0270689		5.5	3	0	0	0	0	1	O3Cl-1	CHOCl-	12	5	337.4
243.103	2422.6	242.831	0.831199	15	15	243.103	-0.0764282		8.5	3	0	0	0	0	0	O3	CHO	15	8	2422.6
243.124	924.6	242.852	0.852266	19	12	243.124	-0.240947		3.5	5	0	0	0	0	0	O5	CHO	12	3	924.6
243.139	2465.3	242.867	0.867429	19	16	243.139	-0.549397		7.5	2	0	0	0	0	0	O2	CHO	16	7	2465.3
243.197	443.6	242.925	0.925154	27	14	243.197	0.581505		1.5	3	0	0	0	0	0	O3	CHO	14	1	443.6
244.046	900.1	243.774	0.773736	10	9	244.046	-0.153987		5.5	7	1	0	0	0	0	O7N1	CHON	9	5	900.1
244.062	987.1	243.789	0.788999	10	13	244.062	-0.051544		9.5	4	1	0	0	0	0	O4N1	CHON	13	9	987.1
244.098	357.6	243.825	0.825348	14	14	244.098	-0.0310527		8.5	3	1	0	0	0	0	O3N1	CHON	14	8	357.6
245.022	1379.4	244.749	0.748776	10	10	245.022	0.585335		6.5	5	0	0	0	0	1	O5Cl-1	CHOCl-	10	6	1379.4
245.038	357.8	244.764	0.763979	10	14	245.037	0.442463		10.5	2	0	0	0	0	1	O2Cl-1	CHOCl-	14	10	357.8
245.046	584.2	244.772	0.77193	9	13	245.046	0.00579525		9.5	5	0	0	0	0	0	O5	CHO	13	9	584.2
245.059	4727.3	244.785	0.784945	14	11	245.059	-0.128867		5.5	4	0	0	0	0	1	O4Cl-1	CHOCl-	11	5	4727.3
245.082	5308.8	244.808	0.808269	13	14	245.082	-0.014607		8.5	4	0	0	0	0	0	O4	CHO	14	8	5308.8
245.095	2272.8	244.821	0.821345	18	12	245.095	0.0955552		4.5	3	0	0	0	0	1	O3Cl-1	CHOCl-	12	4	2272.8
245.118	7809.9	244.845	0.844709	17	15	245.118	0.372963		7.5	3	0	0	0	0	0	O3	CHO	15	7	7809.9
245.155	14898.5	244.881	0.881028	21	16	245.155	0.270931		6.5	2	0	0	0	0	0	O2	CHO	16	6	14898.5
246.025	368	245.751	0.750506	8	8	246.026	-1.31116		5.5	8	1	0	0	0	0	O8N1	CHON	8	5	368
246.054	334.9	245.779	0.778984	13	10	246.054	-0.530696		5.5	4	1	0	0	0	1	O4N1Cl-1	CHONCl-	10	5	334.9
246.077	1226.9	245.802	0.802408	12	13	246.077	-0.0104841		8.5	4	1	0	0	0	0	O4N1	CHON	13	8	1226.9
246.113	417	245.839	0.838648	16	14	246.114	-0.437115		7.5	3	1	0	0	0	0	O3N1	CHON	14	7	417
246.15	7696.1	245.875	0.875257	20	15	246.15	0.639529		6.5	2	1	0	0	0	0	O2N1	CHON	15	6	7696.1
247.002	2680.9	246.726	0.725746	8	9	247.001	0.236517		6.5	6	0	0	0	0	1	O6Cl-1	CHOCl-	9	6	2680.9
247.038	3168.9	246.762	0.762085	12	10	247.038	0.216243		5.5	5	0	0	0	0	1	O5Cl-1	CHOCl-	10	5	3168.9
247.061	2529.1	246.785	0.785419	11	13	247.061	0.37003		8.5	5	0	0	0	0	0	O5	CHO	13	8	2529.1
247.074	5582	246.798	0.798465	16	11	247.074	0.357869		4.5	4	0	0	0	0	1	O4Cl-1	CHOCl-	11	4	5582
247.098	34689	246.822	0.821719	15	14	247.098	0.187861		7.5	4	0	0	0	0	0	O4	CHO	14	7	34689
247.111	1535	246.835	0.834584	20	12	247.111	-0.552707		3.5	3	0	0	0	0	1	O3Cl-1	CHOCl-	12	3	1535
247.134	41132.1	246.858	0.858138	19	15	247.134	0.491313		6.5	3	0	0	0	0	0	O3	CHO	15	6	41132.1
247.17	42558.5	246.894	0.894417	23	16	247.17	0.228264		5.5	2	0	0	0	0	0	O2	CHO	16	5	42558.5
248.033	395.2	247.756	0.756384	11	9	248.033	0.864482		5.5	5	1	0	0	0	1	O5N1Cl-1	CHONCl-	9	5	395.2
248.078	427.1	247.801	0.800674	14	9	248.078	0.412855		3.5	7	1	0	0	0	0	O7N1	CHON	9	3	427.1
248.093	2691.6	247.816	0.815907	14	13	248.093	0.392676		7.5	4	1	0	0	0	0	O4N1	CHON	13	7	2691.6
248.106	492	247.829	0.828803	19	11	248.106	-0.224017		3.5	3	1	0	0	0	1	O3N1Cl-1	CHONCl-	11	3	492
248.129	2274.3	247.852	0.852107	18	14	248.129	-0.191755		6.5	3	1	0	0	0	0	O3N1	CHON	14	6	2274.3
248.142	319.9	247.865	0.864952	23	12	248.142	-1.00982		2.5	2	1	0	0	0	1	O2N1Cl-1	CHONCl-	12	2	319.9
248.165	441.6	247.888	0.888186	22	15	248.166	-1.25956		5.5	2	1	0	0	0	0	O2N1	CHON	15	5	441.6
248.166	705.2	247.889	0.888766	22	15	248.166	1.07759		5.5	2	1	0	0	0	0	O2N1	CHON	15	5	705.2
249.017	1656	248.739	0.739245	10	9	249.017	0.636182		5.5	6	0	0	0	0	1	O6Cl-1	CHOCl-	9	5	1656
249.041	523.4	248.763	0.762609	9	12	249.04	0.90917		8.5	6	0	0	0	0	0	O6	CHO	12	8	523.4
249.054	10028.2	248.775	0.775465	14	10	249.054	0.134188		4.5	5	0	0	0	0	1	O5Cl-1	CHOCl-	10	4	10028.2
249.056	394.7	248.778	0.777642	9	16	249.056	0.0860053		12.5	3	0	0	0	0	0	O3	CHO	16	12	394.7
249.069	2234.7	248.791	0.790827	14	14	249.069	0.63605		8.5	2	0	0	0	0	1	O2Cl-1	CHOCl-	14	8	2234.7
249.077	6307.9	248.799	0.798808	13	13	249.077	0.326887		7.5	5	0	0	0	0	0	O5	CHO	13	7	6307.9
249.09	8418.7	248.812	0.811854	18	11	249.09	0.314826		3.5	4	0	0	0	0	1	O4Cl-1	CHOCl-	11	3	8418.7
249.113	17142.8	248.835	0.835148	17	14	249.113	0.306769		6.5	4	0	0	0	0	0	O4	CHO	14	6	17142.8
249.127	883.8	248.848	0.848343	22	12	249.126	0.896815		2.5	3	0	0	0	0	1	O3Cl-1	CHOCl-	12	2	883.8
249.15	98929.9	248.872	0.871517	21	15	249.15	0.407065		5.5	3	0	0	0	0	0	O3	CHO	15	5	98929.9
249.186	244.2	248.908	0.908086	25	16	249.186	1.30995		4.5	2	0	0	0	0	0	O2	CHO	16	4	244.2
250.049	436.3	249.77	0.769593	13	9	250.049	0.0976613		4.5	5	1	0	0	0	1	O5N1Cl-1	CHONCl-	9	4	436.3
250.072	570.2	249.793	0.792697	12	12	250.072	-0.670126		7.5	5	1	0	0	0	0	O5N1	CHON	12	7	570.2
250.108	2992.6	249.829	0.829197	16	13	250.108	-0.0502978		6.5	4	1	0	0	0	0	O4N1	CHON	13	6	2992.6
250.122	252.8	249.843	0.842582	21	11	250.122	1.29705		2.5	3	1	0	0	0	1	O3N1Cl-1	CHONCl-	11	2	252.8
250.145	2.01164e+06	249.866	0.865676	20	14	250.145	0.489397		5.5	3	1	0	0	0	0	O3N1	CHON	14	5	2.01164e+06
251.012	715.1	250.731	0.731228	8	12	251.012	-0.603876		9.5	4	0	0	0	0	1	O4Cl-1	CHOCl-	12	9	715.1
251.033	879.6	250.752	0.752385	12	9	251.033	-0.404648		4.5	6	0	0	0	0	1	O6Cl-1	CHOCl-	9	4	879.6
251.048	6406.9	250.768	0.767708	12	13	251.048	-0.0660427		8.5	3	0	0	0	0	1	O3Cl-1	CHOCl-	13	8	6406.9
251.056	738.9	250.776	0.775759	11	12	251.056	-0.0939228		7.5	6	0	0	0	0	0	O6	CHO	12	7	738.9
251.069	1770.9	250.789	0.788774	16	10	251.069	-0.225356		3.5	5	0	0	0	0	1	O5Cl-1	CHOCl-	10	3	1770.9
251.069	1800.4	250.789	0.788974	16	10	251.069	0.571237		3.5	5	0	0	0	0	1	O5Cl-1	CHOCl-	10	3	1800.4
251.071	407.1	250.791	0.790702	11	16	251.071	-1.26888		11.5	3	0	0	0	0	0	O3	CHO	16	11	407.1
251.084	1430.2	250.804	0.804137	16	14	251.084	0.272498		7.5	2	0	0	0	0	1	O2Cl-1	CHOCl-	14	7	1430.2
251.093	11151.2	250.812	0.812208	15	13	251.093	0.324263		6.5	5	0	0	0	0	0	O5	CHO	13	6	11151.2
251.129	19680.1	250.849	0.848527	19	14	251.129	0.224666		5.5	4	0	0	0	0	0	O4	CHO	14	5	19680.1
251.142	2359.5	250.862	0.861633	24	12	251.142	0.451618		1.5	3	0	0	0	0	1	O3Cl-1	CHOCl-	12	1	2359.5
251.15	1307.8	250.869	0.869404	23	11	251.15	-0.69114		0.5	6	0	0	0	0	0	O6	CHO	11	0	1307.8
251.165	8765.2	250.885	0.884787	23	15	251.165	-0.113789		4.5	3	0	0	0	0	0	O3	CHO	15	4	8765.2
251.202	965.5	250.921	0.921346	27	16	251.202	0.742113		3.5	2	0	0	0	0	0	O2	CHO	16	3	965.5
252.028	1457.8	251.747	0.746823	11	8	252.028	0.791262		4.5	6	1	0	0	0	1	O6N1Cl-1	CHONCl-	8	4	1457.8
252.064	481.9	251.783	0.782933	15	9	252.064	-0.141154		3.5	5	1	0	0	0	1	O5N1Cl-1	CHONCl-	9	3	481.9
252.072	215.5	251.791	0.790964	14	8	252.072	-0.248262		2.5	8	1	0	0	0	0	O8N1	CHON	8	2	215.5
252.088	1411.8	251.806	0.806147	14	12	252.088	-0.466424		6.5	5	1	0	0	0	0	O5N1	CHON	12	6	1411.8
252.124	1715	251.843	0.842556	18	13	252.124	-0.208548		5.5	4	1	0	0	0	0	O4N1	CHON	13	5	1715
253.027	5558.5	252.745	0.744877	10	12	253.027	0.38897		8.5	4	0	0	0	0	1	O4Cl-1	CHOCl-	12	8	5558.5
253.048	448.7	252.766	0.765704	14	9	253.048	-0.71757		3.5	6	0	0	0	0	1	O6Cl-1	CHOCl-	9	3	448.7
253.05	561.3	252.768	0.767882	9	15	253.051	-0.764985		11.5	4	0	0	0	0	0	O4	CHO	15	11	561.3
253.064	13101.9	252.781	0.781127	14	13	253.064	0.0135148		7.5	3	0	0	0	0	1	O3Cl-1	CHOCl-	13	7	13101.9
253.072	1500.3	252.789	0.789388	13	12	253.072	0.815658		6.5	6	0	0	0	0	0	O6	CHO	12	6	1500.3
253.085	490.6	252.802	0.802263	18	10	253.085	0.132051		2.5	5	0	0	0	0	1	O5Cl-1	CHOCl-	10	2	490.6
253.087	7317.6	252.804	0.804451	13	16	253.087	0.124147		10.5	3	0	0	0	0	0	O3	CHO	16	10	7317.6
253.1	536.1	252.818	0.817706	18	14	253.1	0.941999		6.5	2	0	0	0	0	1	O2Cl-1	CHOCl-	14	6	536.1
253.108	6819.2	252.826	0.825637	17	13	253.108	0.440207		5.5	5	0	0	0	0	0	O5	CHO	13	5	6819.2
253.123	7222.4	252.841	0.84077	17	17	253.123	0.0253635		9.5	2	0	0	0	0	0	O2	CHO	17	9	7222.4
253.145	93580.9	252.862	0.861956	21	14	253.145	0.341386		4.5	4	0	0	0	0	0	O4	CHO	14	4	93580.9
253.181	2977.2	252.898	0.898196	25	15	253.181	-0.0733859		3.5	3	0	0	0	0	0	O3	CHO	15	3	2977.2
253.217	1049.8	252.935	0.934635	29	16	253.217	0.301797		2.5	2	0	0	0	0	0	O2	CHO	16	2	1049.8
254.044	1266.2	253.76	0.760202	13	8	254.044	0.706257		3.5	6	1	0	0	0	1	O6N1Cl-1	CHONCl-	8	3	1266.2
254.046	447.4	253.762	0.76215	8	14	254.046	-0.246333		11.5	4	1	0	0	0	0	O4N1	CHON	14	11	447.4
254.067	2021.8	253.783	0.783297	12	11	254.067	-0.0888738		6.5	6	1	0	0	0	0	O6N1	CHON	11	6	2021.8
254.08	440	253.796	0.796102	17	9	254.08	-1.04526		2.5	5	1	0	0	0	1	O5N1Cl-1	CHONCl-	9	2	440
254.082	390.7	253.799	0.798769	12	15	254.082	0.836029		10.5	3	1	0	0	0	0	O3N1	CHON	15	10	390.7
254.104	938	253.82	0.819886	16	12	254.103	0.875313		5.5	5	1	0	0	0	0	O5N1	CHON	12	5	938
254.14	1859.2	253.856	0.856185	20	13	254.14	0.69812		4.5	4	1	0	0	0	0	O4N1	CHON	13	4	1859.2
254.176	1553.7	253.893	0.892584	24	14	254.176	0.914406		3.5	3	1	0	0	0	0	O3N1	CHON	14	3	1553.7
255.007	548.8	254.722	0.721947	8	11	255.007	0.444773		8.5	5	0	0	0	0	1	O5Cl-1	CHOCl-	11	8	548.8
255.043	5653.5	254.758	0.758137	12	12	255.043	-0.163031		7.5	4	0	0	0	0	1	O4Cl-1	CHOCl-	12	7	5653.5
255.064	579.6	254.779	0.779363	16	9	255.064	0.307453		2.5	6	0	0	0	0	1	O6Cl-1	CHOCl-	9	2	579.6
255.066	1651.9	254.782	0.781541	11	15	255.066	0.260403		10.5	4	0	0	0	0	0	O4	CHO	15	10	1651.9
255.079	6519.6	254.795	0.794566	16	13	255.079	0.170222		6.5	3	0	0	0	0	1	O3Cl-1	CHOCl-	13	6	6519.6
255.087	2944.9	254.803	0.802617	15	12	255.087	0.142775		5.5	6	0	0	0	0	0	O6	CHO	12	5	2944.9
255.103	1099.5	254.818	0.8179	15	16	255.103	0.319166		9.5	3	0	0	0	0	0	O3	CHO	16	9	1099.5
255.116	541.8	254.831	0.830905	20	14	255.116	0.150599		5.5	2	0	0	0	0	1	O2Cl-1	CHOCl-	14	5	541.8
255.124	13205.3	254.839	0.838916	19	13	255.124	-0.0336303		4.5	5	0	0	0	0	0	O5	CHO	13	4	13205.3
255.16	8022.5	254.875	0.875316	23	14	255.16	0.181925		3.5	4	0	0	0	0	0	O4	CHO	14	3	8022.5
255.197	963.5	254.912	0.911705	27	15	255.197	0.358234		2.5	3	0	0	0	0	0	O3	CHO	15	2	963.5
255.233	18399.3	254.948	0.947995	31	16	255.233	0.142694		1.5	2	0	0	0	0	0	O2	CHO	16	1	18399.3
256.025	440	255.74	0.73954	6	13	256.025	1.06404		11.5	5	1	0	0	0	0	O5N1	CHON	13	11	440
256.046	426.2	255.76	0.760297	10	10	256.046	-0.302992		6.5	7	1	0	0	0	0	O7N1	CHON	10	6	426.2
256.06	1904.6	255.774	0.773622	15	8	256.059	0.778804		2.5	6	1	0	0	0	1	O6N1Cl-1	CHONCl-	8	2	1904.6
256.062	1348.7	255.776	0.775639	10	14	256.062	0.107084		10.5	4	1	0	0	0	0	O4N1	CHON	14	10	1348.7
256.074	541	255.788	0.788465	15	12	256.075	-0.763761		6.5	3	1	0	0	0	1	O3N1Cl-1	CHONCl-	12	6	541
256.082	399	255.797	0.796526	14	11	256.083	-0.752022		5.5	6	1	0	0	0	0	O6N1	CHON	11	5	399
256.098	757.8	255.812	0.812149	14	15	256.098	0.751354		9.5	3	1	0	0	0	0	O3N1	CHON	15	9	757.8
256.111	237.8	255.825	0.824904	19	13	256.111	-0.39272		5.5	2	1	0	0	0	1	O2N1Cl-1	CHONCl-	13	5	237.8
257.059	6279.5	256.772	0.771616	14	12	257.059	0.14946		6.5	4	0	0	0	0	1	O4Cl-1	CHOCl-	12	6	6279.5
257.08	489.5	256.793	0.792573	18	9	257.08	-0.434028		1.5	6	0	0	0	0	1	O6Cl-1	CHOCl-	9	1	489.5
257.082	1280.1	256.795	0.79475	13	15	257.082	-0.480702		9.5	4	0	0	0	0	0	O4	CHO	15	9	1280.1
257.095	1613.9	256.808	0.807925	18	13	257.095	0.0133029		5.5	3	0	0	0	0	1	O3Cl-1	CHOCl-	13	5	1613.9
257.103	568.1	256.816	0.816046	17	12	257.103	0.25834		4.5	6	0	0	0	0	0	O6	CHO	12	4	568.1
257.118	591.3	256.831	0.83085	17	16	257.118	-1.4335		8.5	3	0	0	0	0	0	O3	CHO	16	8	591.3
257.119	1600.2	256.831	0.831469	17	16	257.118	0.977838		8.5	3	0	0	0	0	0	O3	CHO	16	8	1600.2
257.131	214.6	256.844	0.844225	22	14	257.131	-0.161707		4.5	2	0	0	0	0	1	O2Cl-1	CHOCl-	14	4	214.6
257.14	3574.2	256.852	0.852396	21	13	257.139	0.277749		3.5	5	0	0	0	0	0	O5	CHO	13	3	3574.2
257.155	1512.8	256.868	0.867589	21	17	257.155	0.10274		7.5	2	0	0	0	0	0	O2	CHO	17	7	1512.8
257.176	1005.6	256.889	0.888685	25	14	257.176	0.0638478		2.5	4	0	0	0	0	0	O4	CHO	14	2	1005.6
257.212	242.8	256.925	0.925104	29	15	257.212	0.355427		1.5	3	0	0	0	0	0	O3	CHO	15	1	242.8
258.026	283.2	257.737	0.737476	8	9	258.026	0.183781		6.5	8	1	0	0	0	0	O8N1	CHON	9	6	283.2
258.113	495.7	257.825	0.825238	16	15	258.114	-0.455536		8.5	3	1	0	0	0	0	O3N1	CHON	15	8	495.7
258.15	398.1	257.862	0.861578	20	16	258.15	-0.47484		7.5	2	1	0	0	0	0	O2N1	CHON	16	7	398.1
259.017	395	258.728	0.727709	8	14	259.017	0.70814		11.5	3	0	0	0	0	1	O3Cl-1	CHOCl-	14	11	395
259.038	2310.5	258.749	0.748636	12	11	259.038	0.0132031		6.5	5	0	0	0	0	1	O5Cl-1	CHOCl-	11	6	2310.5
259.053	405.3	258.764	0.764089	12	15	259.053	0.843148		10.5	2	0	0	0	0	1	O2Cl-1	CHOCl-	15	10	405.3
259.061	1630.9	258.772	0.77211	11	14	259.061	0.700298		9.5	5	0	0	0	0	0	O5	CHO	14	9	1630.9
259.074	7488.2	258.785	0.785005	16	12	259.074	0.109699		5.5	4	0	0	0	0	1	O4Cl-1	CHOCl-	12	5	7488.2
259.095	330.1	258.806	0.805762	20	9	259.095	-1.24116		0.5	6	0	0	0	0	1	O6Cl-1	CHOCl-	9	0	330.1
259.098	5890.4	258.808	0.808309	15	15	259.098	0.140565		8.5	4	0	0	0	0	0	O4	CHO	15	8	5890.4
259.111	2593.3	258.821	0.821465	20	13	259.111	0.553509		4.5	3	0	0	0	0	1	O3Cl-1	CHOCl-	13	4	2593.3
259.134	4959.6	258.845	0.844649	19	16	259.134	0.12125		7.5	3	0	0	0	0	0	O3	CHO	16	7	4959.6
259.17	6356.9	258.881	0.881008	23	17	259.17	0.17911		6.5	2	0	0	0	0	0	O2	CHO	17	6	6356.9
259.192	470.5	258.902	0.902364	27	14	259.191	1.14363		1.5	4	0	0	0	0	0	O4	CHO	14	1	470.5
259.983	2519.7	259.693	0.69312	2	11	259.984	-0.990754		11.5	7	1	0	0	0	0	O7N1	CHON	11	11	2519.7
260.093	778.6	259.803	0.802598	14	14	260.093	0.720589		8.5	4	1	0	0	0	0	O4N1	CHON	14	8	778.6
260.142	937.3	259.852	0.851823	23	13	260.142	0.0746518		3.5	2	1	0	0	0	1	O2N1Cl-1	CHONCl-	13	3	937.3
260.166	499.7	259.875	0.875107	22	16	260.166	0.0285207		6.5	2	1	0	0	0	0	O2N1	CHON	16	6	499.7
261.054	6697.1	260.762	0.762015	14	11	261.054	-0.0635115		5.5	5	0	0	0	0	1	O5Cl-1	CHOCl-	11	5	6697.1
261.077	3610	260.785	0.785429	13	14	261.077	0.388468		8.5	5	0	0	0	0	0	O5	CHO	14	8	3610
261.09	6999.8	260.798	0.798485	18	12	261.09	0.41526		4.5	4	0	0	0	0	1	O4Cl-1	CHOCl-	12	4	6999.8
261.113	18491.6	260.822	0.821769	17	15	261.113	0.369265		7.5	4	0	0	0	0	0	O4	CHO	15	7	18491.6
261.126	2047.8	260.835	0.834844	22	13	261.126	0.472645		3.5	3	0	0	0	0	1	O3Cl-1	CHOCl-	13	3	2047.8
261.15	12190.3	260.858	0.858108	21	16	261.15	0.350068		6.5	3	0	0	0	0	0	O3	CHO	16	6	12190.3
261.186	23476.6	260.894	0.894427	25	17	261.186	0.254302		5.5	2	0	0	0	0	0	O2	CHO	17	5	23476.6
262.049	268.6	261.756	0.756064	13	10	262.049	-0.402902		5.5	5	1	0	0	0	1	O5N1Cl-1	CHONCl-	10	5	268.6
262.072	367.9	261.78	0.779658	12	13	262.072	0.734226		8.5	5	1	0	0	0	0	O5N1	CHON	13	8	367.9
262.085	728.7	261.793	0.792553	17	11	262.085	0.15041		4.5	4	1	0	0	0	1	O4N1Cl-1	CHONCl-	11	4	728.7
262.109	918.2	261.816	0.815877	16	14	262.108	0.257222		7.5	4	1	0	0	0	0	O4N1	CHON	14	7	918.2
262.145	2444.8	261.852	0.852147	20	15	262.145	-0.0289149		6.5	3	1	0	0	0	0	O3N1	CHON	15	6	2444.8
262.181	881.7	261.889	0.888566	24	16	262.181	0.257151		5.5	2	1	0	0	0	0	O2N1	CHON	16	5	881.7
263.033	2682.4	262.739	0.739175	12	10	263.033	0.336156		5.5	6	0	0	0	0	1	O6Cl-1	CHOCl-	10	5	2682.4
263.048	405.3	262.755	0.754508	12	14	263.048	0.697287		9.5	3	0	0	0	0	1	O3Cl-1	CHOCl-	14	9	405.3
263.056	848.8	262.763	0.762539	11	13	263.056	0.594626		8.5	6	0	0	0	0	0	O6	CHO	13	8	848.8
263.069	5738.3	262.776	0.775564	16	11	263.069	0.507167		4.5	5	0	0	0	0	1	O5Cl-1	CHOCl-	11	4	5738.3
263.084	445.9	262.791	0.790728	16	15	263.084	0.222058		8.5	2	0	0	0	0	1	O2Cl-1	CHOCl-	15	8	445.9
263.093	7408.2	262.799	0.798788	15	14	263.092	0.233454		7.5	5	0	0	0	0	0	O5	CHO	14	7	7408.2
263.106	5688.6	262.812	0.811944	20	12	263.106	0.640124		3.5	4	0	0	0	0	1	O4Cl-1	CHOCl-	12	3	5688.6
263.129	19268.9	262.835	0.835178	19	15	263.129	0.404441		6.5	4	0	0	0	0	0	O4	CHO	15	6	19268.9
263.142	481.9	262.848	0.848123	24	13	263.142	0.0129972		2.5	3	0	0	0	0	1	O3Cl-1	CHOCl-	13	2	481.9
263.15	414.6	262.856	0.855955	23	12	263.15	-0.849629		1.5	6	0	0	0	0	0	O6	CHO	12	1	414.6
263.165	23026.9	262.871	0.871497	23	16	263.165	0.309388		5.5	3	0	0	0	0	0	O3	CHO	16	5	23026.9
264.051	790.8	263.757	0.756518	10	12	264.051	-0.00977045		8.5	6	1	0	0	0	0	O6N1	CHON	12	8	790.8
264.064	358.6	263.769	0.769453	15	10	264.064	-0.437696		4.5	5	1	0	0	0	1	O5N1Cl-1	CHONCl-	10	4	358.6
264.073	480.7	263.778	0.777884	14	9	264.072	0.974808		3.5	8	1	0	0	0	0	O8N1	CHON	9	3	480.7
264.088	1823.4	263.793	0.792877	14	13	264.088	0.0470302		7.5	5	1	0	0	0	0	O5N1	CHON	13	7	1823.4
264.101	376.4	263.806	0.806282	19	11	264.101	1.39878		3.5	4	1	0	0	0	1	O4N1Cl-1	CHONCl-	11	3	376.4
264.124	15083.6	263.829	0.829366	18	14	264.124	0.596008		6.5	4	1	0	0	0	0	O4N1	CHON	14	6	15083.6
264.137	1650	263.842	0.842292	23	12	264.137	0.130311		2.5	3	1	0	0	0	1	O3N1Cl-1	CHONCl-	12	2	1650
264.161	106112	263.866	0.865686	22	15	264.161	0.501286		5.5	3	1	0	0	0	0	O3N1	CHON	15	5	106112
264.174	224.2	263.879	0.878581	27	13	264.174	-0.0779029		1.5	2	1	0	0	0	1	O2N1Cl-1	CHONCl-	13	1	224.2
264.955	679.6	264.659	0.658659	2	11	264.955	-0.11919		11.5	6	0	0	0	0	1	O6Cl-1	CHOCl-	11	11	679.6
265.027	1249.7	264.732	0.731548	10	13	265.027	0.635482		9.5	4	0	0	0	0	1	O4Cl-1	CHOCl-	13	9	1249.7
265.049	2495.6	264.753	0.752674	14	10	265.048	0.710889		4.5	6	0	0	0	0	1	O6Cl-1	CHOCl-	10	4	2495.6
265.064	6534.6	264.768	0.767847	14	14	265.064	0.465624		8.5	3	0	0	0	0	1	O3Cl-1	CHOCl-	14	8	6534.6
265.072	1633.5	264.776	0.775808	13	13	265.072	0.0996715		7.5	6	0	0	0	0	0	O6	CHO	13	7	1633.5
265.085	3709.1	264.789	0.788884	18	11	265.085	0.201521		3.5	5	0	0	0	0	1	O5Cl-1	CHOCl-	11	3	3709.1
265.1	507.7	264.804	0.804337	18	15	265.1	1.01252		7.5	2	0	0	0	0	1	O2Cl-1	CHOCl-	15	7	507.7
265.108	9380.8	264.812	0.812198	17	14	265.108	0.2694		6.5	5	0	0	0	0	0	O5	CHO	14	6	9380.8
265.121	1315.7	264.825	0.825323	22	12	265.121	0.55982		2.5	4	0	0	0	0	1	O4Cl-1	CHOCl-	12	2	1315.7
265.145	13298.2	264.849	0.848697	21	15	265.145	0.85395		5.5	4	0	0	0	0	0	O4	CHO	15	5	13298.2
265.181	4203	264.885	0.884827	25	16	265.181	0.0430653		4.5	3	0	0	0	0	0	O3	CHO	16	4	4203
265.217	1260	264.921	0.921336	29	17	265.217	0.665191		3.5	2	0	0	0	0	0	O2	CHO	17	3	1260
266.044	278.8	265.747	0.746883	13	9	266.044	0.975103		4.5	6	1	0	0	0	1	O6N1Cl-1	CHONCl-	9	4	278.8
266.067	1692.6	265.77	0.770237	12	12	266.067	1.19301		7.5	6	1	0	0	0	0	O6N1	CHON	12	7	1692.6
266.08	436.2	265.783	0.782923	17	10	266.08	-0.171301		3.5	5	1	0	0	0	1	O5N1Cl-1	CHONCl-	10	3	436.2
266.082	254.4	265.785	0.785	12	16	266.082	-0.592222		11.5	3	1	0	0	0	0	O3N1	CHON	16	11	254.4
266.104	1602.6	265.806	0.806496	16	13	266.103	0.87342		6.5	5	1	0	0	0	0	O5N1	CHON	13	6	1602.6
266.14	14185.2	265.843	0.842726	20	14	266.14	0.441197		5.5	4	1	0	0	0	0	O4N1	CHON	14	5	14185.2
267.043	5283.3	266.745	0.744897	12	13	267.043	0.44345		8.5	4	0	0	0	0	1	O4Cl-1	CHOCl-	13	8	5283.3
267.066	430.3	266.768	0.768101	11	16	267.066	0.0989271		11.5	4	0	0	0	0	0	O4	CHO	16	11	430.3
267.079	756.7	266.781	0.781057	16	14	267.079	-0.249289		7.5	3	0	0	0	0	1	O3Cl-1	CHOCl-	14	7	756.7
267.088	2840.3	266.789	0.789288	15	13	267.087	0.398447		6.5	6	0	0	0	0	0	O6	CHO	13	6	2840.3
267.103	2389.4	266.805	0.804581	15	17	267.103	0.604337		10.5	3	0	0	0	0	0	O3	CHO	17	10	2389.4
267.124	17208	266.826	0.825617	19	14	267.124	0.342239		5.5	5	0	0	0	0	0	O5	CHO	14	5	17208
267.139	1457.7	266.841	0.84095	19	18	267.139	0.697839		9.5	2	0	0	0	0	0	O2	CHO	18	9	1457.7
267.16	11658.5	266.862	0.862016	23	15	267.16	0.548061		4.5	4	0	0	0	0	0	O4	CHO	15	4	11658.5
267.197	12032.8	266.898	0.898286	27	16	267.197	0.267294		3.5	3	0	0	0	0	0	O3	CHO	16	3	12032.8
267.233	440.2	266.935	0.934525	31	17	267.233	-0.125658		2.5	2	0	0	0	0	0	O2	CHO	17	2	440.2
268.038	361.2	267.739	0.738976	11	12	268.038	0.221685		8.5	4	1	0	0	0	1	O4N1Cl-1	CHONCl-	12	8	361.2
268.06	6376.2	267.76	0.760192	15	9	268.059	0.632025		3.5	6	1	0	0	0	1	O6N1Cl-1	CHONCl-	9	3	6376.2
268.061	548.7	267.762	0.76214	10	15	268.062	-0.270758		11.5	4	1	0	0	0	0	O4N1	CHON	15	11	548.7
268.083	253.8	267.784	0.783506	14	12	268.083	0.699113		6.5	6	1	0	0	0	0	O6N1	CHON	12	6	253.8
268.119	1004	267.82	0.819616	18	13	268.119	-0.177458		5.5	5	1	0	0	0	0	O5N1	CHON	13	5	1004
268.155	3773.3	267.856	0.856015	22	14	268.155	0.0276709		4.5	4	1	0	0	0	0	O4N1	CHON	14	4	3773.3
269.022	386.9	268.722	0.721987	10	12	269.022	0.570288		8.5	5	0	0	0	0	1	O5Cl-1	CHOCl-	12	8	386.9
269.059	3776.3	268.758	0.758416	14	13	269.059	0.886127		7.5	4	0	0	0	0	1	O4Cl-1	CHOCl-	13	7	3776.3
269.082	2904.4	268.782	0.781571	13	16	269.082	0.35833		10.5	4	0	0	0	0	0	O4	CHO	16	10	2904.4
269.095	3693	268.795	0.794576	18	14	269.095	0.198518		6.5	3	0	0	0	0	1	O3Cl-1	CHOCl-	14	6	3693
269.103	2248	268.803	0.802727	17	13	269.103	0.544104		5.5	6	0	0	0	0	0	O6	CHO	13	5	2248
269.118	1322.3	268.818	0.81794	17	17	269.118	0.451177		9.5	3	0	0	0	0	0	O3	CHO	17	9	1322.3
269.132	787	268.831	0.830995	22	15	269.131	0.477165		5.5	2	0	0	0	0	1	O2Cl-1	CHOCl-	15	5	787
269.14	16038	268.839	0.839056	21	14	269.139	0.488297		4.5	5	0	0	0	0	0	O5	CHO	14	4	16038
269.176	3194.1	268.875	0.875356	25	15	269.176	0.321054		3.5	4	0	0	0	0	0	O4	CHO	15	3	3194.1
269.212	1595.7	268.912	0.911805	29	16	269.212	0.711038		2.5	3	0	0	0	0	0	O3	CHO	16	2	1595.7
269.249	350.5	268.948	0.948064	33	17	269.249	0.395248		1.5	2	0	0	0	0	0	O2	CHO	17	1	350.5
270.062	430.4	269.76	0.760047	12	11	270.062	-1.21298		6.5	7	1	0	0	0	0	O7N1	CHON	11	6	430.4
270.075	401.2	269.774	0.773562	17	9	270.075	0.516227		2.5	6	1	0	0	0	1	O6N1Cl-1	CHONCl-	9	2	401.2
270.077	404	269.776	0.775819	12	15	270.077	0.768003		10.5	4	1	0	0	0	0	O4N1	CHON	15	10	404
270.098	448.5	269.797	0.796696	16	12	270.098	-0.0835988		5.5	6	1	0	0	0	0	O6N1	CHON	12	5	448.5
270.114	1232.5	269.812	0.812129	16	16	270.114	0.638324		9.5	3	1	0	0	0	0	O3N1	CHON	16	9	1232.5
270.135	939	269.833	0.833365	20	13	270.135	1.11952		4.5	5	1	0	0	0	0	O5N1	CHON	13	4	939
271.002	394.3	270.699	0.699117	8	11	271.001	0.842874		8.5	6	0	0	0	0	1	O6Cl-1	CHOCl-	11	8	394.3
271.038	1019.5	270.735	0.735107	12	12	271.038	-0.467019		7.5	5	0	0	0	0	1	O5Cl-1	CHOCl-	12	7	1019.5
271.074	5446.6	270.772	0.771676	16	13	271.074	0.363074		6.5	4	0	0	0	0	1	O4Cl-1	CHOCl-	13	6	5446.6
271.098	1277.7	270.795	0.79484	15	16	271.098	-0.123866		9.5	4	0	0	0	0	0	O4	CHO	16	9	1277.7
271.111	5781.9	270.808	0.808105	20	14	271.111	0.676551		5.5	3	0	0	0	0	1	O3Cl-1	CHOCl-	14	5	5781.9
271.119	1002.6	270.816	0.816356	19	13	271.119	1.3884		4.5	6	0	0	0	0	0	O6	CHO	13	4	1002.6
271.134	1474.5	270.831	0.831329	19	17	271.134	0.410941		8.5	3	0	0	0	0	0	O3	CHO	17	8	1474.5
271.155	1201.2	270.852	0.852256	23	14	271.155	-0.252918		3.5	5	0	0	0	0	0	O5	CHO	14	3	1201.2
271.171	2580.3	270.868	0.867818	23	18	271.17	0.945605		7.5	2	0	0	0	0	0	O2	CHO	18	7	2580.3
271.191	541	270.889	0.888595	27	15	271.191	-0.271321		2.5	4	0	0	0	0	0	O4	CHO	15	2	541
271.228	223.4	270.925	0.925394	31	16	271.228	1.40627		1.5	3	0	0	0	0	0	O3	CHO	16	1	223.4
272.033	493.3	271.729	0.729365	11	11	272.033	-0.0205118		7.5	5	1	0	0	0	1	O5N1Cl-1	CHONCl-	11	7	493.3
272.057	799	271.753	0.752849	10	14	272.056	0.670523		10.5	5	1	0	0	0	0	O5N1	CHON	14	10	799
272.093	677.2	271.789	0.788849	14	15	272.093	-0.597516		9.5	4	1	0	0	0	0	O4N1	CHON	15	9	677.2
272.106	1046	271.802	0.802144	19	13	272.106	0.310247		5.5	3	1	0	0	0	1	O3N1Cl-1	CHONCl-	13	5	1046
272.129	385.8	271.825	0.825228	18	16	272.129	-0.468821		8.5	3	1	0	0	0	0	O3N1	CHON	16	8	385.8
273.054	3537.4	272.749	0.748706	14	12	273.054	0.268885		6.5	5	0	0	0	0	1	O5Cl-1	CHOCl-	12	6	3537.4
273.069	1064	272.764	0.763879	14	16	273.069	0.0308351		10.5	2	0	0	0	0	1	O2Cl-1	CHOCl-	16	10	1064
273.09	3534.4	272.785	0.785295	18	13	273.09	1.16599		5.5	4	0	0	0	0	1	O4Cl-1	CHOCl-	13	5	3534.4
273.113	5815.5	272.808	0.808489	17	16	273.113	0.792419		8.5	4	0	0	0	0	0	O4	CHO	16	8	5815.5
273.134	25068.2	272.83	0.829506	21	13	273.134	0.462849		3.5	6	0	0	0	0	0	O6	CHO	13	3	25068.2
273.15	6579.7	272.845	0.844769	21	17	273.15	0.554349		7.5	3	0	0	0	0	0	O3	CHO	17	7	6579.7
273.186	67292.5	272.881	0.881128	25	18	273.186	0.609182		6.5	2	0	0	0	0	0	O2	CHO	18	6	67292.5
273.207	482.8	272.902	0.902314	29	15	273.207	0.901953		1.5	4	0	0	0	0	0	O4	CHO	15	1	482.8
274.057	753.1	273.751	0.751085	12	10	274.057	0.939295		5.5	8	1	0	0	0	0	O8N1	CHON	10	5	753.1
274.072	435.9	273.766	0.766009	12	14	274.072	-0.21009		9.5	5	1	0	0	0	0	O5N1	CHON	14	9	435.9
274.122	255.5	273.816	0.815663	21	13	274.122	0.745728		4.5	3	1	0	0	0	1	O3N1Cl-1	CHONCl-	13	4	255.5
274.145	2612.3	273.839	0.838777	20	16	274.145	0.0817819		7.5	3	1	0	0	0	0	O3N1	CHON	16	7	2612.3
274.181	435.7	273.875	0.875207	24	17	274.181	0.391785		6.5	2	1	0	0	0	0	O2N1	CHON	17	6	435.7
275.011	247.4	274.704	0.70427	8	14	275.012	-1.13297		11.5	4	0	0	0	0	1	O4Cl-1	CHOCl-	14	11	247.4
275.035	1320.5	274.728	0.727893	7	17	275.035	0.0597019		14.5	4	0	0	0	0	0	O4	CHO	17	14	1320.5
275.048	392.4	274.741	0.741119	12	15	275.048	0.703223		10.5	3	0	0	0	0	1	O3Cl-1	CHOCl-	15	10	392.4
275.056	472.4	274.749	0.74925	11	14	275.056	0.968603		9.5	6	0	0	0	0	0	O6	CHO	14	9	472.4
275.069	11045.4	274.762	0.762135	16	12	275.069	0.375979		5.5	5	0	0	0	0	1	O5Cl-1	CHOCl-	12	5	11045.4
275.071	16433.6	274.764	0.764273	11	18	275.071	0.186934		13.5	3	0	0	0	0	0	O3	CHO	18	13	16433.6
275.084	493.7	274.777	0.777118	16	16	275.084	-0.55103		9.5	2	0	0	0	0	1	O2Cl-1	CHOCl-	16	9	493.7
275.093	3371.7	274.785	0.785469	15	15	275.092	0.514082		8.5	5	0	0	0	0	0	O5	CHO	15	8	3371.7
275.106	15619.3	274.799	0.798515	20	13	275.106	0.503153		4.5	4	0	0	0	0	1	O4Cl-1	CHOCl-	13	4	15619.3
275.129	9488.8	274.822	0.821699	19	16	275.129	0.0960281		7.5	4	0	0	0	0	0	O4	CHO	16	7	9488.8
275.142	493.1	274.835	0.834604	24	14	275.142	-0.423708		3.5	3	0	0	0	0	1	O3Cl-1	CHOCl-	14	3	493.1
275.165	9235.2	274.858	0.858048	23	17	275.165	0.114186		6.5	3	0	0	0	0	0	O3	CHO	17	6	9235.2
275.202	7885.9	274.894	0.894437	27	18	275.202	0.277688		5.5	2	0	0	0	0	0	O2	CHO	18	5	7885.9
276.072	1086.4	275.764	0.764085	14	10	276.072	-0.516458		4.5	8	1	0	0	0	0	O8N1	CHON	10	4	1086.4
276.088	1084.1	275.779	0.779328	14	14	276.088	-0.498319		8.5	5	1	0	0	0	0	O5N1	CHON	14	8	1084.1
276.101	8273.6	275.793	0.792623	19	12	276.101	0.396305		4.5	4	1	0	0	0	1	O4N1Cl-1	CHONCl-	12	4	8273.6
276.109	423.4	275.801	0.800564	18	11	276.109	-0.0274526		3.5	7	1	0	0	0	0	O7N1	CHON	11	3	423.4
276.124	401.1	275.816	0.815677	18	15	276.124	-0.480146		7.5	4	1	0	0	0	0	O4N1	CHON	15	7	401.1
277.049	2919.7	276.739	0.739485	14	11	277.048	1.43809		5.5	6	0	0	0	0	1	O6Cl-1	CHOCl-	11	5	2919.7
277.064	251.2	276.754	0.754228	14	15	277.064	-0.348584		9.5	3	0	0	0	0	1	O3Cl-1	CHOCl-	15	9	251.2
277.064	248.2	276.755	0.754528	14	15	277.064	0.7342		9.5	3	0	0	0	0	1	O3Cl-1	CHOCl-	15	9	248.2
277.072	1778.2	276.762	0.762409	13	14	277.072	0.0953547		8.5	6	0	0	0	0	0	O6	CHO	14	8	1778.2
277.085	5996.6	276.775	0.775475	18	12	277.085	0.156703		4.5	5	0	0	0	0	1	O5Cl-1	CHOCl-	12	4	5996.6
277.087	341.5	276.777	0.777412	13	18	277.087	-0.75276		12.5	3	0	0	0	0	0	O3	CHO	18	12	341.5
277.1	403.9	276.791	0.790767	18	16	277.1	0.355179		8.5	2	0	0	0	0	1	O2Cl-1	CHOCl-	16	8	403.9
277.108	4693.4	276.799	0.798988	17	15	277.108	0.943387		7.5	5	0	0	0	0	0	O5	CHO	15	7	4693.4
277.121	4934.9	276.812	0.811794	22	13	277.121	0.0664695		3.5	4	0	0	0	0	1	O4Cl-1	CHOCl-	13	3	4934.9
277.145	39202.8	276.835	0.835218	21	16	277.145	0.528317		6.5	4	0	0	0	0	0	O4	CHO	16	6	39202.8
277.158	1110.5	276.848	0.848173	26	14	277.158	0.192743		2.5	3	0	0	0	0	1	O3Cl-1	CHOCl-	14	2	1110.5
277.181	5158.9	276.871	0.871447	25	17	277.181	0.113356		5.5	3	0	0	0	0	0	O3	CHO	17	5	5158.9
278.044	837.7	277.733	0.733284	13	10	278.044	0.213708		5.5	6	1	0	0	0	1	O6N1Cl-1	CHONCl-	10	5	837.7
278.067	354.4	277.757	0.756588	12	13	278.067	0.24246		8.5	6	1	0	0	0	0	O6N1	CHON	13	8	354.4
278.08	1119.9	277.77	0.769733	17	11	278.08	0.591269		4.5	5	1	0	0	0	1	O5N1Cl-1	CHONCl-	11	4	1119.9
278.103	2908.3	277.793	0.792967	16	14	278.103	0.368281		7.5	5	1	0	0	0	0	O5N1	CHON	14	7	2908.3
278.117	826.9	277.806	0.806142	21	12	278.116	0.824907		3.5	4	1	0	0	0	1	O4N1Cl-1	CHONCl-	12	3	826.9
278.125	416.6	277.814	0.814034	20	11	278.125	0.224432		2.5	7	1	0	0	0	0	O7N1	CHON	11	2	416.6
278.14	3769.1	277.829	0.829277	20	15	278.14	0.242396		6.5	4	1	0	0	0	0	O4N1	CHON	15	6	3769.1
278.153	9553.7	277.842	0.842422	25	13	278.153	0.591114		2.5	3	1	0	0	0	1	O3N1Cl-1	CHONCl-	13	2	9553.7
278.176	3423.1	277.866	0.865566	24	16	278.176	0.0446483		5.5	3	1	0	0	0	0	O3N1	CHON	16	5	3423.1
278.189	1016.3	277.878	0.878322	29	14	278.189	-1.00859		1.5	2	1	0	0	0	1	O2N1Cl-1	CHONCl-	14	1	1016.3
278.19	532.5	277.879	0.878881	29	14	278.189	1.00442		1.5	2	1	0	0	0	1	O2N1Cl-1	CHONCl-	14	1	532.5
279.043	674.1	278.731	0.731398	12	14	279.043	0.0660117		9.5	4	0	0	0	0	1	O4Cl-1	CHOCl-	14	9	674.1
279.064	4307.1	278.753	0.752624	16	11	279.064	0.496015		4.5	6	0	0	0	0	1	O6Cl-1	CHOCl-	11	4	4307.1
279.079	4327.1	278.768	0.767698	16	15	279.079	-0.0952414		8.5	3	0	0	0	0	1	O3Cl-1	CHOCl-	15	8	4327.1
279.088	2451.5	278.776	0.775918	15	14	279.087	0.488808		7.5	6	0	0	0	0	0	O6	CHO	14	7	2451.5
279.101	3551.7	278.789	0.788954	20	12	279.1	0.442207		3.5	5	0	0	0	0	1	O5Cl-1	CHOCl-	12	3	3551.7
279.103	495	278.791	0.791031	15	18	279.103	0.0409172		11.5	3	0	0	0	0	0	O3	CHO	18	11	495
279.116	309.2	278.804	0.803927	20	16	279.116	-0.507244		7.5	2	0	0	0	0	1	O2Cl-1	CHOCl-	16	7	309.2
279.116	413.1	278.804	0.804436	20	16	279.116	1.31995		7.5	2	0	0	0	0	1	O2Cl-1	CHOCl-	16	7	413.1
279.124	6790.2	278.812	0.812258	19	15	279.124	0.470831		6.5	5	0	0	0	0	0	O5	CHO	15	6	6790.2
279.137	1195.4	278.825	0.825153	24	13	279.137	-0.0773094		2.5	4	0	0	0	0	1	O4Cl-1	CHOCl-	13	2	1195.4
279.16	10032.1	278.849	0.848507	23	16	279.16	0.130463		5.5	4	0	0	0	0	0	O4	CHO	16	5	10032.1
279.173	917	278.862	0.861702	28	14	279.173	0.657012		1.5	3	0	0	0	0	1	O3Cl-1	CHOCl-	14	1	917
279.197	2278.4	278.885	0.884976	27	17	279.197	0.578159		4.5	3	0	0	0	0	0	O3	CHO	17	4	2278.4
279.233	657	278.921	0.921116	31	18	279.233	-0.15607		3.5	2	0	0	0	0	0	O2	CHO	18	3	657
280.059	1478.9	279.747	0.746743	15	10	280.059	0.42641		4.5	6	1	0	0	0	1	O6N1Cl-1	CHONCl-	10	4	1478.9
280.083	3239.3	279.77	0.770097	14	13	280.083	0.633456		7.5	6	1	0	0	0	0	O6N1	CHON	13	7	3239.3
280.096	485.8	279.783	0.783152	19	11	280.096	0.658418		3.5	5	1	0	0	0	1	O5N1Cl-1	CHONCl-	11	3	485.8
280.104	384.7	279.791	0.791313	18	10	280.104	1.02612		2.5	8	1	0	0	0	0	O8N1	CHON	10	2	384.7
280.119	1836.3	279.806	0.806416	18	14	280.119	0.544126		6.5	5	1	0	0	0	0	O5N1	CHON	14	6	1836.3
280.156	1388.7	279.843	0.842976	22	15	280.155	1.31149		5.5	4	1	0	0	0	0	O4N1	CHON	15	5	1388.7
280.169	7283.6	279.856	0.855841	27	13	280.168	0.658247		1.5	3	1	0	0	0	1	O3N1Cl-1	CHONCl-	13	1	7283.6
280.985	1384.7	280.672	0.671699	6	12	280.986	-1.39359		10.5	6	0	0	0	0	1	O6Cl-1	CHOCl-	12	10	1384.7
281.022	636.8	280.708	0.708338	10	13	281.022	-0.343674		9.5	5	0	0	0	0	1	O5Cl-1	CHOCl-	13	9	636.8
281.059	5483.5	280.745	0.744937	14	14	281.059	0.563655		8.5	4	0	0	0	0	1	O4Cl-1	CHOCl-	14	8	5483.5
281.08	1367	280.766	0.766154	18	11	281.08	0.954961		3.5	6	0	0	0	0	1	O6Cl-1	CHOCl-	11	3	1367
281.095	3000.6	280.781	0.781147	18	15	281.095	0.0833174		7.5	3	0	0	0	0	1	O3Cl-1	CHOCl-	15	7	3000.6
281.103	2919.8	280.789	0.789118	17	14	281.103	-0.22618		6.5	6	0	0	0	0	0	O6	CHO	14	6	2919.8
281.116	1053.8	280.802	0.802393	22	12	281.116	0.581326		2.5	5	0	0	0	0	1	O5Cl-1	CHOCl-	12	2	1053.8
281.118	1462.7	280.804	0.804491	17	18	281.118	0.254057		10.5	3	0	0	0	0	0	O3	CHO	18	10	1462.7
281.131	3845.4	280.818	0.817576	22	16	281.131	0.385656		6.5	2	0	0	0	0	1	O2Cl-1	CHOCl-	16	6	3845.4
281.14	11375.3	280.826	0.825727	21	15	281.139	0.716442		5.5	5	0	0	0	0	0	O5	CHO	15	5	11375.3
281.176	9106.2	280.862	0.861986	25	16	281.176	0.414047		4.5	4	0	0	0	0	0	O4	CHO	16	4	9106.2
281.189	368.8	280.875	0.875192	30	14	281.189	0.972372		0.5	3	0	0	0	0	1	O3Cl-1	CHOCl-	14	0	368.8
281.212	6989.1	280.898	0.898366	29	17	281.212	0.538455		3.5	3	0	0	0	0	0	O3	CHO	17	3	6989.1
281.249	1280.2	280.935	0.934625	33	18	281.249	0.236162		2.5	2	0	0	0	0	0	O2	CHO	18	2	1280.2
282.075	2509.6	281.76	0.760082	17	10	282.075	0.210654		3.5	6	1	0	0	0	1	O6N1Cl-1	CHONCl-	10	3	2509.6
282.099	1477.2	281.784	0.783526	16	13	282.098	0.735276		6.5	6	1	0	0	0	0	O6N1	CHON	13	6	1477.2
282.135	1332.2	281.82	0.819936	20	14	282.135	0.965568		5.5	5	1	0	0	0	0	O5N1	CHON	14	5	1332.2
282.171	1087.5	281.856	0.856405	24	15	282.171	1.40844		4.5	4	1	0	0	0	0	O4N1	CHON	15	4	1087.5
283.038	753.9	282.722	0.722097	12	13	283.038	0.930689		8.5	5	0	0	0	0	1	O5Cl-1	CHOCl-	13	8	753.9
283.074	8181	282.758	0.758327	16	14	283.074	0.524315		7.5	4	0	0	0	0	1	O4Cl-1	CHOCl-	14	7	8181
283.098	839.4	282.781	0.781421	15	17	283.098	-0.189263		10.5	4	0	0	0	0	0	O4	CHO	17	10	839.4
283.111	2510.6	282.795	0.794656	20	15	283.111	0.471265		6.5	3	0	0	0	0	1	O3Cl-1	CHOCl-	15	6	2510.6
283.119	3554.4	282.803	0.802597	19	14	283.119	0.0579972		5.5	6	0	0	0	0	0	O6	CHO	14	5	3554.4
283.134	1579.2	282.818	0.8178	19	18	283.134	-0.0656223		9.5	3	0	0	0	0	0	O3	CHO	18	9	1579.2
283.147	524.3	282.831	0.831125	24	16	283.147	0.912671		5.5	2	0	0	0	0	1	O2Cl-1	CHOCl-	16	5	524.3
283.155	5558.9	282.839	0.839086	23	15	283.155	0.570077		4.5	5	0	0	0	0	0	O5	CHO	15	4	5558.9
283.17	564.7	282.854	0.85399	23	19	283.17	-0.612988		8.5	2	0	0	0	0	0	O2	CHO	19	8	564.7
283.192	4828.2	282.875	0.875416	27	16	283.191	0.517036		3.5	4	0	0	0	0	0	O4	CHO	16	3	4828.2
283.228	379.6	282.912	0.912015	31	17	283.228	1.4173		2.5	3	0	0	0	0	0	O3	CHO	17	2	379.6
283.264	1877.6	282.948	0.948174	35	18	283.264	0.764022		1.5	2	0	0	0	0	0	O2	CHO	18	1	1877.6
284.056	501.3	283.739	0.73911	10	15	284.056	-0.554749		11.5	5	1	0	0	0	0	O5N1	CHON	15	11	501.3
284.078	822.3	283.761	0.760656	14	12	284.078	0.994165		6.5	7	1	0	0	0	0	O7N1	CHON	12	6	822.3
284.091	1076.3	283.774	0.773522	19	10	284.091	0.349959		2.5	6	1	0	0	0	1	O6N1Cl-1	CHONCl-	10	2	1076.3
284.093	926.9	283.776	0.775589	14	16	284.093	-0.0794807		10.5	4	1	0	0	0	0	O4N1	CHON	16	10	926.9
284.106	524.7	283.789	0.789074	19	14	284.106	1.45868		6.5	3	1	0	0	0	1	O3N1Cl-1	CHONCl-	14	6	524.7
284.129	227.4	283.812	0.812199	18	17	284.129	0.853204		9.5	3	1	0	0	0	0	O3N1	CHON	17	9	227.4
284.15	470.2	283.833	0.832776	22	14	284.15	-1.01207		4.5	5	1	0	0	0	0	O5N1	CHON	14	4	470.2
285.054	1405.3	284.735	0.735456	14	13	285.054	0.783783		7.5	5	0	0	0	0	1	O5Cl-1	CHOCl-	13	7	1405.3
285.077	342	284.759	0.75872	13	16	285.077	0.671468		10.5	5	0	0	0	0	0	O5	CHO	16	10	342
285.09	7119.7	284.772	0.771636	18	14	285.09	0.204918		6.5	4	0	0	0	0	1	O4Cl-1	CHOCl-	14	6	7119.7
285.111	719.6	284.793	0.793052	22	11	285.111	1.2922		1.5	6	0	0	0	0	1	O6Cl-1	CHOCl-	11	1	719.6
285.113	454.5	284.795	0.79514	17	17	285.113	0.934436		9.5	4	0	0	0	0	0	O4	CHO	17	9	454.5
285.127	2534.8	284.808	0.808165	22	15	285.126	0.853727		5.5	3	0	0	0	0	1	O3Cl-1	CHOCl-	15	5	2534.8
285.135	1868.3	284.816	0.816136	21	14	285.134	0.548584		4.5	6	0	0	0	0	0	O6	CHO	14	4	1868.3
285.15	3163.7	284.831	0.831229	21	18	285.15	0.0400495		8.5	3	0	0	0	0	0	O3	CHO	18	8	3163.7
285.186	984.4	284.868	0.867669	25	19	285.186	0.37316		7.5	2	0	0	0	0	0	O2	CHO	19	7	984.4
285.207	1551.5	284.889	0.888615	29	16	285.207	-0.187863		2.5	4	0	0	0	0	0	O4	CHO	16	2	1551.5
285.244	892.1	284.925	0.925124	33	17	285.244	0.390614		1.5	3	0	0	0	0	0	O3	CHO	17	1	892.1
286.093	880.2	285.774	0.773866	16	12	286.093	0.323042		5.5	7	1	0	0	0	0	O7N1	CHON	12	5	880.2
286.13	411.5	285.81	0.810305	20	13	286.13	0.655018		4.5	6	1	0	0	0	0	O6N1	CHON	13	4	411.5
287.048	607.2	286.728	0.727809	12	16	287.048	0.987361		11.5	3	0	0	0	0	1	O3Cl-1	CHOCl-	16	11	607.2
287.069	4136.6	286.749	0.748806	16	13	287.069	0.604106		6.5	5	0	0	0	0	1	O5Cl-1	CHOCl-	13	6	4136.6
287.092	852.9	286.772	0.77159	15	16	287.092	-1.17934		9.5	5	0	0	0	0	0	O5	CHO	16	9	852.9
287.093	1150.7	286.772	0.77231	15	16	287.092	1.32856		9.5	5	0	0	0	0	0	O5	CHO	16	9	1150.7
287.106	18422.5	286.785	0.785115	20	14	287.106	0.482123		5.5	4	0	0	0	0	1	O4Cl-1	CHOCl-	14	5	18422.5
287.129	3682.4	286.809	0.808559	19	17	287.129	0.997531		8.5	4	0	0	0	0	0	O4	CHO	17	8	3682.4
287.142	8797.4	286.821	0.821425	24	15	287.142	0.360171		4.5	3	0	0	0	0	1	O3Cl-1	CHOCl-	15	4	8797.4
287.165	8401.1	286.845	0.844739	23	18	287.165	0.422823		7.5	3	0	0	0	0	0	O3	CHO	18	7	8401.1
287.202	3244.7	286.881	0.881158	27	19	287.202	0.68391		6.5	2	0	0	0	0	0	O2	CHO	19	6	3244.7
288.028	413.2	287.706	0.706315	11	11	288.028	-0.383921		7.5	6	1	0	0	0	1	O6N1Cl-1	CHONCl-	11	7	413.2
288.088	445.9	287.766	0.766159	14	15	288.088	0.320805		9.5	5	1	0	0	0	0	O5N1	CHON	15	9	445.9
288.109	805	287.787	0.787395	18	12	288.109	0.772		4.5	7	1	0	0	0	0	O7N1	CHON	12	4	805
288.145	413.5	287.823	0.823474	22	13	288.145	-0.147772		3.5	6	1	0	0	0	0	O6N1	CHON	13	3	413.5
288.161	1240	287.839	0.838847	22	17	288.161	0.320724		7.5	3	1	0	0	0	0	O3N1	CHON	17	7	1240
289.049	2396.7	288.726	0.725966	14	12	289.048	0.96323		6.5	6	0	0	0	0	1	O6Cl-1	CHOCl-	12	6	2396.7
289.051	3299.9	288.728	0.727983	9	18	289.051	0.368171		14.5	4	0	0	0	0	0	O4	CHO	18	14	3299.9
289.064	257	288.741	0.740749	14	16	289.064	-0.610868		10.5	3	0	0	0	0	1	O3Cl-1	CHOCl-	16	10	257
289.085	5271.6	288.762	0.762125	18	13	289.085	0.323158		5.5	5	0	0	0	0	1	O5Cl-1	CHOCl-	13	5	5271.6
289.108	3570.9	288.785	0.785479	17	16	289.108	0.523749		8.5	5	0	0	0	0	0	O5	CHO	16	8	3570.9
289.121	30955.7	288.799	0.798534	22	14	289.121	0.547937		4.5	4	0	0	0	0	1	O4Cl-1	CHOCl-	14	4	30955.7
289.145	8693.3	288.822	0.821858	21	17	289.145	0.64473		7.5	4	0	0	0	0	0	O4	CHO	17	7	8693.3
289.158	1291.6	288.835	0.834874	26	15	289.158	0.530576		3.5	3	0	0	0	0	1	O3Cl-1	CHOCl-	15	3	1291.6
289.181	3194.2	288.858	0.857968	25	18	289.181	-0.167991		6.5	3	0	0	0	0	0	O3	CHO	18	6	3194.2
289.194	1771.3	288.871	0.871173	30	16	289.194	0.374904		2.5	2	0	0	0	0	1	O2Cl-1	CHOCl-	16	2	1771.3
289.217	1973	288.894	0.894407	29	19	289.217	0.160502		5.5	2	0	0	0	0	0	O2	CHO	19	5	1973
290.08	584.5	289.757	0.756574	17	12	290.08	1.39417		5.5	5	1	0	0	0	1	O5N1Cl-1	CHONCl-	12	5	584.5
290.088	430.7	289.764	0.764345	16	11	290.088	0.404774		4.5	8	1	0	0	0	0	O8N1	CHON	11	4	430.7
290.117	1022.5	289.793	0.792593	21	13	290.116	0.273752		4.5	4	1	0	0	0	1	O4N1Cl-1	CHONCl-	13	4	1022.5
290.14	2626.4	289.816	0.815927	20	16	290.14	0.404702		7.5	4	1	0	0	0	0	O4N1	CHON	16	7	2626.4
290.176	900.9	289.852	0.852366	24	17	290.176	0.732038		6.5	3	1	0	0	0	0	O3N1	CHON	17	6	900.9
290.213	459.2	289.889	0.888706	28	18	290.213	0.714718		5.5	2	1	0	0	0	0	O2N1	CHON	18	5	459.2
291.064	7503	290.739	0.739195	16	12	291.064	0.372496		5.5	6	0	0	0	0	1	O6Cl-1	CHOCl-	12	5	7503
291.088	2240.2	290.763	0.762709	15	15	291.087	1.12138		8.5	6	0	0	0	0	0	O6	CHO	15	8	2240.2
291.101	9239.9	290.776	0.775584	20	13	291.1	0.527035		4.5	5	0	0	0	0	1	O5Cl-1	CHOCl-	13	4	9239.9
291.116	1023.4	290.791	0.790837	20	17	291.116	0.578533		8.5	2	0	0	0	0	1	O2Cl-1	CHOCl-	17	8	1023.4
291.124	5844.5	290.799	0.798928	19	16	291.124	0.691871		7.5	5	0	0	0	0	0	O5	CHO	16	7	5844.5
291.137	4549.3	290.812	0.811994	24	14	291.137	0.750232		3.5	4	0	0	0	0	1	O4Cl-1	CHOCl-	14	3	4549.3
291.16	15773.5	290.835	0.835178	23	17	291.16	0.365504		6.5	4	0	0	0	0	0	O4	CHO	17	6	15773.5
291.173	3013.7	290.848	0.848373	28	15	291.173	0.870341		2.5	3	0	0	0	0	1	O3Cl-1	CHOCl-	15	2	3013.7
291.197	3918.8	290.872	0.871657	27	18	291.197	0.829062		5.5	3	0	0	0	0	0	O3	CHO	18	5	3918.8
291.21	8728.2	290.885	0.884603	32	16	291.21	0.475328		1.5	2	0	0	0	0	1	O2Cl-1	CHOCl-	16	1	8728.2
292.096	386.5	291.77	0.769913	19	12	292.096	1.17913		4.5	5	1	0	0	0	1	O5N1Cl-1	CHONCl-	12	4	386.5
292.104	417.4	291.778	0.778014	18	11	292.104	1.32631		3.5	8	1	0	0	0	0	O8N1	CHON	11	3	417.4
292.119	451.8	291.793	0.792847	18	15	292.119	-0.0601806		7.5	5	1	0	0	0	0	O5N1	CHON	15	7	451.8
292.132	331.2	291.806	0.805643	23	13	292.132	-0.926224		3.5	4	1	0	0	0	1	O4N1Cl-1	CHONCl-	13	3	331.2
292.156	1169	291.829	0.829396	22	16	292.155	0.641508		6.5	4	1	0	0	0	0	O4N1	CHON	16	6	1169
292.192	891.5	291.866	0.865566	26	17	292.192	0.0425067		5.5	3	1	0	0	0	0	O3N1	CHON	17	5	891.5
293.059	517.5	292.731	0.731348	14	15	293.059	-0.10776		9.5	4	0	0	0	0	1	O4Cl-1	CHOCl-	15	9	517.5
293.08	7109.2	292.753	0.752724	18	12	293.08	0.813499		4.5	6	0	0	0	0	1	O6Cl-1	CHOCl-	12	4	7109.2
293.082	673.2	292.755	0.754792	13	18	293.082	0.397227		12.5	4	0	0	0	0	0	O4	CHO	18	12	673.2
293.095	2427.6	292.768	0.767937	18	16	293.095	0.72816		8.5	3	0	0	0	0	1	O3Cl-1	CHOCl-	16	8	2427.6
293.103	4996.8	292.776	0.775958	17	15	293.103	0.601905		7.5	6	0	0	0	0	0	O6	CHO	15	7	4996.8
293.116	8248.9	292.789	0.789124	22	13	293.116	1.00104		3.5	5	0	0	0	0	1	O5Cl-1	CHOCl-	13	3	8248.9
293.14	381496	292.812	0.812388	21	16	293.139	0.891794		6.5	5	0	0	0	0	0	O5	CHO	16	6	381496
293.152	1205.5	292.825	0.825153	26	14	293.153	-0.0736132		2.5	4	0	0	0	0	1	O4Cl-1	CHOCl-	14	2	1205.5
293.176	111390	292.849	0.848737	25	17	293.176	0.908738		5.5	4	0	0	0	0	0	O4	CHO	17	5	111390
293.212	1251.2	292.885	0.884956	29	18	293.212	0.482313		4.5	3	0	0	0	0	0	O3	CHO	18	4	1251.2
294.062	433.1	293.734	0.733568	12	13	294.062	-0.0257765		8.5	7	1	0	0	0	0	O7N1	CHON	13	8	433.1
294.075	544	293.747	0.746623	17	11	294.075	-0.00197195		4.5	6	1	0	0	0	1	O6N1Cl-1	CHONCl-	11	4	544
294.078	584.6	293.749	0.74914	12	17	294.077	1.11338		12.5	4	1	0	0	0	0	O4N1	CHON	17	12	584.6
294.112	306	293.783	0.783242	21	12	294.111	0.933048		3.5	5	1	0	0	0	1	O5N1Cl-1	CHONCl-	12	3	306
294.135	2496.8	293.806	0.806217	20	15	294.135	-0.161762		6.5	5	1	0	0	0	0	O5N1	CHON	15	6	2496.8
294.171	2036.1	293.843	0.842576	24	16	294.171	-0.110752		5.5	4	1	0	0	0	0	O4N1	CHON	16	5	2036.1
294.184	256893	293.856	0.855781	29	14	294.184	0.422933		1.5	3	1	0	0	0	1	O3N1Cl-1	CHONCl-	14	1	256893
295.001	11235.7	294.672	0.671669	8	13	295.001	-1.42908		10.5	6	0	0	0	0	1	O6Cl-1	CHOCl-	13	10	11235.7
295.038	443.6	294.709	0.708818	12	14	295.038	1.29956		9.5	5	0	0	0	0	1	O5Cl-1	CHOCl-	14	9	443.6
295.061	617.2	294.732	0.731632	11	17	295.061	-0.3341		12.5	5	0	0	0	0	0	O5	CHO	17	12	617.2
295.074	3518.3	294.745	0.744907	16	15	295.074	0.435213		8.5	4	0	0	0	0	1	O4Cl-1	CHOCl-	15	8	3518.3
295.096	4790	294.766	0.766004	20	12	295.095	0.401294		3.5	6	0	0	0	0	1	O6Cl-1	CHOCl-	12	3	4790
295.111	689.8	294.781	0.781117	20	16	295.111	-0.0222964		7.5	3	0	0	0	0	1	O3Cl-1	CHOCl-	16	7	689.8
295.119	1821.1	294.789	0.789388	19	15	295.119	0.699448		6.5	6	0	0	0	0	0	O6	CHO	15	6	1821.1
295.132	1085.3	294.802	0.802303	24	13	295.132	0.248771		2.5	5	0	0	0	0	1	O5Cl-1	CHOCl-	13	2	1085.3
295.134	791	294.804	0.804331	19	19	295.134	-0.300135		10.5	3	0	0	0	0	0	O3	CHO	19	10	791
295.155	23579.4	294.826	0.825587	23	16	295.155	0.208094		5.5	5	0	0	0	0	0	O5	CHO	16	5	23579.4
295.171	253.2	294.841	0.84105	23	20	295.17	0.970355		9.5	2	0	0	0	0	0	O2	CHO	20	9	253.2
295.191	5932.4	294.862	0.861857	27	17	295.191	-0.0460037		4.5	4	0	0	0	0	0	O4	CHO	17	4	5932.4
295.228	7609.9	294.898	0.898266	31	18	295.228	0.174171		3.5	3	0	0	0	0	0	O3	CHO	18	3	7609.9
296.09	615.2	295.76	0.759793	19	11	296.091	-0.778748		3.5	6	1	0	0	0	1	O6N1Cl-1	CHONCl-	11	3	615.2
296.093	251.5	295.762	0.76243	14	17	296.093	0.734297		11.5	4	1	0	0	0	0	O4N1	CHON	17	11	251.5
296.106	491.8	295.776	0.775555	19	15	296.106	0.994307		7.5	3	1	0	0	0	1	O3N1Cl-1	CHONCl-	15	7	491.8
296.114	1631.8	295.783	0.783356	18	14	296.114	0.126371		6.5	6	1	0	0	0	0	O6N1	CHON	14	6	1631.8
296.151	996.2	295.82	0.819876	22	15	296.15	0.717271		5.5	5	1	0	0	0	0	O5N1	CHON	15	5	996.2
296.171	227.5	295.841	0.840563	26	12	296.171	-0.700877		0.5	7	1	0	0	0	0	O7N1	CHON	12	0	227.5
296.187	1137.5	295.856	0.856135	26	16	296.187	0.430202		4.5	4	1	0	0	0	0	O4N1	CHON	16	4	1137.5
297.054	1596.9	296.722	0.721927	14	14	297.054	0.314489		8.5	5	0	0	0	0	1	O5Cl-1	CHOCl-	14	8	1596.9
297.077	754	296.745	0.745081	13	17	297.077	-0.163526		11.5	5	0	0	0	0	0	O5	CHO	17	11	754
297.09	4117	296.758	0.758127	18	15	297.09	-0.173617		7.5	4	0	0	0	0	1	O4Cl-1	CHOCl-	15	7	4117
297.113	2009.1	296.782	0.781641	17	18	297.113	0.560123		10.5	4	0	0	0	0	0	O4	CHO	18	10	2009.1
297.126	1236.9	296.795	0.794656	22	16	297.126	0.449035		6.5	3	0	0	0	0	1	O3Cl-1	CHOCl-	16	6	1236.9
297.134	2150.9	296.803	0.802507	21	15	297.134	-0.247632		5.5	6	0	0	0	0	0	O6	CHO	15	5	2150.9
297.163	413.3	296.831	0.831235	26	17	297.163	1.23979		5.5	2	0	0	0	0	1	O2Cl-1	CHOCl-	17	5	413.3
297.171	5526.7	296.839	0.838877	25	16	297.171	-0.163475		4.5	5	0	0	0	0	0	O5	CHO	16	4	5526.7
297.186	1651.9	296.854	0.854139	25	20	297.186	-0.0793439		8.5	2	0	0	0	0	0	O2	CHO	20	8	1651.9
297.207	3111.1	296.875	0.875376	29	17	297.207	0.358067		3.5	4	0	0	0	0	0	O4	CHO	17	3	3111.1
297.244	5905.1	296.912	0.911615	33	18	297.244	0.00477756		2.5	3	0	0	0	0	0	O3	CHO	18	2	5905.1
298.049	475.5	297.716	0.716116	13	13	298.049	0.484552		8.5	5	1	0	0	0	1	O5N1Cl-1	CHONCl-	13	8	475.5
298.072	246.6	297.739	0.73909	12	16	298.072	-0.595762		11.5	5	1	0	0	0	0	O5N1	CHON	16	11	246.6
298.093	546.8	297.76	0.760217	16	13	298.093	-0.528626		6.5	7	1	0	0	0	0	O7N1	CHON	13	6	546.8
298.106	455.6	297.774	0.773572	21	11	298.106	0.501231		2.5	6	1	0	0	0	1	O6N1Cl-1	CHONCl-	11	2	455.6
298.109	5998.8	297.776	0.775659	16	17	298.108	0.15907		10.5	4	1	0	0	0	0	O4N1	CHON	17	10	5998.8
298.13	8440.5	297.797	0.796846	20	14	298.13	0.427398		5.5	6	1	0	0	0	0	O6N1	CHON	14	5	8440.5
298.145	411.5	297.812	0.811939	20	18	298.145	-0.0589643		9.5	3	1	0	0	0	0	O3N1	CHON	18	9	411.5
298.166	9090.1	297.833	0.833135	24	15	298.166	0.242885		4.5	5	1	0	0	0	0	O5N1	CHON	15	4	9090.1
299.033	398.6	298.699	0.699017	12	13	299.033	0.429452		8.5	6	0	0	0	0	1	O6Cl-1	CHOCl-	13	8	398.6
299.069	2382.6	298.735	0.735297	16	14	299.069	0.212058		7.5	5	0	0	0	0	1	O5Cl-1	CHOCl-	14	7	2382.6
299.093	803.4	298.759	0.75896	15	17	299.092	1.44243		10.5	5	0	0	0	0	0	O5	CHO	17	10	803.4
299.106	6020.3	298.772	0.771676	20	15	299.106	0.329048		6.5	4	0	0	0	0	1	O4Cl-1	CHOCl-	15	6	6020.3
299.127	242.3	298.793	0.792792	24	12	299.127	0.362455		1.5	6	0	0	0	0	1	O6Cl-1	CHOCl-	12	1	242.3
299.129	2649	298.795	0.79494	19	18	299.129	0.222045		9.5	4	0	0	0	0	0	O4	CHO	18	9	2649
299.142	1434.1	298.808	0.808105	24	16	299.142	0.613154		5.5	3	0	0	0	0	1	O3Cl-1	CHOCl-	16	5	1434.1
299.15	2544.6	298.816	0.816056	23	15	299.15	0.255457		4.5	6	0	0	0	0	0	O6	CHO	15	4	2544.6
299.165	3557.6	298.831	0.831299	23	19	299.165	0.272158		8.5	3	0	0	0	0	0	O3	CHO	19	8	3557.6
299.186	1558.8	298.852	0.852326	27	16	299.186	0.00474654		3.5	5	0	0	0	0	0	O5	CHO	16	3	1558.8
299.202	45913.7	298.868	0.867719	27	20	299.202	0.522792		7.5	2	0	0	0	0	0	O2	CHO	20	7	45913.7
299.223	384.2	298.889	0.888655	31	17	299.223	-0.0453839		2.5	4	0	0	0	0	0	O4	CHO	17	2	384.2
299.259	1089.9	298.925	0.925094	35	18	299.259	0.272072		1.5	3	0	0	0	0	0	O3	CHO	18	1	1089.9
300.065	781.2	299.729	0.729445	15	13	300.064	0.248014		7.5	5	1	0	0	0	1	O5N1Cl-1	CHONCl-	13	7	781.2
300.073	426.8	299.738	0.737706	14	12	300.072	0.92451		6.5	8	1	0	0	0	0	O8N1	CHON	12	6	426.8
300.088	874.8	299.753	0.752679	14	16	300.088	0.0413882		10.5	5	1	0	0	0	0	O5N1	CHON	16	10	874.8
300.101	1086.2	299.766	0.765645	19	14	300.101	-0.235187		6.5	4	1	0	0	0	1	O4N1Cl-1	CHONCl-	14	6	1086.2
300.109	586.5	299.774	0.773866	18	13	300.109	0.307955		5.5	7	1	0	0	0	0	O7N1	CHON	13	5	586.5
300.124	755.5	299.789	0.789238	18	17	300.124	0.757753		9.5	4	1	0	0	0	0	O4N1	CHON	17	9	755.5
300.137	913.9	299.802	0.802254	23	15	300.137	0.647771		5.5	3	1	0	0	0	1	O3N1Cl-1	CHONCl-	15	5	913.9
300.146	362.4	299.81	0.810445	22	14	300.145	1.09087		4.5	6	1	0	0	0	0	O6N1	CHON	14	4	362.4
300.182	383.2	299.847	0.846854	26	15	300.182	1.30728		3.5	5	1	0	0	0	0	O5N1	CHON	15	3	383.2
301.048	516.7	300.712	0.712337	14	13	301.048	0.160838		7.5	6	0	0	0	0	1	O6Cl-1	CHOCl-	13	7	516.7
301.064	478.1	300.727	0.72742	14	17	301.064	-0.354011		11.5	3	0	0	0	0	1	O3Cl-1	CHOCl-	17	11	478.1
301.085	11934.4	300.749	0.748766	18	14	301.085	0.443131		6.5	5	0	0	0	0	1	O5Cl-1	CHOCl-	14	6	11934.4
301.1	572.5	300.764	0.763899	18	18	301.1	0.0943876		10.5	2	0	0	0	0	1	O2Cl-1	CHOCl-	18	10	572.5
301.108	2504.1	300.772	0.77195	17	17	301.108	0.0711376		9.5	5	0	0	0	0	0	O5	CHO	17	9	2504.1
301.121	11932.1	300.785	0.785025	22	15	301.121	0.160799		5.5	4	0	0	0	0	1	O4Cl-1	CHOCl-	15	5	11932.1
301.145	9412.8	300.808	0.808309	21	18	301.145	0.120939		8.5	4	0	0	0	0	0	O4	CHO	18	8	9412.8
301.158	6546.7	300.821	0.821385	26	16	301.158	0.210588		4.5	3	0	0	0	0	1	O3Cl-1	CHOCl-	16	4	6546.7
301.181	7212.2	300.845	0.844739	25	19	301.181	0.403147		7.5	3	0	0	0	0	0	O3	CHO	19	7	7212.2
301.217	2120.1	300.881	0.881158	29	20	301.217	0.652088		6.5	2	0	0	0	0	0	O2	CHO	20	6	2120.1
302.043	558.9	301.706	0.706016	13	12	302.044	-1.35934		7.5	6	1	0	0	0	1	O6N1Cl-1	CHONCl-	12	7	558.9
302.08	481.8	301.743	0.742925	17	13	302.08	0.511189		6.5	5	1	0	0	0	1	O5N1Cl-1	CHONCl-	13	6	481.8
302.088	1997.9	301.751	0.750886	16	12	302.088	0.190077		5.5	8	1	0	0	0	0	O8N1	CHON	12	5	1997.9
302.103	518.9	301.766	0.765989	16	16	302.103	-0.256799		9.5	5	1	0	0	0	0	O5N1	CHON	16	9	518.9
302.14	476.3	301.802	0.802288	20	17	302.14	-0.405706		8.5	4	1	0	0	0	0	O4N1	CHON	17	8	476.3
302.161	236.2	301.823	0.823155	24	14	302.161	-1.19996		3.5	6	1	0	0	0	0	O6N1	CHON	14	3	236.2
302.176	388.2	301.839	0.838897	24	18	302.176	0.471315		7.5	3	1	0	0	0	0	O3N1	CHON	18	7	388.2
303.064	3652.2	302.726	0.725806	16	13	303.064	0.390743		6.5	6	0	0	0	0	1	O6Cl-1	CHOCl-	13	6	3652.2
303.066	3911.3	302.728	0.727824	11	19	303.066	-0.176793		14.5	4	0	0	0	0	0	O4	CHO	19	14	3911.3
303.101	20447.7	302.762	0.762195	20	14	303.1	0.539161		5.5	5	0	0	0	0	1	O5Cl-1	CHOCl-	14	5	20447.7
303.116	638.5	302.777	0.777468	20	18	303.116	0.654602		9.5	2	0	0	0	0	1	O2Cl-1	CHOCl-	18	9	638.5
303.124	3115.5	302.785	0.785479	19	17	303.124	0.499532		8.5	5	0	0	0	0	0	O5	CHO	17	8	3115.5
303.137	24378.2	302.799	0.798515	24	15	303.137	0.456626		4.5	4	0	0	0	0	1	O4Cl-1	CHOCl-	15	4	24378.2
303.16	9041.7	302.822	0.821679	23	18	303.16	0.0211773		7.5	4	0	0	0	0	0	O4	CHO	18	7	9041.7
303.173	5704.5	302.835	0.834794	28	16	303.173	0.242172		3.5	3	0	0	0	0	1	O3Cl-1	CHOCl-	16	3	5704.5
303.197	2169.5	302.858	0.858218	27	19	303.197	0.664322		6.5	3	0	0	0	0	0	O3	CHO	19	6	2169.5
303.233	5913	302.894	0.894447	31	20	303.233	0.284996		5.5	2	0	0	0	0	0	O2	CHO	20	5	5913
304.059	769.7	303.72	0.719755	15	12	304.059	-0.232125		6.5	6	1	0	0	0	1	O6N1Cl-1	CHONCl-	12	6	769.7
304.083	585.1	303.743	0.743228	14	15	304.083	0.35326		9.5	6	1	0	0	0	0	O6N1	CHON	15	9	585.1
304.096	420	303.756	0.756394	19	13	304.096	0.737992		5.5	5	1	0	0	0	1	O5N1Cl-1	CHONCl-	13	5	420
304.119	1001.3	303.78	0.779588	18	16	304.119	0.40254		8.5	5	1	0	0	0	0	O5N1	CHON	16	8	1001.3
304.132	1224.6	303.793	0.792773	23	14	304.132	0.852985		4.5	4	1	0	0	0	1	O4N1Cl-1	CHONCl-	14	4	1224.6
304.14	1848.8	303.801	0.800544	22	13	304.14	-0.0906815		3.5	7	1	0	0	0	0	O7N1	CHON	13	3	1848.8
304.155	3124.4	303.816	0.815867	22	17	304.155	0.188785		7.5	4	1	0	0	0	0	O4N1	CHON	17	7	3124.4
304.229	328.6	303.889	0.888806	30	19	304.228	1.01049		5.5	2	1	0	0	0	0	O2N1	CHON	19	5	328.6
305.059	383.3	304.718	0.718069	14	16	305.059	0.289846		10.5	4	0	0	0	0	1	O4Cl-1	CHOCl-	16	10	383.3
305.08	6385.2	304.739	0.739135	18	13	305.08	0.158713		5.5	6	0	0	0	0	1	O6Cl-1	CHOCl-	13	5	6385.2
305.082	399.6	304.741	0.741293	13	19	305.082	0.0538219		13.5	4	0	0	0	0	0	O4	CHO	19	13	399.6
305.095	584.5	304.754	0.754488	18	17	305.095	0.535637		9.5	3	0	0	0	0	1	O3Cl-1	CHOCl-	17	9	584.5
305.103	2788.5	304.762	0.762499	17	16	305.103	0.381576		8.5	6	0	0	0	0	0	O6	CHO	16	8	2788.5
305.116	15490.5	304.776	0.775505	22	14	305.116	0.24063		4.5	5	0	0	0	0	1	O5Cl-1	CHOCl-	14	4	15490.5
305.132	227.9	304.791	0.790787	22	18	305.131	0.388095		8.5	2	0	0	0	0	1	O2Cl-1	CHOCl-	18	8	227.9
305.14	8072.4	304.799	0.798828	21	17	305.139	0.332373		7.5	5	0	0	0	0	0	O5	CHO	17	7	8072.4
305.153	8881.8	304.812	0.811884	26	15	305.153	0.355298		3.5	4	0	0	0	0	1	O4Cl-1	CHOCl-	15	3	8881.8
305.176	26229.1	304.835	0.835188	25	18	305.176	0.381485		6.5	4	0	0	0	0	0	O4	CHO	18	6	26229.1
305.189	16775.7	304.848	0.848243	30	16	305.189	0.404406		2.5	3	0	0	0	0	1	O3Cl-1	CHOCl-	16	2	16775.7
305.212	1248.6	304.871	0.871477	29	19	305.212	0.201237		5.5	3	0	0	0	0	0	O3	CHO	19	5	1248.6
305.225	357.7	304.885	0.884672	34	17	305.225	0.68284		1.5	2	0	0	0	0	1	O2Cl-1	CHOCl-	17	1	357.7
306.075	1681.5	305.733	0.733384	17	12	306.075	0.520853		5.5	6	1	0	0	0	1	O6N1Cl-1	CHONCl-	12	5	1681.5
306.12	1187.9	305.778	0.777814	20	12	306.119	0.612245		3.5	8	1	0	0	0	0	O8N1	CHON	12	3	1187.9
306.135	2477.6	305.793	0.792877	20	16	306.135	0.0405707		7.5	5	1	0	0	0	0	O5N1	CHON	16	7	2477.6
306.184	629.7	305.843	0.842572	29	15	306.184	1.0269		2.5	3	1	0	0	0	1	O3N1Cl-1	CHONCl-	15	2	629.7
306.192	1045.5	305.851	0.850553	28	14	306.192	0.775396		1.5	6	1	0	0	0	0	O6N1	CHON	14	1	1045.5
306.208	1717.3	305.866	0.865616	28	18	306.207	0.203849		5.5	3	1	0	0	0	0	O3N1	CHON	18	5	1717.3
306.22	956.9	305.879	0.878541	33	16	306.221	-0.197831		1.5	2	1	0	0	0	1	O2N1Cl-1	CHONCl-	16	1	956.9
307.074	1264.1	306.731	0.731168	16	16	307.074	-0.689019		9.5	4	0	0	0	0	1	O4Cl-1	CHOCl-	16	9	1264.1
307.095	8713	306.753	0.752574	20	13	307.095	0.287924		4.5	6	0	0	0	0	1	O6Cl-1	CHOCl-	13	4	8713
307.097	194	306.754	0.754273	15	19	307.098	-1.31417		12.5	4	0	0	0	0	0	O4	CHO	19	12	194
307.111	1230.7	306.768	0.767957	20	17	307.111	0.760052		8.5	3	0	0	0	0	1	O3Cl-1	CHOCl-	17	8	1230.7
307.119	6190.6	306.776	0.775788	19	16	307.119	0.0209043		7.5	6	0	0	0	0	0	O6	CHO	16	7	6190.6
307.132	9345.3	306.789	0.788944	24	14	307.132	0.369288		3.5	5	0	0	0	0	1	O5Cl-1	CHOCl-	14	3	9345.3
307.134	416.3	306.791	0.791291	19	20	307.134	0.883719		11.5	3	0	0	0	0	0	O3	CHO	20	11	416.3
307.147	287.2	306.804	0.803937	24	18	307.147	-0.428394		7.5	2	0	0	0	0	1	O2Cl-1	CHOCl-	18	7	287.2
307.155	11437.5	306.812	0.812218	23	17	307.155	0.297635		6.5	5	0	0	0	0	0	O5	CHO	17	6	11437.5
307.168	1755.6	306.825	0.825263	28	15	307.168	0.287856		2.5	4	0	0	0	0	1	O4Cl-1	CHOCl-	15	2	1755.6
307.192	9153.8	306.849	0.848537	27	18	307.191	0.216217		5.5	4	0	0	0	0	0	O4	CHO	18	5	9153.8
307.205	1690.3	306.862	0.861672	32	16	307.205	0.499407		1.5	3	0	0	0	0	1	O3Cl-1	CHOCl-	16	1	1690.3
307.228	4641.2	306.885	0.884917	31	19	307.228	0.330114		4.5	3	0	0	0	0	0	O3	CHO	19	4	4641.2
308.078	807.3	307.734	0.733618	14	14	308.078	0.137693		8.5	7	1	0	0	0	0	O7N1	CHON	14	8	807.3
308.091	506.9	307.747	0.746743	19	12	308.091	0.387614		4.5	6	1	0	0	0	1	O6N1Cl-1	CHONCl-	12	4	506.9
308.092	397.3	307.748	0.748461	14	18	308.093	-1.1444		12.5	4	1	0	0	0	0	O4N1	CHON	18	12	397.3
308.114	1828.7	307.77	0.769907	18	15	308.114	-0.0408287		7.5	6	1	0	0	0	0	O6N1	CHON	15	7	1828.7
308.127	479	307.783	0.783352	23	13	308.127	1.2476		3.5	5	1	0	0	0	1	O5N1Cl-1	CHONCl-	13	3	479
308.135	303.8	307.791	0.791153	22	12	308.135	0.41352		2.5	8	1	0	0	0	0	O8N1	CHON	12	2	303.8
308.15	3316.5	307.806	0.806356	22	16	308.15	0.299919		6.5	5	1	0	0	0	0	O5N1	CHON	16	6	3316.5
308.163	2432.3	307.819	0.819292	27	14	308.163	-0.0667824		2.5	4	1	0	0	0	1	O4N1Cl-1	CHONCl-	14	2	2432.3
308.2	339.2	307.856	0.856051	31	15	308.2	1.27975		1.5	3	1	0	0	0	1	O3N1Cl-1	CHONCl-	15	1	339.2
308.26	383.2	307.915	0.915445	34	19	308.26	0.478234		3.5	2	1	0	0	0	0	O2N1	CHON	19	3	383.2
309.017	3565.5	308.672	0.671679	10	14	309.017	-1.3319		10.5	6	0	0	0	0	1	O6Cl-1	CHOCl-	14	10	3565.5
309.054	331.3	308.709	0.708748	14	15	309.054	1.01413		9.5	5	0	0	0	0	1	O5Cl-1	CHOCl-	15	9	331.3
309.09	2857.4	308.745	0.744907	18	16	309.09	0.415478		8.5	4	0	0	0	0	1	O4Cl-1	CHOCl-	16	8	2857.4
309.111	3153.1	308.766	0.766044	22	13	309.111	0.512502		3.5	6	0	0	0	0	1	O6Cl-1	CHOCl-	13	3	3153.1
309.113	432.4	308.768	0.768041	17	19	309.113	-0.108633		11.5	4	0	0	0	0	0	O4	CHO	19	11	432.4
309.126	1954.7	308.781	0.781267	22	17	309.126	0.463953		7.5	3	0	0	0	0	1	O3Cl-1	CHOCl-	17	7	1954.7
309.134	8460.3	308.789	0.789238	21	16	309.134	0.18251		6.5	6	0	0	0	0	0	O6	CHO	16	6	8460.3
309.147	1271.4	308.802	0.802173	26	14	309.147	-0.183019		2.5	5	0	0	0	0	1	O5Cl-1	CHOCl-	14	2	1271.4
309.15	746.9	308.805	0.804641	21	20	309.15	0.716223		10.5	3	0	0	0	0	0	O3	CHO	20	10	746.9
309.163	437.9	308.817	0.817416	26	18	309.163	-0.166837		6.5	2	0	0	0	0	1	O2Cl-1	CHOCl-	18	6	437.9
309.171	29789.8	308.826	0.825717	25	17	309.171	0.61914		5.5	5	0	0	0	0	0	O5	CHO	17	5	29789.8
309.207	17722.9	308.862	0.861956	29	18	309.207	0.279489		4.5	4	0	0	0	0	0	O4	CHO	18	4	17722.9
309.22	991.2	308.875	0.874912	34	16	309.22	-0.021279		0.5	3	0	0	0	0	1	O3Cl-1	CHOCl-	16	0	991.2
309.244	8249.3	308.898	0.898376	33	19	309.244	0.521984		3.5	3	0	0	0	0	0	O3	CHO	19	3	8249.3
310.057	367.3	309.711	0.710508	12	13	310.057	-0.395347		8.5	8	1	0	0	0	0	O8N1	CHON	13	8	367.3
310.085	393	309.739	0.738936	17	15	310.085	0.0626283		8.5	4	1	0	0	0	1	O4N1Cl-1	CHONCl-	15	8	393
310.093	591	309.747	0.747177	16	14	310.093	0.652772		7.5	7	1	0	0	0	0	O7N1	CHON	14	7	591
310.106	990.9	309.76	0.760102	21	12	310.106	0.256106		3.5	6	1	0	0	0	1	O6N1Cl-1	CHONCl-	12	3	990.9
310.129	2478	309.783	0.783197	20	15	310.13	-0.395254		6.5	6	1	0	0	0	0	O6N1	CHON	15	6	2478
310.166	896.6	309.82	0.820075	24	16	310.166	1.32968		5.5	5	1	0	0	0	0	O5N1	CHON	16	5	896.6
311.032	6695.3	310.685	0.685138	12	14	311.033	-1.13036		9.5	6	0	0	0	0	1	O6Cl-1	CHOCl-	14	9	6695.3
311.069	2610.2	310.722	0.721997	16	15	311.069	0.52535		8.5	5	0	0	0	0	1	O5Cl-1	CHOCl-	15	8	2610.2
311.093	666.2	310.745	0.745161	15	18	311.092	0.100999		11.5	5	0	0	0	0	0	O5	CHO	18	11	666.2
311.106	4299.7	310.758	0.758406	20	16	311.106	0.734221		7.5	4	0	0	0	0	1	O4Cl-1	CHOCl-	16	7	4299.7
311.127	732.6	310.779	0.779443	24	13	311.127	0.509182		2.5	6	0	0	0	0	1	O6Cl-1	CHOCl-	13	2	732.6
311.129	488.2	310.781	0.781451	19	19	311.129	-0.0757882		10.5	4	0	0	0	0	0	O4	CHO	19	10	488.2
311.142	1314.9	310.795	0.794546	24	17	311.142	0.0752714		6.5	3	0	0	0	0	1	O3Cl-1	CHOCl-	17	6	1314.9
311.15	28500.4	310.803	0.802687	23	16	311.15	0.342022		5.5	6	0	0	0	0	0	O6	CHO	16	5	28500.4
311.166	2070.7	310.818	0.81821	23	20	311.165	1.25792		9.5	3	0	0	0	0	0	O3	CHO	20	9	2070.7
311.178	1593.1	310.831	0.830816	28	18	311.178	-0.165757		5.5	2	0	0	0	0	1	O2Cl-1	CHOCl-	18	5	1593.1
311.186	4918.4	310.839	0.838996	27	17	311.186	0.229509		4.5	5	0	0	0	0	0	O5	CHO	17	4	4918.4
311.201	530	310.854	0.85392	27	21	311.202	-0.782708		8.5	2	0	0	0	0	0	O2	CHO	21	8	530
311.223	10924.8	310.875	0.875396	31	18	311.223	0.406205		3.5	4	0	0	0	0	0	O4	CHO	18	3	10924.8
311.259	1745.7	310.911	0.911425	35	19	311.259	-0.605861		2.5	3	0	0	0	0	0	O3	CHO	19	2	1745.7
312.072	1141.4	311.724	0.724037	14	13	312.072	0.0237768		7.5	8	1	0	0	0	0	O8N1	CHON	13	7	1141.4
312.109	438.1	311.761	0.760566	18	14	312.109	0.616516		6.5	7	1	0	0	0	0	O7N1	CHON	14	6	438.1
312.122	446.4	311.773	0.773302	23	12	312.122	-0.386323		2.5	6	1	0	0	0	1	O6N1Cl-1	CHONCl-	12	2	446.4
312.124	2689.8	311.776	0.775879	18	18	312.124	0.856775		10.5	4	1	0	0	0	0	O4N1	CHON	18	10	2689.8
313.048	1049.9	312.699	0.698837	14	14	313.048	-0.164767		8.5	6	0	0	0	0	1	O6Cl-1	CHOCl-	14	8	1049.9
313.085	6861	312.735	0.735357	18	15	313.085	0.394207		7.5	5	0	0	0	0	1	O5Cl-1	CHOCl-	15	7	6861
313.108	1153.4	312.759	0.75879	17	18	313.108	0.83492		10.5	5	0	0	0	0	0	O5	CHO	18	10	1153.4
313.121	7771.9	312.772	0.771716	22	16	313.121	0.442066		6.5	4	0	0	0	0	1	O4Cl-1	CHOCl-	16	6	7771.9
313.144	3107.1	312.795	0.79484	21	19	313.145	-0.107235		9.5	4	0	0	0	0	0	O4	CHO	19	9	3107.1
313.158	2166.2	312.808	0.808175	26	17	313.158	0.809241		5.5	3	0	0	0	0	1	O3Cl-1	CHOCl-	17	5	2166.2
313.181	9817.4	312.831	0.831289	25	20	313.181	0.228047		8.5	3	0	0	0	0	0	O3	CHO	20	8	9817.4
313.202	1026.6	312.852	0.852166	29	17	313.202	-0.506318		3.5	5	0	0	0	0	0	O5	CHO	17	3	1026.6
313.239	8769.3	312.889	0.888785	33	18	313.238	0.371666		2.5	4	0	0	0	0	0	O4	CHO	18	2	8769.3
314.08	633.3	313.729	0.729415	17	14	314.08	0.141429		7.5	5	1	0	0	0	1	O5N1Cl-1	CHONCl-	14	7	633.3
314.117	581.5	313.766	0.765915	21	15	314.116	0.63486		6.5	4	1	0	0	0	1	O4N1Cl-1	CHONCl-	15	6	581.5
314.125	1939.3	313.774	0.774115	20	14	314.125	1.09008		5.5	7	1	0	0	0	0	O7N1	CHON	14	5	1939.3
314.14	252.2	313.789	0.789438	20	18	314.14	1.3606		9.5	4	1	0	0	0	0	O4N1	CHON	18	9	252.2
314.153	773.7	313.802	0.802014	25	16	314.153	-0.145088		5.5	3	1	0	0	0	1	O3N1Cl-1	CHONCl-	16	5	773.7
314.161	419.2	313.81	0.810105	24	15	314.161	-0.0400429		4.5	6	1	0	0	0	0	O6N1	CHON	15	4	419.2
314.176	263.6	313.826	0.825628	24	19	314.176	0.867093		8.5	3	1	0	0	0	0	O3N1	CHON	19	8	263.6
314.226	1009.6	313.875	0.874953	33	18	314.226	0.650552		3.5	1	1	0	0	0	1	O1N1Cl-1	CHONCl-	18	3	1009.6
315.064	1966.1	314.712	0.712157	16	14	315.064	-0.417629		7.5	6	0	0	0	0	1	O6Cl-1	CHOCl-	14	7	1966.1
315.1	8768.8	314.749	0.748556	20	15	315.1	-0.243033		6.5	5	0	0	0	0	1	O5Cl-1	CHOCl-	15	6	8768.8
315.124	2482.9	314.772	0.77199	19	18	315.124	0.194908		9.5	5	0	0	0	0	0	O5	CHO	18	9	2482.9
315.137	11326.9	314.785	0.784995	24	16	315.137	0.0584511		5.5	4	0	0	0	0	1	O4Cl-1	CHOCl-	16	5	11326.9
315.16	4945.7	314.808	0.808199	23	19	315.16	-0.233468		8.5	4	0	0	0	0	0	O4	CHO	19	8	4945.7
315.173	1992.7	314.821	0.821295	28	17	315.173	-0.0843343		4.5	3	0	0	0	0	1	O3Cl-1	CHOCl-	17	4	1992.7
315.197	8120.9	314.845	0.844669	27	20	315.197	0.163137		7.5	3	0	0	0	0	0	O3	CHO	20	7	8120.9
315.233	624.5	314.881	0.881038	31	21	315.233	0.242424		6.5	2	0	0	0	0	0	O2	CHO	21	6	624.5
315.254	20125.7	314.902	0.902064	35	18	315.254	-0.0113556		1.5	4	0	0	0	0	0	O4	CHO	18	1	20125.7
316.059	1341.6	315.707	0.706555	15	13	316.059	0.40948		7.5	6	1	0	0	0	1	O6N1Cl-1	CHONCl-	13	7	1341.6
316.083	525.5	315.73	0.729899	14	16	316.083	0.561309		10.5	6	1	0	0	0	0	O6N1	CHON	16	10	525.5
316.096	1942.2	315.743	0.742964	19	14	316.096	0.615067		6.5	5	1	0	0	0	1	O5N1Cl-1	CHONCl-	14	6	1942.2
316.104	502.6	315.751	0.750976	18	13	316.104	0.466366		5.5	8	1	0	0	0	0	O8N1	CHON	13	5	502.6
316.132	1955.9	315.779	0.779144	23	15	316.132	0.0930627		5.5	4	1	0	0	0	1	O4N1Cl-1	CHONCl-	15	5	1955.9
316.14	4450.6	315.787	0.787085	22	14	316.14	-0.277029		4.5	7	1	0	0	0	0	O7N1	CHON	14	4	4450.6
316.155	600.2	315.802	0.802468	22	18	316.155	0.18162		8.5	4	1	0	0	0	0	O4N1	CHON	18	8	600.2
316.192	641.7	315.839	0.838707	26	19	316.192	-0.150478		7.5	3	1	0	0	0	0	O3N1	CHON	19	7	641.7
316.241	32279.2	315.888	0.888182	35	18	316.241	0.108841		2.5	1	1	0	0	0	1	O1N1Cl-1	CHONCl-	18	2	32279.2
317.058	1256.6	316.704	0.70428	14	17	317.059	-0.95118		11.5	4	0	0	0	0	1	O4Cl-1	CHOCl-	17	11	1256.6
317.08	7584.8	316.726	0.725716	18	14	317.08	0.0896308		6.5	6	0	0	0	0	1	O6Cl-1	CHOCl-	14	6	7584.8
317.082	7629.8	316.728	0.727784	13	20	317.082	-0.295128		14.5	4	0	0	0	0	0	O4	CHO	20	14	7629.8
317.095	374.1	316.741	0.740779	18	18	317.095	-0.462259		10.5	3	0	0	0	0	1	O3Cl-1	CHOCl-	18	10	374.1
317.103	1104.7	316.749	0.74917	17	17	317.103	0.587885		9.5	6	0	0	0	0	0	O6	CHO	17	9	1104.7
317.116	16587.1	316.762	0.762065	22	15	317.116	0.105388		5.5	5	0	0	0	0	1	O5Cl-1	CHOCl-	15	5	16587.1
317.14	33430.6	316.785	0.785409	21	18	317.139	0.256733		8.5	5	0	0	0	0	0	O5	CHO	18	8	33430.6
317.153	15540.1	316.798	0.798425	26	16	317.153	0.152671		4.5	4	0	0	0	0	1	O4Cl-1	CHOCl-	16	4	15540.1
317.176	154141	316.822	0.821749	25	19	317.176	0.240939		7.5	4	0	0	0	0	0	O4	CHO	19	7	154141
317.189	7302.2	316.835	0.834714	30	17	317.189	-0.0207444		3.5	3	0	0	0	0	1	O3Cl-1	CHOCl-	17	3	7302.2
317.212	2537	316.858	0.857818	29	20	317.212	-0.626016		6.5	3	0	0	0	0	0	O3	CHO	20	6	2537
317.225	3408.8	316.871	0.871003	34	18	317.225	-0.19412		2.5	2	0	0	0	0	1	O2Cl-1	CHOCl-	18	2	3408.8
317.249	4180.7	316.894	0.894357	33	21	317.249	-0.0112842		5.5	2	0	0	0	0	0	O2	CHO	21	5	4180.7
318.075	760.7	317.72	0.719855	17	13	318.075	0.0924942		6.5	6	1	0	0	0	1	O6N1Cl-1	CHONCl-	13	6	760.7
318.098	435.4	317.743	0.743238	16	16	318.098	0.369131		9.5	6	1	0	0	0	0	O6N1	CHON	16	9	435.4
318.111	733	317.756	0.756154	21	14	318.111	-0.0489762		5.5	5	1	0	0	0	1	O5N1Cl-1	CHONCl-	14	5	733
318.12	1402.9	317.764	0.764475	20	13	318.119	0.777758		4.5	8	1	0	0	0	0	O8N1	CHON	13	4	1402.9
318.134	954	317.779	0.779248	20	17	318.135	-0.683924		8.5	5	1	0	0	0	0	O5N1	CHON	17	8	954
318.148	900.4	317.793	0.792503	25	15	318.148	-0.0332547		4.5	4	1	0	0	0	1	O4N1Cl-1	CHONCl-	15	4	900.4
318.156	1502.2	317.801	0.800824	24	14	318.156	0.793385		3.5	7	1	0	0	0	0	O7N1	CHON	14	3	1502.2
318.171	885.2	317.816	0.815897	24	18	318.171	0.274758		7.5	4	1	0	0	0	0	O4N1	CHON	18	7	885.2
318.184	514.5	317.829	0.829172	29	16	318.184	0.98817		3.5	3	1	0	0	0	1	O3N1Cl-1	CHONCl-	16	3	514.5
318.207	397.2	317.852	0.851827	28	19	318.207	-1.02945		6.5	3	1	0	0	0	0	O3N1	CHON	19	6	397.2
318.257	1242.6	317.902	0.901651	37	18	318.257	0.3281		1.5	1	1	0	0	0	1	O1N1Cl-1	CHONCl-	18	1	1242.6
319.095	10938.7	318.739	0.739135	20	14	319.095	0.151742		5.5	6	0	0	0	0	1	O6Cl-1	CHOCl-	14	5	10938.7
319.11	500.6	318.754	0.753959	20	18	319.111	-1.14875		9.5	3	0	0	0	0	1	O3Cl-1	CHOCl-	18	9	500.6
319.119	1066.9	318.762	0.762459	19	17	319.119	0.239472		8.5	6	0	0	0	0	0	O6	CHO	17	8	1066.9
319.132	21697.6	318.775	0.775455	24	15	319.132	0.0733869		4.5	5	0	0	0	0	1	O5Cl-1	CHOCl-	15	4	21697.6
319.155	8701	318.799	0.798699	23	18	319.155	-0.0895486		7.5	5	0	0	0	0	0	O5	CHO	18	7	8701
319.168	9974	318.812	0.811834	28	16	319.168	0.183039		3.5	4	0	0	0	0	1	O4Cl-1	CHOCl-	16	3	9974
319.192	4506.8	318.835	0.835128	27	19	319.191	0.176759		6.5	4	0	0	0	0	0	O4	CHO	19	6	4506.8
319.205	5256.8	318.848	0.848163	32	17	319.205	0.136026		2.5	3	0	0	0	0	1	O3Cl-1	CHOCl-	17	2	5256.8
319.228	3359.8	318.871	0.871357	31	20	319.228	-0.183505		5.5	3	0	0	0	0	0	O3	CHO	20	5	3359.8
319.241	8015.6	318.884	0.884453	36	18	319.241	-0.0362732		1.5	2	0	0	0	0	1	O2Cl-1	CHOCl-	18	1	8015.6
320.091	2786	319.733	0.733234	19	13	320.091	0.0294295		5.5	6	1	0	0	0	1	O6N1Cl-1	CHONCl-	13	5	2786
320.114	618.4	319.756	0.756178	18	16	320.114	-1.07018		8.5	6	1	0	0	0	0	O6N1	CHON	16	8	618.4
320.127	375	319.77	0.769633	23	14	320.127	0.201233		4.5	5	1	0	0	0	1	O5N1Cl-1	CHONCl-	14	4	375
320.135	1791.6	319.778	0.777724	22	13	320.135	0.304309		3.5	8	1	0	0	0	0	O8N1	CHON	13	3	1791.6
320.15	423.4	319.793	0.792787	22	17	320.15	-0.242323		7.5	5	1	0	0	0	0	O5N1	CHON	17	7	423.4
320.164	475	319.806	0.806132	27	15	320.163	0.685338		3.5	4	1	0	0	0	1	O4N1Cl-1	CHONCl-	15	3	475
320.187	530.3	319.829	0.829356	26	18	320.187	0.460419		6.5	4	1	0	0	0	0	O4N1	CHON	18	6	530.3
321.053	1401.7	320.695	0.694919	14	16	321.054	-0.363117		10.5	5	0	0	0	0	1	O5Cl-1	CHOCl-	16	10	1401.7
321.09	1696.5	320.731	0.731418	18	17	321.09	0.119655		9.5	4	0	0	0	0	1	O4Cl-1	CHOCl-	17	9	1696.5
321.111	9823.1	320.753	0.752614	22	14	321.111	0.399924		4.5	6	0	0	0	0	1	O6Cl-1	CHOCl-	14	4	9823.1
321.126	1094.7	320.768	0.767827	22	18	321.126	0.322054		8.5	3	0	0	0	0	1	O3Cl-1	CHOCl-	18	8	1094.7
321.134	4287.8	320.776	0.775709	21	17	321.134	-0.229125		7.5	6	0	0	0	0	0	O6	CHO	17	7	4287.8
321.147	9434	320.789	0.788864	26	15	321.147	0.104065		3.5	5	0	0	0	0	1	O5Cl-1	CHOCl-	15	3	9434
321.162	452.6	320.804	0.803667	26	19	321.163	-1.25039		7.5	2	0	0	0	0	1	O2Cl-1	CHOCl-	19	7	452.6
321.171	5500.8	320.812	0.812058	25	18	321.171	-0.213531		6.5	5	0	0	0	0	0	O5	CHO	18	6	5500.8
321.184	3200.1	320.825	0.825273	30	16	321.184	0.306429		2.5	4	0	0	0	0	1	O4Cl-1	CHOCl-	16	2	3200.1
321.207	3915.4	320.849	0.848507	29	19	321.207	0.113385		5.5	4	0	0	0	0	0	O4	CHO	19	5	3915.4
321.22	1765.8	320.862	0.861742	34	17	321.22	0.695536		1.5	3	0	0	0	0	1	O3Cl-1	CHOCl-	17	1	1765.8
321.244	681.5	320.885	0.884976	33	20	321.244	0.502485		4.5	3	0	0	0	0	0	O3	CHO	20	4	681.5
321.257	393.8	320.898	0.898082	38	18	321.257	0.679893		0.5	2	0	0	0	0	1	O2Cl-1	CHOCl-	18	0	393.8
322.057	518.7	321.697	0.696969	12	14	322.057	-0.815322		9.5	8	1	0	0	0	0	O8N1	CHON	14	9	518.7
322.085	483.5	321.726	0.725836	17	16	322.085	0.991726		9.5	4	1	0	0	0	1	O4N1Cl-1	CHONCl-	16	9	483.5
322.106	3409.1	321.747	0.746563	21	13	322.106	-0.188074		4.5	6	1	0	0	0	1	O6N1Cl-1	CHONCl-	13	4	3409.1
322.13	1537.6	321.77	0.769987	20	16	322.13	0.209295		7.5	6	1	0	0	0	0	O6N1	CHON	16	7	1537.6
322.143	572.7	321.783	0.782913	25	14	322.143	-0.172532		3.5	5	1	0	0	0	1	O5N1Cl-1	CHONCl-	14	3	572.7
322.166	473.8	321.806	0.806287	24	17	322.166	0.0695918		6.5	5	1	0	0	0	0	O5N1	CHON	17	6	473.8
322.179	557.9	321.819	0.819082	29	15	322.179	-0.715689		2.5	4	1	0	0	0	1	O4N1Cl-1	CHONCl-	15	2	557.9
322.187	372.1	321.827	0.827163	28	14	322.187	-0.644284		1.5	7	1	0	0	0	0	O7N1	CHON	14	1	372.1
322.202	525.4	321.842	0.842466	28	18	322.202	-0.442517		5.5	4	1	0	0	0	0	O4N1	CHON	18	5	525.4
322.216	6478.9	321.856	0.855711	33	16	322.215	0.168894		1.5	3	1	0	0	0	1	O3N1Cl-1	CHONCl-	16	1	6478.9
322.275	422.8	321.915	0.915205	36	20	322.275	-0.28727		3.5	2	1	0	0	0	0	O2N1	CHON	20	3	422.8
323.069	1355.8	322.709	0.708618	16	16	323.069	0.567742		9.5	5	0	0	0	0	1	O5Cl-1	CHOCl-	16	9	1355.8
323.093	377.4	322.732	0.731742	15	19	323.092	0.0353462		12.5	5	0	0	0	0	0	O5	CHO	19	12	377.4
323.127	3351.7	322.766	0.765934	24	14	323.127	0.149849		3.5	6	0	0	0	0	1	O6Cl-1	CHOCl-	14	3	3351.7
323.142	4103.5	322.781	0.781127	24	18	323.142	0.0105839		7.5	3	0	0	0	0	1	O3Cl-1	CHOCl-	18	7	4103.5
323.15	6884.9	322.789	0.789218	23	17	323.15	0.112703		6.5	6	0	0	0	0	0	O6	CHO	17	6	6884.9
323.163	1473.4	322.802	0.802183	28	15	323.163	-0.144137		2.5	5	0	0	0	0	1	O5Cl-1	CHOCl-	15	2	1473.4
323.187	7243.2	322.826	0.825657	27	18	323.186	0.406639		5.5	5	0	0	0	0	0	O5	CHO	18	5	7243.2
323.199	670	322.839	0.838603	32	16	323.199	0.0879336		1.5	4	0	0	0	0	1	O4Cl-1	CHOCl-	16	1	670
323.223	11682.7	322.862	0.861897	31	19	323.223	0.0817396		4.5	4	0	0	0	0	0	O4	CHO	19	4	11682.7
323.259	12645.9	322.898	0.898296	35	20	323.259	0.251873		3.5	3	0	0	0	0	0	O3	CHO	20	3	12645.9
323.296	388.3	322.935	0.934625	39	21	323.296	0.205447		2.5	2	0	0	0	0	0	O2	CHO	21	2	388.3
324.109	1295.3	323.747	0.747067	18	15	324.109	0.285151		7.5	7	1	0	0	0	0	O7N1	CHON	15	7	1295.3
324.122	2524.4	323.76	0.760242	23	13	324.122	0.676968		3.5	6	1	0	0	0	1	O6N1Cl-1	CHONCl-	13	3	2524.4
324.145	2004	323.784	0.783516	22	16	324.145	0.609048		6.5	6	1	0	0	0	0	O6N1	CHON	16	6	2004
324.166	951.2	323.804	0.804183	26	13	324.166	-0.748319		1.5	8	1	0	0	0	0	O8N1	CHON	13	1	951.2
324.182	1091.3	323.82	0.819606	26	17	324.182	-0.177616		5.5	5	1	0	0	0	0	O5N1	CHON	17	5	1091.3
324.218	527.9	323.856	0.855935	30	18	324.218	-0.223861		4.5	4	1	0	0	0	0	O4N1	CHON	18	4	527.9
324.218	559.3	323.856	0.856215	30	18	324.218	0.639755		4.5	4	1	0	0	0	0	O4N1	CHON	18	4	559.3
325.048	5169.7	324.685	0.685029	14	15	325.048	-1.42003		9.5	6	0	0	0	0	1	O6Cl-1	CHOCl-	15	9	5169.7
325.085	4932.5	324.722	0.721957	18	16	325.085	0.379655		8.5	5	0	0	0	0	1	O5Cl-1	CHOCl-	16	8	4932.5
325.108	450	324.745	0.745431	17	19	325.108	0.927138		11.5	5	0	0	0	0	0	O5	CHO	19	11	450
325.121	5211.6	324.758	0.758207	22	17	325.121	0.0874139		7.5	4	0	0	0	0	1	O4Cl-1	CHOCl-	17	7	5211.6
325.142	915.9	324.779	0.779243	26	14	325.142	-0.127882		2.5	6	0	0	0	0	1	O6Cl-1	CHOCl-	14	2	915.9
325.145	4938.2	324.782	0.781541	21	20	325.145	0.204279		10.5	4	0	0	0	0	0	O4	CHO	20	10	4938.2
325.158	990	324.795	0.794756	26	18	325.158	0.717868		6.5	3	0	0	0	0	1	O3Cl-1	CHOCl-	18	6	990
325.166	6099.4	324.803	0.802697	25	17	325.166	0.358033		5.5	6	0	0	0	0	0	O6	CHO	17	5	6099.4
325.179	628.6	324.816	0.815772	30	15	325.179	0.44105		1.5	5	0	0	0	0	1	O5Cl-1	CHOCl-	15	1	628.6
325.181	1887.5	324.818	0.81792	25	21	325.181	0.311888		9.5	3	0	0	0	0	0	O3	CHO	21	9	1887.5
325.202	5776.6	324.839	0.838966	29	18	325.202	0.127367		4.5	5	0	0	0	0	0	O5	CHO	18	4	5776.6
325.218	809.7	324.854	0.854499	29	22	325.217	1.03445		8.5	2	0	0	0	0	0	O2	CHO	22	8	809.7
325.238	3628.7	324.875	0.875216	33	19	325.238	-0.16474		3.5	4	0	0	0	0	0	O4	CHO	19	3	3628.7
325.275	1367.7	324.912	0.911905	37	20	325.275	0.89592		2.5	3	0	0	0	0	0	O3	CHO	20	2	1367.7
326.08	446.3	325.716	0.715966	17	15	326.08	-0.0171121		8.5	5	1	0	0	0	1	O5N1Cl-1	CHONCl-	15	8	446.3
326.088	387.4	325.724	0.724077	16	14	326.088	0.145421		7.5	8	1	0	0	0	0	O8N1	CHON	14	7	387.4
326.125	1499.9	325.761	0.760796	20	15	326.125	1.29527		6.5	7	1	0	0	0	0	O7N1	CHON	15	6	1499.9
326.138	530.1	325.774	0.773761	25	13	326.138	1.04073		2.5	6	1	0	0	0	1	O6N1Cl-1	CHONCl-	13	2	530.1
326.14	1301.8	325.776	0.775869	20	19	326.14	0.789294		10.5	4	1	0	0	0	0	O4N1	CHON	19	10	1301.8
326.176	430.4	325.812	0.812149	24	20	326.176	0.589927		9.5	3	1	0	0	0	0	O3N1	CHON	20	9	430.4
326.197	486.1	325.833	0.832985	28	17	326.197	-0.237831		4.5	5	1	0	0	0	0	O5N1	CHON	17	4	486.1
327.064	391.7	326.699	0.698907	16	15	327.064	0.0563195		8.5	6	0	0	0	0	1	O6Cl-1	CHOCl-	15	8	391.7
327.101	17388.3	326.735	0.735357	20	16	327.1	0.377316		7.5	5	0	0	0	0	1	O5Cl-1	CHOCl-	16	7	17388.3
327.124	1327.4	326.759	0.75884	19	19	327.124	0.951995		10.5	5	0	0	0	0	0	O5	CHO	19	10	1327.4
327.137	9439.1	326.772	0.771756	24	17	327.137	0.545399		6.5	4	0	0	0	0	1	O4Cl-1	CHOCl-	17	6	9439.1
327.158	3213.1	326.793	0.793052	28	14	327.158	1.12612		1.5	6	0	0	0	0	1	O6Cl-1	CHOCl-	14	1	3213.1
327.16	3832.3	326.795	0.79491	23	20	327.16	0.111322		9.5	4	0	0	0	0	0	O4	CHO	20	9	3832.3
327.173	2949.9	326.808	0.808145	28	18	327.173	0.68288		5.5	3	0	0	0	0	1	O3Cl-1	CHOCl-	18	5	2949.9
327.181	914	326.816	0.815956	27	17	327.181	-0.0720698		4.5	6	0	0	0	0	0	O6	CHO	17	4	914
327.197	1262.4	326.831	0.831439	27	21	327.197	0.676719		8.5	3	0	0	0	0	0	O3	CHO	21	8	1262.4
327.218	1833.7	326.853	0.852745	31	18	327.218	1.28789		3.5	5	0	0	0	0	0	O5	CHO	18	3	1833.7
327.233	3183.3	326.868	0.867828	31	22	327.233	0.81416		7.5	2	0	0	0	0	0	O2	CHO	22	7	3183.3
327.254	822.3	326.889	0.888945	35	19	327.254	0.844665		2.5	4	0	0	0	0	0	O4	CHO	19	2	822.3
327.291	2232.3	326.925	0.925154	39	20	327.29	0.432094		1.5	3	0	0	0	0	0	O3	CHO	20	1	2232.3
328.06	391.2	327.693	0.693266	15	14	328.059	0.729807		8.5	6	1	0	0	0	1	O6N1Cl-1	CHONCl-	14	8	391.2
328.104	1498.3	327.738	0.737596	18	14	328.104	0.510266		6.5	8	1	0	0	0	0	O8N1	CHON	14	6	1498.3
328.14	1586.5	327.774	0.773636	22	15	328.14	-0.419272		5.5	7	1	0	0	0	0	O7N1	CHON	15	5	1586.5
328.154	466.9	327.787	0.787231	27	13	328.153	1.24765		1.5	6	1	0	0	0	1	O6N1Cl-1	CHONCl-	13	1	466.9
328.156	555.9	327.789	0.789448	22	19	328.155	1.33297		9.5	4	1	0	0	0	0	O4N1	CHON	19	9	555.9
328.168	765.8	327.802	0.801994	27	17	328.168	-0.199836		5.5	3	1	0	0	0	1	O3N1Cl-1	CHONCl-	17	5	765.8
328.205	385	327.838	0.838413	31	18	328.205	0.0287019		4.5	2	1	0	0	0	1	O2N1Cl-1	CHONCl-	18	4	385
329.08	7795.2	328.712	0.712396	18	15	329.08	0.329465		7.5	6	0	0	0	0	1	O6Cl-1	CHOCl-	15	7	7795.2
329.095	429.4	328.727	0.72726	18	19	329.095	-0.810039		11.5	3	0	0	0	0	1	O3Cl-1	CHOCl-	19	11	429.4
329.116	32393.5	328.749	0.748736	22	16	329.116	0.314236		6.5	5	0	0	0	0	1	O5Cl-1	CHOCl-	16	6	32393.5
329.14	2051	328.772	0.772369	21	19	329.139	1.34113		9.5	5	0	0	0	0	0	O5	CHO	19	9	2051
329.153	70112.8	328.785	0.785125	26	17	329.153	0.450916		5.5	4	0	0	0	0	1	O4Cl-1	CHOCl-	17	5	70112.8
329.176	15664.5	328.808	0.808339	25	20	329.176	0.201777		8.5	4	0	0	0	0	0	O4	CHO	20	8	15664.5
329.189	7641.5	328.822	0.821515	30	18	329.189	0.587566		4.5	3	0	0	0	0	1	O3Cl-1	CHOCl-	18	4	7641.5
329.212	2144.3	328.845	0.844789	29	21	329.212	0.520698		7.5	3	0	0	0	0	0	O3	CHO	21	7	2144.3
329.225	928.1	328.858	0.857714	34	19	329.225	0.147073		3.5	2	0	0	0	0	1	O2Cl-1	CHOCl-	19	3	928.1
329.233	2705.3	328.866	0.865825	33	18	329.233	0.308049		2.5	5	0	0	0	0	0	O5	CHO	18	2	2705.3
329.249	425	328.881	0.880958	33	22	329.249	-0.0108729		6.5	2	0	0	0	0	0	O2	CHO	22	6	425
330.062	346.9	329.694	0.69352	12	16	330.062	0.431495		11.5	7	1	0	0	0	0	O7N1	CHON	16	11	346.9
330.075	1848.3	329.706	0.706465	17	14	330.075	0.119428		7.5	6	1	0	0	0	1	O6N1Cl-1	CHONCl-	14	7	1848.3
330.098	450.1	329.73	0.729669	16	17	330.098	-0.159286		10.5	6	1	0	0	0	0	O6N1	CHON	17	10	450.1
330.12	4311.2	329.751	0.751005	20	14	330.119	0.537442		5.5	8	1	0	0	0	0	O8N1	CHON	14	5	4311.2
330.135	901.7	329.766	0.766089	20	18	330.135	0.067912		9.5	5	1	0	0	0	0	O5N1	CHON	18	9	901.7
330.148	364.8	329.78	0.779544	25	16	330.148	1.30069		5.5	4	1	0	0	0	1	O4N1Cl-1	CHONCl-	16	5	364.8
330.156	8303.7	329.787	0.787375	24	15	330.156	0.613105		4.5	7	1	0	0	0	0	O7N1	CHON	15	4	8303.7
330.171	566.8	329.803	0.802608	24	19	330.171	0.597933		8.5	4	1	0	0	0	0	O4N1	CHON	19	8	566.8
330.192	365.8	329.823	0.823325	28	16	330.192	-0.583236		3.5	6	1	0	0	0	0	O6N1	CHON	16	3	365.8
330.208	428.3	329.839	0.838857	28	20	330.207	0.310169		7.5	3	1	0	0	0	0	O3N1	CHON	20	7	428.3
330.221	43831.9	329.852	0.851933	33	18	330.221	0.39192		3.5	2	1	0	0	0	1	O2N1Cl-1	CHONCl-	18	3	43831.9
331.095	9238.7	330.726	0.725746	20	15	331.095	0.176445		6.5	6	0	0	0	0	1	O6Cl-1	CHOCl-	15	6	9238.7
331.097	2921.4	330.728	0.727624	15	21	331.098	-0.765877		14.5	4	0	0	0	0	0	O4	CHO	21	14	2921.4
331.111	1070.2	330.741	0.740929	20	19	331.111	0.0103292		10.5	3	0	0	0	0	1	O3Cl-1	CHOCl-	19	10	1070.2
331.119	1346.5	330.749	0.74921	19	18	331.119	0.683803		9.5	6	0	0	0	0	0	O6	CHO	18	9	1346.5
331.132	31748.5	330.762	0.762145	24	16	331.132	0.342523		5.5	5	0	0	0	0	1	O5Cl-1	CHOCl-	16	5	31748.5
331.155	5119.7	330.786	0.785579	23	19	331.155	0.759222		8.5	5	0	0	0	0	0	O5	CHO	19	8	5119.7
331.168	11361.1	330.798	0.798485	28	17	331.168	0.327387		4.5	4	0	0	0	0	1	O4Cl-1	CHOCl-	17	4	11361.1
331.192	8942.2	330.822	0.821719	27	20	331.191	0.140161		7.5	4	0	0	0	0	0	O4	CHO	20	7	8942.2
331.205	14980.1	330.835	0.834834	32	18	331.205	0.342447		3.5	3	0	0	0	0	1	O3Cl-1	CHOCl-	18	3	14980.1
331.228	1396.1	330.858	0.858258	31	21	331.228	0.728864		6.5	3	0	0	0	0	0	O3	CHO	21	6	1396.1
331.241	475.1	330.871	0.870834	36	19	331.241	-0.699128		2.5	2	0	0	0	0	1	O2Cl-1	CHOCl-	19	2	475.1
331.241	460	330.871	0.871493	36	19	331.241	1.29338		2.5	2	0	0	0	0	1	O2Cl-1	CHOCl-	19	2	460
331.264	483.5	330.894	0.894337	35	22	331.264	-0.0711815		5.5	2	0	0	0	0	0	O2	CHO	22	5	483.5
331.285	211.7	330.915	0.915364	39	19	331.285	-0.312661		0.5	4	0	0	0	0	0	O4	CHO	19	0	211.7
332.091	2205.1	331.72	0.719805	19	14	332.091	-0.0619707		6.5	6	1	0	0	0	1	O6N1Cl-1	CHONCl-	14	6	2205.1
332.114	1639.8	331.743	0.743378	18	17	332.114	0.775096		9.5	6	1	0	0	0	0	O6N1	CHON	17	9	1639.8
332.127	790.9	331.756	0.756314	23	15	332.127	0.434834		5.5	5	1	0	0	0	1	O5N1Cl-1	CHONCl-	15	5	790.9
332.135	3988.9	331.764	0.764305	22	14	332.135	0.233098		4.5	8	1	0	0	0	0	O8N1	CHON	14	4	3988.9
332.15	348	331.779	0.779378	22	18	332.15	-0.263675		8.5	5	1	0	0	0	0	O5N1	CHON	18	8	348
332.172	2162.9	331.801	0.801054	26	15	332.171	1.45232		3.5	7	1	0	0	0	0	O7N1	CHON	15	3	2162.9
332.2	450.7	331.829	0.829192	31	17	332.2	1.00668		3.5	3	1	0	0	0	1	O3N1Cl-1	CHONCl-	17	3	450.7
332.208	1427.9	331.837	0.837074	30	16	332.208	0.47386		2.5	6	1	0	0	0	0	O6N1	CHON	16	2	1427.9
332.223	378	331.852	0.851867	30	20	332.223	-0.865623		6.5	3	1	0	0	0	0	O3N1	CHON	20	6	378
332.236	55042.8	331.865	0.865372	35	18	332.236	0.509939		2.5	2	1	0	0	0	1	O2N1Cl-1	CHONCl-	18	2	55042.8
333.111	16667	332.739	0.739195	22	15	333.111	0.325477		5.5	6	0	0	0	0	1	O6Cl-1	CHOCl-	15	5	16667
333.126	2613.1	332.754	0.754288	22	19	333.126	-0.109808		9.5	3	0	0	0	0	1	O3Cl-1	CHOCl-	19	9	2613.1
333.134	3442.4	332.762	0.762449	21	18	333.134	0.199379		8.5	6	0	0	0	0	0	O6	CHO	18	8	3442.4
333.148	16121.9	332.776	0.775594	26	16	333.147	0.490534		4.5	5	0	0	0	0	1	O5Cl-1	CHOCl-	16	4	16121.9
333.163	1179.6	332.791	0.790728	26	20	333.163	0.17535		8.5	2	0	0	0	0	1	O2Cl-1	CHOCl-	20	8	1179.6
333.171	4065.7	332.799	0.798808	25	19	333.171	0.244379		7.5	5	0	0	0	0	0	O5	CHO	19	7	4065.7
333.184	8612.2	332.812	0.811874	30	17	333.184	0.295393		3.5	4	0	0	0	0	1	O4Cl-1	CHOCl-	17	3	8612.2
333.207	5025.6	332.835	0.835278	29	20	333.207	0.619495		6.5	4	0	0	0	0	0	O4	CHO	20	6	5025.6
333.22	51870.3	332.848	0.848313	34	18	333.22	0.580457		2.5	3	0	0	0	0	1	O3Cl-1	CHOCl-	18	2	51870.3
333.243	332	332.871	0.871008	33	21	333.244	-1.22607		5.5	3	0	0	0	0	0	O3	CHO	21	5	332
334.106	4433.6	333.733	0.733364	21	14	334.106	0.417293		5.5	6	1	0	0	0	1	O6N1Cl-1	CHONCl-	14	5	4433.6
334.143	1938.4	333.77	0.769673	25	15	334.143	0.312502		4.5	5	1	0	0	0	1	O5N1Cl-1	CHONCl-	15	4	1938.4
334.166	6152.2	333.793	0.792897	24	18	334.166	0.0970179		7.5	5	1	0	0	0	0	O5N1	CHON	18	7	6152.2
334.187	966.4	333.814	0.813764	28	15	334.187	-0.621149		2.5	7	1	0	0	0	0	O7N1	CHON	15	2	966.4
334.203	902.9	333.83	0.829526	28	19	334.202	0.949784		6.5	4	1	0	0	0	0	O4N1	CHON	19	6	902.9
334.224	7075.7	333.851	0.850593	32	16	334.224	0.830044		1.5	6	1	0	0	0	0	O6N1	CHON	16	1	7075.7
334.252	2665.4	333.879	0.878681	37	18	334.252	0.237606		1.5	2	1	0	0	0	1	O2N1Cl-1	CHONCl-	18	1	2665.4
334.276	442	333.902	0.902375	36	21	334.275	1.42822		4.5	2	1	0	0	0	0	O2N1	CHON	21	4	442
335.069	1005.9	334.695	0.694859	16	17	335.069	-0.526995		10.5	5	0	0	0	0	1	O5Cl-1	CHOCl-	17	10	1005.9
335.106	1362.6	334.731	0.731468	20	18	335.106	0.263857		9.5	4	0	0	0	0	1	O4Cl-1	CHOCl-	18	9	1362.6
335.127	17140.9	334.753	0.752684	24	15	335.127	0.592075		4.5	6	0	0	0	0	1	O6Cl-1	CHOCl-	15	4	17140.9
335.129	320.3	334.755	0.754792	19	21	335.129	0.347389		12.5	4	0	0	0	0	0	O4	CHO	21	12	320.3
335.142	1114.1	334.768	0.768207	24	19	335.142	1.44243		8.5	3	0	0	0	0	1	O3Cl-1	CHOCl-	19	8	1114.1
335.15	2443.1	334.776	0.776038	23	18	335.15	0.765091		7.5	6	0	0	0	0	0	O6	CHO	18	7	2443.1
335.163	5678.5	334.789	0.788854	28	16	335.163	0.0698767		3.5	5	0	0	0	0	1	O5Cl-1	CHOCl-	16	3	5678.5
335.178	9334.7	334.804	0.804167	28	20	335.178	0.293635		7.5	2	0	0	0	0	1	O2Cl-1	CHOCl-	20	7	9334.7
335.187	5743.6	334.812	0.812228	27	19	335.186	0.302578		6.5	5	0	0	0	0	0	O5	CHO	19	6	5743.6
335.2	2505.6	334.825	0.825303	32	17	335.199	0.383115		2.5	4	0	0	0	0	1	O4Cl-1	CHOCl-	17	2	2505.6
335.223	4635.3	334.849	0.848637	31	20	335.223	0.496446		5.5	4	0	0	0	0	0	O4	CHO	20	5	4635.3
335.236	4032.3	334.862	0.861702	36	18	335.236	0.547137		1.5	3	0	0	0	0	1	O3Cl-1	CHOCl-	18	1	4032.3
335.259	1593.6	334.885	0.885076	35	21	335.259	0.779755		4.5	3	0	0	0	0	0	O3	CHO	21	4	1593.6
336.028	388.7	335.653	0.653018	11	15	336.028	0.563703		11.5	6	1	0	0	0	1	O6N1Cl-1	CHONCl-	15	11	388.7
336.072	465.2	335.697	0.697149	14	15	336.072	-0.24572		9.5	8	1	0	0	0	0	O8N1	CHON	15	9	465.2
336.122	699.8	335.747	0.746793	23	14	336.122	0.504044		4.5	6	1	0	0	0	1	O6N1Cl-1	CHONCl-	14	4	699.8
336.145	1196.1	335.77	0.769737	22	17	336.145	-0.543158		7.5	6	1	0	0	0	0	O6N1	CHON	17	7	1196.1
336.158	906.7	335.783	0.783023	27	15	336.158	0.161888		3.5	5	1	0	0	0	1	O5N1Cl-1	CHONCl-	15	3	906.7
336.182	2164.3	335.807	0.806556	26	18	336.182	0.869828		6.5	5	1	0	0	0	0	O5N1	CHON	18	6	2164.3
336.203	887.2	335.827	0.827463	30	15	336.203	0.274894		1.5	7	1	0	0	0	0	O7N1	CHON	15	1	887.2
336.239	611.3	335.864	0.863982	34	16	336.239	0.795327		0.5	6	1	0	0	0	0	O6N1	CHON	16	0	611.3
337.085	2296.8	336.708	0.708328	18	17	337.085	-0.316181		9.5	5	0	0	0	0	1	O5Cl-1	CHOCl-	17	9	2296.8
337.121	3521.3	336.745	0.744837	22	18	337.121	0.173291		8.5	4	0	0	0	0	1	O4Cl-1	CHOCl-	18	8	3521.3
337.142	5624	336.766	0.766024	26	15	337.142	0.410569		3.5	6	0	0	0	0	1	O6Cl-1	CHOCl-	15	3	5624
337.158	3518	336.781	0.781277	26	19	337.158	0.45504		7.5	3	0	0	0	0	1	O3Cl-1	CHOCl-	19	7	3518
337.166	4933.7	336.789	0.789218	25	18	337.166	0.108018		6.5	6	0	0	0	0	0	O6	CHO	18	6	4933.7
337.179	1631	336.802	0.802353	30	16	337.179	0.366038		2.5	5	0	0	0	0	1	O5Cl-1	CHOCl-	16	2	1631
337.181	861.4	336.805	0.80482	25	22	337.181	1.19052		10.5	3	0	0	0	0	0	O3	CHO	22	10	861.4
337.202	3813.1	336.826	0.825687	29	19	337.202	0.478704		5.5	5	0	0	0	0	0	O5	CHO	19	5	3813.1
337.215	520.6	336.839	0.838812	34	17	337.215	0.707027		1.5	4	0	0	0	0	1	O4Cl-1	CHOCl-	17	1	520.6
337.239	8695	336.862	0.862026	33	20	337.238	0.463826		4.5	4	0	0	0	0	0	O4	CHO	20	4	8695
337.252	1015.5	336.875	0.875142	38	18	337.252	0.662473		0.5	3	0	0	0	0	1	O3Cl-1	CHOCl-	18	0	1015.5
337.275	3931.8	336.898	0.898256	37	21	337.275	0.122808		3.5	3	0	0	0	0	0	O3	CHO	21	3	3931.8
337.311	499	336.935	0.934635	41	22	337.311	0.226557		2.5	2	0	0	0	0	0	O2	CHO	22	2	499
338.044	492.3	337.666	0.666257	13	15	338.044	0.0870305		10.5	6	1	0	0	0	1	O6N1Cl-1	CHONCl-	15	10	492.3
338.124	1058.5	337.747	0.746867	20	16	338.125	-0.318167		7.5	7	1	0	0	0	0	O7N1	CHON	16	7	1058.5
338.138	2208.2	337.76	0.760212	25	14	338.138	0.560186		3.5	6	1	0	0	0	1	O6N1Cl-1	CHONCl-	14	3	2208.2
338.153	296.1	337.775	0.775475	25	18	338.153	0.634092		7.5	3	1	0	0	0	1	O3N1Cl-1	CHONCl-	18	7	296.1
338.161	477.5	337.783	0.783416	24	17	338.161	0.288088		6.5	6	1	0	0	0	0	O6N1	CHON	17	6	477.5
338.197	627.2	337.82	0.819606	28	18	338.197	-0.170255		5.5	5	1	0	0	0	0	O5N1	CHON	18	5	627.2
339.064	8502.9	338.685	0.685088	16	16	339.064	-1.18438		9.5	6	0	0	0	0	1	O6Cl-1	CHOCl-	16	9	8502.9
339.1	1747.4	338.722	0.721737	20	17	339.1	-0.284812		8.5	5	0	0	0	0	1	O5Cl-1	CHOCl-	17	8	1747.4
339.124	787.3	338.745	0.745431	19	20	339.124	0.88882		11.5	5	0	0	0	0	0	O5	CHO	20	11	787.3
339.137	7181.7	338.758	0.758147	24	18	339.137	-0.0931185		7.5	4	0	0	0	0	1	O4Cl-1	CHOCl-	18	7	7181.7
339.158	1485.1	338.779	0.779313	28	15	339.158	0.0837961		2.5	6	0	0	0	0	1	O6Cl-1	CHOCl-	15	2	1485.1
339.173	2635.2	338.795	0.794546	28	19	339.173	0.0690506		6.5	3	0	0	0	0	1	O3Cl-1	CHOCl-	19	6	2635.2
339.181	4116.5	338.803	0.802547	27	18	339.181	-0.0990028		5.5	6	0	0	0	0	0	O6	CHO	18	5	4116.5
339.197	985.2	338.818	0.8179	27	22	339.197	0.240038		9.5	3	0	0	0	0	0	O3	CHO	22	9	985.2
339.21	1734.4	338.831	0.830796	32	20	339.21	-0.21102		5.5	2	0	0	0	0	1	O2Cl-1	CHOCl-	20	5	1734.4
339.218	4005.8	338.839	0.838926	31	19	339.218	0.0041864		4.5	5	0	0	0	0	0	O5	CHO	19	4	4005.8
339.233	1976.9	338.854	0.85407	31	23	339.233	-0.275857		8.5	2	0	0	0	0	0	O2	CHO	23	8	1976.9
339.254	7313.9	338.875	0.875326	35	20	339.254	0.166306		3.5	4	0	0	0	0	0	O4	CHO	20	3	7313.9
339.29	911	338.911	0.911276	39	21	339.29	-0.997906		2.5	3	0	0	0	0	0	O3	CHO	21	2	911
340.06	434.5	339.68	0.680006	15	15	340.059	1.11575		9.5	6	1	0	0	0	1	O6N1Cl-1	CHONCl-	15	9	434.5
340.082	443.7	339.703	0.702681	14	18	340.083	-0.713297		12.5	6	1	0	0	0	0	O6N1	CHON	18	12	443.7
340.104	446.4	339.724	0.724257	18	15	340.104	0.668679		7.5	8	1	0	0	0	0	O8N1	CHON	15	7	446.4
340.14	2411.1	339.761	0.760616	22	16	340.14	0.712706		6.5	7	1	0	0	0	0	O7N1	CHON	16	6	2411.1
340.153	3500.1	339.773	0.773482	27	14	340.153	0.174686		2.5	6	1	0	0	0	1	O6N1Cl-1	CHONCl-	14	2	3500.1
340.155	1544.9	339.776	0.775669	22	20	340.155	0.168805		10.5	4	1	0	0	0	0	O4N1	CHON	20	10	1544.9
340.168	417.7	339.788	0.788475	27	18	340.168	-0.545553		6.5	3	1	0	0	0	1	O3N1Cl-1	CHONCl-	18	6	417.7
340.176	414	339.797	0.796616	26	17	340.177	-0.301549		5.5	6	1	0	0	0	0	O6N1	CHON	17	5	414
340.213	443.2	339.833	0.833495	30	18	340.213	1.27103		4.5	5	1	0	0	0	0	O5N1	CHON	18	4	443.2
340.286	525.4	339.906	0.905944	38	20	340.286	0.565466		2.5	3	1	0	0	0	0	O3N1	CHON	20	2	525.4
341.08	1141.7	340.699	0.698897	18	16	341.08	0.0246866		8.5	6	0	0	0	0	1	O6Cl-1	CHOCl-	16	8	1141.7
341.116	9192.3	340.735	0.735317	22	17	341.116	0.24455		7.5	5	0	0	0	0	1	O5Cl-1	CHOCl-	17	7	9192.3
341.14	1052	340.759	0.75885	21	20	341.139	0.942196		10.5	5	0	0	0	0	0	O5	CHO	20	10	1052
341.153	9456.5	340.772	0.771606	26	18	341.153	0.0833061		6.5	4	0	0	0	0	1	O4Cl-1	CHOCl-	18	6	9456.5
341.174	2237	340.793	0.792573	30	15	341.174	-0.327047		1.5	6	0	0	0	0	1	O6Cl-1	CHOCl-	15	1	2237
341.176	1561.5	340.795	0.79477	25	21	341.176	-0.303597		9.5	4	0	0	0	0	0	O4	CHO	21	9	1561.5
341.176	1458.2	340.795	0.79519	25	21	341.176	0.92744		9.5	4	0	0	0	0	0	O4	CHO	21	9	1458.2
341.189	57543.3	340.808	0.807985	30	19	341.189	0.18588		5.5	3	0	0	0	0	1	O3Cl-1	CHOCl-	19	5	57543.3
341.197	907.8	340.816	0.816096	29	18	341.197	0.341211		4.5	6	0	0	0	0	0	O6	CHO	18	4	907.8
341.212	1881.7	340.831	0.831129	29	22	341.212	-0.259604		8.5	3	0	0	0	0	0	O3	CHO	22	8	1881.7
341.225	396.6	340.844	0.844255	34	20	341.225	-0.0339362		4.5	2	0	0	0	0	1	O2Cl-1	CHOCl-	20	4	396.6
341.27	292.3	340.889	0.888685	37	20	341.27	0.0481147		2.5	4	0	0	0	0	0	O4	CHO	20	2	292.3
341.306	956.6	340.925	0.925264	41	21	341.306	0.736641		1.5	3	0	0	0	0	0	O3	CHO	21	1	956.6
342.075	582.7	341.693	0.693126	17	15	342.075	0.290638		8.5	6	1	0	0	0	1	O6N1Cl-1	CHONCl-	15	8	582.7
342.099	489.2	341.717	0.716769	16	18	342.098	1.30787		11.5	6	1	0	0	0	0	O6N1	CHON	18	11	489.2
342.112	884.5	341.73	0.729845	21	16	342.111	1.38674		7.5	5	1	0	0	0	1	O5N1Cl-1	CHONCl-	16	7	884.5
342.119	1471.4	341.737	0.737336	20	15	342.119	-0.270607		6.5	8	1	0	0	0	0	O8N1	CHON	15	6	1471.4
342.148	647.8	341.766	0.765555	25	17	342.148	-0.469329		6.5	4	1	0	0	0	1	O4N1Cl-1	CHONCl-	17	6	647.8
342.156	1458.1	341.774	0.773836	24	16	342.156	0.182432		5.5	7	1	0	0	0	0	O7N1	CHON	16	5	1458.1
342.169	1209.6	341.787	0.786941	29	14	342.169	0.349009		1.5	6	1	0	0	0	1	O6N1Cl-1	CHONCl-	14	1	1209.6
342.171	1667.9	341.789	0.788779	24	20	342.171	-0.679718		9.5	4	1	0	0	0	0	O4N1	CHON	20	9	1667.9
342.184	686.5	341.802	0.802044	29	18	342.184	-0.0455307		5.5	3	1	0	0	0	1	O3N1Cl-1	CHONCl-	18	5	686.5
342.192	8611.5	341.81	0.810045	28	17	342.192	-0.212103		4.5	6	1	0	0	0	0	O6N1	CHON	17	4	8611.5
342.228	368.6	341.846	0.846245	32	18	342.229	-0.635774		3.5	5	1	0	0	0	0	O5N1	CHON	18	3	368.6
343.095	10195.2	342.712	0.712337	20	16	343.095	0.141127		7.5	6	0	0	0	0	1	O6Cl-1	CHOCl-	16	7	10195.2
343.132	27821.3	342.749	0.748726	24	17	343.132	0.272257		6.5	5	0	0	0	0	1	O5Cl-1	CHOCl-	17	6	27821.3
343.155	3182.2	342.772	0.77204	23	20	343.155	0.324693		9.5	5	0	0	0	0	0	O5	CHO	20	9	3182.2
343.168	19949.2	342.785	0.785015	28	18	343.168	0.111957		5.5	4	0	0	0	0	1	O4Cl-1	CHOCl-	18	5	19949.2
343.192	5454.7	342.808	0.808289	27	21	343.191	0.0478453		8.5	4	0	0	0	0	0	O4	CHO	21	8	5454.7
343.204	7885	342.821	0.821275	32	19	343.205	-0.135721		4.5	3	0	0	0	0	1	O3Cl-1	CHOCl-	19	4	7885
343.228	1795.3	342.845	0.844619	31	22	343.228	0.00413748		7.5	3	0	0	0	0	0	O3	CHO	22	7	1795.3
343.241	1147.2	342.857	0.857454	36	20	343.241	-0.616418		3.5	2	0	0	0	0	1	O2Cl-1	CHOCl-	20	3	1147.2
343.265	446	342.881	0.881278	35	23	343.264	0.921797		6.5	2	0	0	0	0	0	O2	CHO	23	6	446
343.285	1210.9	342.902	0.902084	39	20	343.285	0.0478322		1.5	4	0	0	0	0	0	O4	CHO	20	1	1210.9
344.091	1489	343.706	0.706335	19	15	344.091	-0.263244		7.5	6	1	0	0	0	1	O6N1Cl-1	CHONCl-	15	7	1489
344.114	496.8	343.729	0.72938	18	18	344.114	-0.995542		10.5	6	1	0	0	0	0	O6N1	CHON	18	10	496.8
344.127	2317.1	343.743	0.742944	23	16	344.127	0.506848		6.5	5	1	0	0	0	1	O5N1Cl-1	CHONCl-	16	6	2317.1
344.135	6128.4	343.751	0.750796	22	15	344.135	-0.0946718		5.5	8	1	0	0	0	0	O8N1	CHON	15	5	6128.4
344.15	5552.7	343.766	0.766059	22	19	344.15	-0.022025		9.5	5	1	0	0	0	0	O5N1	CHON	19	9	5552.7
344.164	894	343.779	0.779364	27	17	344.163	0.724714		5.5	4	1	0	0	0	1	O4N1Cl-1	CHONCl-	17	5	894
344.172	2057.6	343.787	0.787265	26	16	344.171	0.268529		4.5	7	1	0	0	0	0	O7N1	CHON	16	4	2057.6
344.187	490.4	343.802	0.802398	26	20	344.187	-0.0365496		8.5	4	1	0	0	0	0	O4N1	CHON	20	8	490.4
344.2	9969.8	343.816	0.815573	31	18	344.2	0.332423		4.5	3	1	0	0	0	1	O3N1Cl-1	CHONCl-	18	4	9969.8
344.223	461.5	343.839	0.839017	30	21	344.223	0.762355		7.5	3	1	0	0	0	0	O3N1	CHON	21	7	461.5
344.236	1337.9	343.852	0.851823	35	19	344.236	0.056415		3.5	2	1	0	0	0	1	O2N1Cl-1	CHONCl-	19	3	1337.9
344.273	12631.4	343.888	0.888242	39	20	344.273	0.27426		2.5	1	1	0	0	0	1	O1N1Cl-1	CHONCl-	20	2	12631.4
345.09	1119.9	344.705	0.704869	18	19	345.09	0.835782		11.5	4	0	0	0	0	1	O4Cl-1	CHOCl-	19	11	1119.9
345.111	16602.6	344.726	0.725746	22	16	345.111	0.169279		6.5	6	0	0	0	0	1	O6Cl-1	CHOCl-	16	6	16602.6
345.113	3081.3	344.728	0.727544	17	22	345.113	-0.966581		14.5	4	0	0	0	0	0	O4	CHO	22	14	3081.3
345.135	531.1	344.749	0.749399	21	19	345.134	1.20654		9.5	6	0	0	0	0	0	O6	CHO	19	9	531.1
345.147	54452.8	344.762	0.762105	26	17	345.147	0.212721		5.5	5	0	0	0	0	1	O5Cl-1	CHOCl-	17	5	54452.8
345.171	5089.2	344.785	0.785469	25	20	345.171	0.409711		8.5	5	0	0	0	0	0	O5	CHO	20	8	5089.2
345.184	29204	344.798	0.798475	30	18	345.184	0.285124		4.5	4	0	0	0	0	1	O4Cl-1	CHOCl-	18	4	29204
345.207	3234.3	344.822	0.821689	29	21	345.207	0.0475659		7.5	4	0	0	0	0	0	O4	CHO	21	7	3234.3
345.22	11828.1	344.835	0.834744	34	19	345.22	0.067841		3.5	3	0	0	0	0	1	O3Cl-1	CHOCl-	19	3	11828.1
345.244	1298	344.858	0.858198	33	22	345.244	0.525484		6.5	3	0	0	0	0	0	O3	CHO	22	6	1298
345.257	428.4	344.871	0.871013	38	20	345.257	-0.149396		2.5	2	0	0	0	0	1	O2Cl-1	CHOCl-	20	2	428.4
346.093	661.9	345.707	0.706909	16	17	346.093	0.382614		10.5	7	1	0	0	0	0	O7N1	CHON	17	10	661.9
346.106	2415.6	345.72	0.719755	21	15	346.106	-0.203926		6.5	6	1	0	0	0	1	O6N1Cl-1	CHONCl-	15	6	2415.6
346.13	419.5	345.743	0.743149	20	18	346.13	0.0792192		9.5	6	1	0	0	0	0	O6N1	CHON	18	9	419.5
346.151	5623	345.764	0.764275	24	15	346.151	0.136993		4.5	8	1	0	0	0	0	O8N1	CHON	15	4	5623
346.166	1108.5	345.78	0.779648	24	19	346.166	0.526973		8.5	5	1	0	0	0	0	O5N1	CHON	19	8	1108.5
346.18	474.9	345.793	0.792963	29	17	346.179	1.29823		4.5	4	1	0	0	0	1	O4N1Cl-1	CHONCl-	17	4	474.9
346.187	2078.4	345.801	0.800804	28	16	346.187	0.671371		3.5	7	1	0	0	0	0	O7N1	CHON	16	3	2078.4
346.216	2707.6	345.829	0.829122	33	18	346.215	0.763744		3.5	3	1	0	0	0	1	O3N1Cl-1	CHONCl-	18	3	2707.6
346.224	1340.9	345.837	0.837203	32	17	346.224	0.830158		2.5	6	1	0	0	0	0	O6N1	CHON	17	2	1340.9
347.106	1307.2	346.718	0.717949	20	19	347.106	-0.0909807		10.5	4	0	0	0	0	1	O4Cl-1	CHOCl-	19	10	1307.2
347.127	28885.8	346.739	0.739145	24	16	347.127	0.168296		5.5	6	0	0	0	0	1	O6Cl-1	CHOCl-	16	5	28885.8
347.142	2027.6	346.754	0.754368	24	20	347.142	0.125079		9.5	3	0	0	0	0	1	O3Cl-1	CHOCl-	20	9	2027.6
347.15	416.6	346.763	0.762809	23	19	347.15	1.22835		8.5	6	0	0	0	0	0	O6	CHO	19	8	416.6
347.163	15689.9	346.775	0.775445	28	17	347.163	0.0386565		4.5	5	0	0	0	0	1	O5Cl-1	CHOCl-	17	4	15689.9
347.186	3900.7	346.799	0.798709	27	20	347.186	-0.0535156		7.5	5	0	0	0	0	0	O5	CHO	20	7	3900.7
347.2	36433.8	346.812	0.811844	32	18	347.199	0.197063		3.5	4	0	0	0	0	1	O4Cl-1	CHOCl-	18	3	36433.8
347.223	2129.2	346.835	0.835148	31	21	347.223	0.22009		6.5	4	0	0	0	0	0	O4	CHO	21	6	2129.2
347.236	8591.1	346.848	0.848173	36	19	347.236	0.153844		2.5	3	0	0	0	0	1	O3Cl-1	CHOCl-	19	2	8591.1
347.259	1683.1	346.871	0.871337	35	22	347.259	-0.226286		5.5	3	0	0	0	0	0	O3	CHO	22	5	1683.1
347.273	2437.2	346.885	0.884842	40	20	347.272	1.08969		1.5	2	0	0	0	0	1	O2Cl-1	CHOCl-	20	1	2437.2
348.109	717.7	347.72	0.720348	18	17	348.109	0.495305		9.5	7	1	0	0	0	0	O7N1	CHON	17	9	717.7
348.122	5303.2	347.733	0.733294	23	15	348.122	0.199413		5.5	6	1	0	0	0	1	O6N1Cl-1	CHONCl-	15	5	5303.2
348.145	667.5	347.757	0.756518	22	18	348.145	-0.00741041		8.5	6	1	0	0	0	0	O6N1	CHON	18	8	667.5
348.167	453.2	347.778	0.777944	26	15	348.166	0.911691		3.5	8	1	0	0	0	0	O8N1	CHON	15	3	453.2
348.182	6247	347.793	0.792857	26	19	348.182	-0.02177		7.5	5	1	0	0	0	0	O5N1	CHON	19	7	6247
348.195	1348.7	347.806	0.806132	31	17	348.195	0.630165		3.5	4	1	0	0	0	1	O4N1Cl-1	CHONCl-	17	3	1348.7
348.203	4699.4	347.814	0.814024	30	16	348.203	0.150545		2.5	7	1	0	0	0	0	O7N1	CHON	16	2	4699.4
348.218	1792	347.829	0.829456	30	20	348.218	0.710532		6.5	4	1	0	0	0	0	O4N1	CHON	20	6	1792
348.231	28115.8	347.842	0.842282	35	18	348.231	0.0701261		2.5	3	1	0	0	0	1	O3N1Cl-1	CHONCl-	18	2	28115.8
348.254	1348.5	347.865	0.865426	34	21	348.254	-0.366341		5.5	3	1	0	0	0	0	O3N1	CHON	21	5	1348.5
348.276	440	347.887	0.886672	38	18	348.276	0.0356617		0.5	5	1	0	0	0	0	O5N1	CHON	18	0	440
349.085	476.8	348.695	0.695179	18	18	349.085	0.410846		10.5	5	0	0	0	0	1	O5Cl-1	CHOCl-	18	10	476.8
349.121	5340.3	348.731	0.731368	22	19	349.121	-0.0331687		9.5	4	0	0	0	0	1	O4Cl-1	CHOCl-	19	9	5340.3
349.142	20900.8	348.753	0.752534	26	16	349.142	0.138683		4.5	6	0	0	0	0	1	O6Cl-1	CHOCl-	16	4	20900.8
349.166	3938.4	348.776	0.775968	25	19	349.166	0.533902		7.5	6	0	0	0	0	0	O6	CHO	19	7	3938.4
349.179	8532	348.789	0.788824	30	17	349.179	-0.0188439		3.5	5	0	0	0	0	1	O5Cl-1	CHOCl-	17	3	8532
349.181	426.9	348.791	0.790972	25	23	349.181	-0.139125		11.5	3	0	0	0	0	0	O3	CHO	23	11	426.9
349.202	5317	348.812	0.812128	29	20	349.202	0.0040667		6.5	5	0	0	0	0	0	O5	CHO	20	6	5317
349.215	22763.9	348.825	0.825263	34	18	349.215	0.253197		2.5	4	0	0	0	0	1	O4Cl-1	CHOCl-	18	2	22763.9
349.238	3191.2	348.848	0.848397	33	21	349.238	-0.210687		5.5	4	0	0	0	0	0	O4	CHO	21	5	3191.2
349.252	2436.6	348.862	0.861682	38	19	349.252	0.467915		1.5	3	0	0	0	0	1	O3Cl-1	CHOCl-	19	1	2436.6
349.275	965.1	348.885	0.885086	37	22	349.275	0.777096		4.5	3	0	0	0	0	0	O3	CHO	22	4	965.1
349.288	405.1	348.898	0.898082	42	20	349.288	0.62533		0.5	2	0	0	0	0	1	O2Cl-1	CHOCl-	20	0	405.1
350.138	3027.5	349.747	0.746813	25	15	350.138	0.540988		4.5	6	1	0	0	0	1	O6N1Cl-1	CHONCl-	15	4	3027.5
350.161	1554.6	349.77	0.769927	24	18	350.161	0.0211905		7.5	6	1	0	0	0	0	O6N1	CHON	18	7	1554.6
350.182	554.8	349.791	0.790874	28	15	350.182	-0.435716		2.5	8	1	0	0	0	0	O8N1	CHON	15	2	554.8
350.197	350.3	349.806	0.806297	28	19	350.197	0.0925767		6.5	5	1	0	0	0	0	O5N1	CHON	19	6	350.3
350.219	675.9	349.828	0.827603	32	16	350.218	0.663643		1.5	7	1	0	0	0	0	O7N1	CHON	16	1	675.9
350.234	1130.9	349.843	0.843065	32	20	350.234	1.30604		5.5	4	1	0	0	0	0	O4N1	CHON	20	5	1130.9
350.247	111870	349.856	0.855761	37	18	350.247	0.298133		1.5	3	1	0	0	0	1	O3N1Cl-1	CHONCl-	18	1	111870
350.27	551.3	349.879	0.879195	36	21	350.27	0.692095		4.5	3	1	0	0	0	0	O3N1	CHON	21	4	551.3
351.064	15733.6	350.672	0.671699	16	17	351.064	-1.11541		10.5	6	0	0	0	0	1	O6Cl-1	CHOCl-	17	10	15733.6
351.101	1903.3	350.709	0.708778	20	18	351.1	0.978125		9.5	5	0	0	0	0	1	O5Cl-1	CHOCl-	18	9	1903.3
351.158	2810	350.766	0.765604	28	16	351.158	-0.801861		3.5	6	0	0	0	0	1	O6Cl-1	CHOCl-	16	3	2810
351.16	1731.9	350.768	0.768061	23	22	351.16	-0.0386715		11.5	4	0	0	0	0	0	O4	CHO	22	11	1731.9
351.173	6797.2	350.781	0.781207	28	20	351.173	0.237547		7.5	3	0	0	0	0	1	O3Cl-1	CHOCl-	20	7	6797.2
351.181	4014.1	350.789	0.789338	27	19	351.181	0.445411		6.5	6	0	0	0	0	0	O6	CHO	19	6	4014.1
351.195	451.2	350.802	0.802433	32	17	351.194	0.579224		2.5	5	0	0	0	0	1	O5Cl-1	CHOCl-	17	2	451.2
351.197	487.3	350.805	0.804661	27	23	351.197	0.687422		10.5	3	0	0	0	0	0	O3	CHO	23	10	487.3
351.218	4931.6	350.826	0.825597	31	20	351.218	0.20335		5.5	5	0	0	0	0	0	O5	CHO	20	5	4931.6
351.231	17069.4	350.839	0.838543	36	18	351.231	-0.0899121		1.5	4	0	0	0	0	1	O4Cl-1	CHOCl-	18	1	17069.4
351.254	3174.3	350.862	0.861897	35	21	351.254	0.0752165		4.5	4	0	0	0	0	0	O4	CHO	21	4	3174.3
351.291	3253.5	350.898	0.898366	39	22	351.29	0.43104		3.5	3	0	0	0	0	0	O3	CHO	22	3	3253.5
352.104	1318.8	351.711	0.710578	18	16	352.104	-0.149331		8.5	8	1	0	0	0	0	O8N1	CHON	16	8	1318.8
352.14	2172.7	351.747	0.746867	22	17	352.14	-0.305503		7.5	7	1	0	0	0	0	O7N1	CHON	17	7	2172.7
352.154	8008	351.76	0.760292	27	15	352.153	0.765065		3.5	6	1	0	0	0	1	O6N1Cl-1	CHONCl-	15	3	8008
352.168	363.5	351.775	0.774926	27	19	352.168	-0.952896		7.5	3	1	0	0	0	1	O3N1Cl-1	CHONCl-	19	7	363.5
352.177	5665.2	351.783	0.783366	26	18	352.177	0.134649		6.5	6	1	0	0	0	0	O6N1	CHON	18	6	5665.2
352.213	437.6	351.82	0.819506	30	19	352.213	-0.4474		5.5	5	1	0	0	0	0	O5N1	CHON	19	5	437.6
352.234	1155.1	351.841	0.840952	34	16	352.234	0.517895		0.5	7	1	0	0	0	0	O7N1	CHON	16	0	1155.1
352.249	641.5	351.856	0.855925	34	20	352.249	-0.234436		4.5	4	1	0	0	0	0	O4N1	CHON	20	4	641.5
353.079	24295.1	352.685	0.685118	18	17	353.08	-1.0524		9.5	6	0	0	0	0	1	O6Cl-1	CHOCl-	17	9	24295.1
353.116	1603.8	352.722	0.722107	22	18	353.116	0.774306		8.5	5	0	0	0	0	1	O5Cl-1	CHOCl-	18	8	1603.8
353.153	59972.9	352.758	0.758287	26	19	353.153	0.307006		7.5	4	0	0	0	0	1	O4Cl-1	CHOCl-	19	7	59972.9
353.176	478.5	352.781	0.781391	25	22	353.176	-0.236652		10.5	4	0	0	0	0	0	O4	CHO	22	10	478.5
353.189	6065.8	352.795	0.794696	30	20	353.189	0.491012		6.5	3	0	0	0	0	1	O3Cl-1	CHOCl-	20	6	6065.8
353.197	1409.8	352.803	0.802607	29	19	353.197	0.0748027		5.5	6	0	0	0	0	0	O6	CHO	19	5	1409.8
353.21	2033.8	352.816	0.815623	34	17	353.21	-0.0186289		1.5	5	0	0	0	0	1	O5Cl-1	CHOCl-	17	1	2033.8
353.212	1439.6	352.818	0.81788	29	23	353.212	0.17389		9.5	3	0	0	0	0	0	O3	CHO	23	9	1439.6
353.233	1711.3	352.839	0.838936	33	20	353.233	0.0323302		4.5	5	0	0	0	0	0	O5	CHO	20	4	1711.3
353.27	3536.2	352.875	0.875366	37	21	353.27	0.272936		3.5	4	0	0	0	0	0	O4	CHO	21	3	3536.2
353.306	943.5	352.912	0.911645	41	22	353.306	0.0889317		2.5	3	0	0	0	0	0	O3	CHO	22	2	943.5
354.075	442	353.68	0.679757	17	16	354.075	0.365516		9.5	6	1	0	0	0	1	O6N1Cl-1	CHONCl-	16	9	442
354.099	447.9	353.703	0.70321	16	19	354.098	0.811696		12.5	6	1	0	0	0	0	O6N1	CHON	19	12	447.9
354.12	446	353.724	0.724097	20	16	354.119	0.190388		7.5	8	1	0	0	0	0	O8N1	CHON	16	7	446
354.148	1034	353.752	0.752285	25	18	354.148	-0.0863479		7.5	4	1	0	0	0	1	O4N1Cl-1	CHONCl-	18	7	1034
354.156	11644.6	353.76	0.760466	24	17	354.156	0.260959		6.5	7	1	0	0	0	0	O7N1	CHON	17	6	11644.6
354.169	1721.7	353.773	0.773482	29	15	354.169	0.167773		2.5	6	1	0	0	0	1	O6N1Cl-1	CHONCl-	15	2	1721.7
354.171	612	353.776	0.775699	24	21	354.171	0.24683		10.5	4	1	0	0	0	0	O4N1	CHON	21	10	612
354.192	1559.7	353.797	0.796896	28	18	354.192	0.500915		5.5	6	1	0	0	0	0	O6N1	CHON	18	5	1559.7
355.096	4097.8	354.699	0.699057	20	17	355.095	0.474295		8.5	6	0	0	0	0	1	O6Cl-1	CHOCl-	17	8	4097.8
355.132	13730	354.735	0.735387	24	18	355.132	0.432009		7.5	5	0	0	0	0	1	O5Cl-1	CHOCl-	18	7	13730
355.155	819.6	354.759	0.75871	23	21	355.155	0.510819		10.5	5	0	0	0	0	0	O5	CHO	21	10	819.6
355.168	15137.8	354.772	0.771706	28	19	355.168	0.361575		6.5	4	0	0	0	0	1	O4Cl-1	CHOCl-	19	6	15137.8
355.19	4810.2	354.793	0.792912	32	16	355.189	0.643094		1.5	6	0	0	0	0	1	O6Cl-1	CHOCl-	16	1	4810.2
355.191	1332.7	354.795	0.79461	27	22	355.191	-0.742078		9.5	4	0	0	0	0	0	O4	CHO	22	9	1332.7
355.205	13065.2	354.808	0.807925	32	20	355.205	0.00962854		5.5	3	0	0	0	0	1	O3Cl-1	CHOCl-	20	5	13065.2
355.213	708.4	354.816	0.815936	31	19	355.213	-0.122687		4.5	6	0	0	0	0	0	O6	CHO	19	4	708.4
355.228	3634	354.831	0.831289	31	23	355.228	0.201054		8.5	3	0	0	0	0	0	O3	CHO	23	8	3634
355.249	1164.5	354.853	0.852745	35	20	355.249	1.18627		3.5	5	0	0	0	0	0	O5	CHO	20	3	1164.5
355.286	438.3	354.889	0.888905	39	21	355.285	0.665437		2.5	4	0	0	0	0	0	O4	CHO	21	2	438.3
355.322	65061.8	354.925	0.925144	43	22	355.322	0.369862		1.5	3	0	0	0	0	0	O3	CHO	22	1	65061.8
356.135	4170.6	355.738	0.737526	22	16	356.135	0.273548		6.5	8	1	0	0	0	0	O8N1	CHON	16	6	4170.6
356.15	1284.9	355.753	0.752679	22	20	356.15	0.0348732		10.5	5	1	0	0	0	0	O5N1	CHON	20	10	1284.9
356.164	715	355.766	0.765835	27	18	356.163	0.335296		6.5	4	1	0	0	0	1	O4N1Cl-1	CHONCl-	18	6	715
356.172	9591.9	355.774	0.773956	26	17	356.171	0.512169		5.5	7	1	0	0	0	0	O7N1	CHON	17	5	9591.9
356.184	1066.1	355.787	0.786701	31	15	356.185	-0.338532		1.5	6	1	0	0	0	1	O6N1Cl-1	CHONCl-	15	1	1066.1
356.187	515	355.789	0.789099	26	21	356.187	0.245433		9.5	4	1	0	0	0	0	O4N1	CHON	21	9	515
356.208	4619.7	355.81	0.810245	30	18	356.208	0.357713		4.5	6	1	0	0	0	0	O6N1	CHON	18	4	4619.7
356.221	419.3	355.823	0.822751	35	16	356.221	-1.16664		0.5	5	1	0	0	0	1	O5N1Cl-1	CHONCl-	16	0	419.3
356.221	456.3	355.824	0.82356	35	16	356.221	1.10723		0.5	5	1	0	0	0	1	O5N1Cl-1	CHONCl-	16	0	456.3
356.245	393.5	355.847	0.846894	34	19	356.244	1.21383		3.5	5	1	0	0	0	0	O5N1	CHON	19	3	393.5
356.281	396.7	355.883	0.883114	38	20	356.281	0.862859		2.5	4	1	0	0	0	0	O4N1	CHON	20	2	396.7
357.09	439.9	356.691	0.69123	18	20	357.09	0.135596		12.5	4	0	0	0	0	1	O4Cl-1	CHOCl-	20	12	439.9
357.111	7646.3	356.712	0.712347	22	17	357.111	0.163591		7.5	6	0	0	0	0	1	O6Cl-1	CHOCl-	17	7	7646.3
357.147	17012	356.749	0.748556	26	18	357.147	-0.214421		6.5	5	0	0	0	0	1	O5Cl-1	CHOCl-	18	6	17012
357.171	1491.2	356.772	0.77191	25	21	357.171	-0.0520197		9.5	5	0	0	0	0	0	O5	CHO	21	9	1491.2
357.184	34528.5	356.785	0.785095	30	19	357.184	0.331538		5.5	4	0	0	0	0	1	O4Cl-1	CHOCl-	19	5	34528.5
357.207	3168.4	356.808	0.808349	29	22	357.207	0.213938		8.5	4	0	0	0	0	0	O4	CHO	22	8	3168.4
357.22	11718.7	356.821	0.821415	34	20	357.22	0.26152		4.5	3	0	0	0	0	1	O3Cl-1	CHOCl-	20	4	11718.7
357.228	450.4	356.829	0.829076	33	19	357.228	-0.84982		3.5	6	0	0	0	0	0	O6	CHO	19	3	450.4
357.244	924.8	356.845	0.844798	33	23	357.244	0.507833		7.5	3	0	0	0	0	0	O3	CHO	23	7	924.8
358.106	1926.5	357.706	0.706475	21	16	358.106	0.138004		7.5	6	1	0	0	0	1	O6N1Cl-1	CHONCl-	16	7	1926.5
358.143	4729.7	357.743	0.742845	25	17	358.143	0.207795		6.5	5	1	0	0	0	1	O5N1Cl-1	CHONCl-	17	6	4729.7
358.151	2638.2	357.751	0.750856	24	16	358.151	0.0765602		5.5	8	1	0	0	0	0	O8N1	CHON	16	5	2638.2
358.166	1912.5	357.766	0.766208	24	20	358.166	0.397637		9.5	5	1	0	0	0	0	O5N1	CHON	20	9	1912.5
358.187	3596.7	357.787	0.787345	28	17	358.187	0.481369		4.5	7	1	0	0	0	0	O7N1	CHON	17	4	3596.7
358.202	942.1	357.802	0.802478	28	21	358.202	0.188218		8.5	4	1	0	0	0	0	O4N1	CHON	21	8	942.1
358.216	388.9	357.816	0.815773	33	19	358.215	0.87774		4.5	3	1	0	0	0	1	O3N1Cl-1	CHONCl-	19	4	388.9
358.223	399.3	357.823	0.823145	32	18	358.224	-1.04008		3.5	6	1	0	0	0	0	O6N1	CHON	18	3	399.3
358.224	336	357.824	0.824034	32	18	358.224	1.44441		3.5	6	1	0	0	0	0	O6N1	CHON	18	3	336
358.252	1215.5	357.852	0.851723	37	20	358.252	-0.224925		3.5	2	1	0	0	0	1	O2N1Cl-1	CHONCl-	20	3	1215.5
359.105	327.4	358.704	0.70441	20	20	359.106	-0.477798		11.5	4	0	0	0	0	1	O4Cl-1	CHOCl-	20	11	327.4
359.127	23447.5	358.726	0.725946	24	17	359.127	0.719579		6.5	6	0	0	0	0	1	O6Cl-1	CHOCl-	17	6	23447.5
359.15	4344.2	358.749	0.74905	23	20	359.15	0.184937		9.5	6	0	0	0	0	0	O6	CHO	20	9	4344.2
359.163	24436.3	358.762	0.762125	28	18	359.163	0.260105		5.5	5	0	0	0	0	1	O5Cl-1	CHOCl-	18	5	24436.3
359.186	1244.6	358.785	0.785379	27	21	359.186	0.143157		8.5	5	0	0	0	0	0	O5	CHO	21	8	1244.6
359.2	18330.5	358.798	0.798465	32	19	359.199	0.246159		4.5	4	0	0	0	0	1	O4Cl-1	CHOCl-	19	4	18330.5
359.223	12979.5	358.822	0.821759	31	22	359.223	0.240575		7.5	4	0	0	0	0	0	O4	CHO	22	7	12979.5
359.236	16282.8	358.835	0.834884	36	20	359.236	0.45491		3.5	3	0	0	0	0	1	O3Cl-1	CHOCl-	20	3	16282.8
359.295	504.9	358.894	0.894198	39	24	359.296	-0.45528		5.5	2	0	0	0	0	0	O2	CHO	24	5	504.9
360.073	510.9	359.671	0.67065	14	17	360.072	0.603823		11.5	8	1	0	0	0	0	O8N1	CHON	17	11	510.9
360.122	3184.6	359.72	0.719845	23	16	360.122	0.0539265		6.5	6	1	0	0	0	1	O6N1Cl-1	CHONCl-	16	6	3184.6
360.145	5673.2	359.743	0.743208	22	19	360.145	0.242736		9.5	6	1	0	0	0	0	O6N1	CHON	19	9	5673.2
360.158	768.5	359.756	0.756114	27	17	360.158	-0.154321		5.5	5	1	0	0	0	1	O5N1Cl-1	CHONCl-	17	5	768.5
360.166	4851.6	359.764	0.764295	26	16	360.166	0.187192		4.5	8	1	0	0	0	0	O8N1	CHON	16	4	4851.6
360.182	447.7	359.779	0.779388	26	20	360.182	-0.215391		8.5	5	1	0	0	0	0	O5N1	CHON	20	8	447.7
360.195	2154.4	359.793	0.792663	31	18	360.195	0.414831		4.5	4	1	0	0	0	1	O4N1Cl-1	CHONCl-	18	4	2154.4
360.203	653.9	359.801	0.800714	30	17	360.203	0.395389		3.5	7	1	0	0	0	0	O7N1	CHON	17	3	653.9
360.219	302.7	359.816	0.816337	30	21	360.218	1.46417		7.5	4	1	0	0	0	0	O4N1	CHON	21	7	302.7
360.231	751.5	359.828	0.828493	35	19	360.231	-1.01485		3.5	3	1	0	0	0	1	O3N1Cl-1	CHONCl-	19	3	751.5
360.239	1605.8	359.837	0.836964	34	18	360.239	0.131635		2.5	6	1	0	0	0	0	O6N1	CHON	18	2	1605.8
360.268	3122.6	359.865	0.865402	39	20	360.267	0.553533		2.5	2	1	0	0	0	1	O2N1Cl-1	CHONCl-	20	2	3122.6
360.276	507.6	359.873	0.873273	38	19	360.276	0.0344739		1.5	5	1	0	0	0	0	O5N1	CHON	19	1	507.6
360.304	429	359.901	0.901452	43	21	360.304	-0.265276		1.5	1	1	0	0	0	1	O1N1Cl-1	CHONCl-	21	1	429
361.085	708.6	360.682	0.682169	18	19	361.085	1.47727		11.5	5	0	0	0	0	1	O5Cl-1	CHOCl-	19	11	708.6
361.121	3773	360.718	0.718059	22	20	361.121	0.217157		10.5	4	0	0	0	0	1	O4Cl-1	CHOCl-	20	10	3773
361.143	33517.6	360.739	0.739305	26	17	361.142	0.604803		5.5	6	0	0	0	0	1	O6Cl-1	CHOCl-	17	5	33517.6
361.157	437.6	360.754	0.753849	26	21	361.158	-1.31959		9.5	3	0	0	0	0	1	O3Cl-1	CHOCl-	21	9	437.6
361.166	3608.9	360.762	0.762429	25	20	361.166	0.128529		8.5	6	0	0	0	0	0	O6	CHO	20	8	3608.9
361.179	21195.7	360.776	0.775594	30	18	361.179	0.452463		4.5	5	0	0	0	0	1	O5Cl-1	CHOCl-	18	4	21195.7
361.202	5395.3	360.799	0.798808	29	21	361.202	0.225414		7.5	5	0	0	0	0	0	O5	CHO	21	7	5395.3
361.215	13561.5	360.812	0.811904	34	19	361.215	0.355523		3.5	4	0	0	0	0	1	O4Cl-1	CHOCl-	19	3	13561.5
361.239	1597	360.835	0.835298	33	22	361.238	0.626789		6.5	4	0	0	0	0	0	O4	CHO	22	6	1597
361.252	14142.1	360.848	0.848283	38	20	361.252	0.452372		2.5	3	0	0	0	0	1	O3Cl-1	CHOCl-	20	2	14142.1
361.275	784.9	360.872	0.871857	37	23	361.275	1.22184		5.5	3	0	0	0	0	0	O3	CHO	23	5	784.9
361.288	1937.9	360.885	0.884533	42	21	361.288	0.189378		1.5	2	0	0	0	0	1	O2Cl-1	CHOCl-	21	1	1937.9
361.311	497.6	360.907	0.907387	41	24	361.311	-1.03396		4.5	2	0	0	0	0	0	O2	CHO	24	4	497.6
362.124	1135.6	361.72	0.720109	20	18	362.125	-0.186621		9.5	7	1	0	0	0	0	O7N1	CHON	18	9	1135.6
362.138	754	361.733	0.733174	25	16	362.138	-0.13967		5.5	6	1	0	0	0	1	O6N1Cl-1	CHONCl-	16	5	754
362.161	849.6	361.756	0.756418	24	19	362.161	-0.283244		8.5	6	1	0	0	0	0	O6N1	CHON	19	8	849.6
[truncated: 2,791 more rows]

## Sheet: Fig. 4c
m/z	Intensity	KM	KMD	H	C	thero_mass	ppm	isotope kind	actDBE	O	N	Na	P	S	Cl-	class	category	C2	DBE	Intensity2
[truncated: 4,749 more rows]

[truncated: 3 more sheets: Fig. 4d, S Fig. 4 (S Table 2), S Fig. 5 (S Table 1)]
